# Supplementary material for: An antifungal effector from a plant-parasitic nematode modulates host fungal community composition and supports ecological fitness
Source: NPJ Biofilms Microbiomes. 2026 Mar 10;12:85. doi: 10.1038/s41522-026-00954-4 (PMC13106811; doi:10.1038/s41522-026-00954-4)
Supplement: Supplementary file 2 — Supplementary Data 1 [file 41522_2026_954_MOESM2_ESM.xlsx]

## Sheet: Sheet1
Species Name	Provider	Assembly	BioProject ID	Clade	Genome Browser	N50	Genome Size	Number of Scaffolds	Number of Coding Genes	note	refence	ecological groups	tlp gene count
Caenorhabditis auriculariae	University of Miyazaki	CAUJ	PRJEB40642	Clade V	JBrowse | Ensembl	948694	109583113	433	16279	Caenorhabditis auriculariae is a free-iving, rare, neglected species which was reported only once in 1999 as an associate of the fruiting bodies of the basidiomycota fungus Auricularia polytricha.	WormBase	free-living nematodes	1
Diplogasteroides magnus	Indiana University	ASM1480544v1	PRJNA655932	Clade V	JBrowse | Ensembl	12049	214223048	36774	32364	Diplogastrid nematode; described as free-iving and/or insect-ssociated in soil and decomposing organic matter (precise type locality not easily accessible from abstracts).	Kanzaki N, Giblin-avis RM, Ye W, Center BJ (2009) Description of Diplogasteroides magnus sp. n. (Nematoda: Diplogastridae), an associate of wood-oring beetles. Nematology.	free-living nematodes	1
Diploscapter coronatus	National Institute of Genetics, Japan	ASM220778v1	PRJDB3143	Clade V	JBrowse | Ensembl	1007652	170470382	511	34063	Free-iving soil nematode frequently isolated from compost, decaying organic matter and occasionally from slug guts and composted substrates.	Fradin H, Kiontke K, Zegar C et al. (2017) Genome architecture and evolution of a unichromosomal asexual nematode. Current Biology 27(19): 2928-939.	free-living nematodes	1
Mesorhabditis belari	LBMC UMR5239	M.belari_Hybrid_genome_bis	PRJEB61636	Clade V	JBrowse | Ensembl	1881141	208960405	939	21911	Free-living rhabditid nematode; originally described from soil; later found as a saprophytic/entomopathogenic species in decomposing organic matter.	Grosmaire M, Launay C, Siegwald M et al. (2019) Males as somatic investment in a parthenogenetic nematode. Current Biology 29(19): 3167-173.	free-living nematodes	1
Oscheius tipulae	Wellcome Sanger Institute	ASM1342590v1	PRJNA644888	Clade V	JBrowse | Ensembl	10817478	60923166	7	16356	Common hermaphroditic soil nematode; originally isolated from soil Brazil, and often recovered from arthropod cadavers such as crane fly larvae.	Félix M-, Braendle C (2010) Oscheius tipulae, a widespread hermaphroditic soil nematode, displays higher genetic diversity and geographical structure than Caenorhabditis elegans. Nematology 12(6): 917-29.	free-living nematodes	1
Pristionchus mayeri	Max Planck Institute for Developmental Biology	Pristionchus_mayeri_genome	PRJEB27334	Clade V	JBrowse | Ensembl	234324	297448349	84599	32719	Free-iving diplogastrid nematode used as a comparator species to P. pacificus; isolated from beetle-ssociated habitats.	Prabh N, Roeseler W, Witte H et al. (2018) Deep taxon sampling reveals the evolutionary history of Pristionchus nematodes and association with beetles. eLife 7: e36480.	free-living nematodes	1
Steinernema monticolum	California Institute of Technology	S_monti_v1_submitted	PRJNA205067	Clade IV	JBrowse | Ensembl	11533	89356173	14332	36005	Cold-dapted entomopathogenic nematode first described from soil in a mountainous forest (Mount Jiri, Sancheong, Gyeongnam Province), Republic of Korea.	Stock SP, Choo HY, Kaya HK (1997) Steinernema monticolum sp. n. (Rhabditida: Steinernematidae) from Korea with a key to other species. Nematologica 43(1): 15-9.	free-living nematodes	1
Trissonchulus latispiculum	Academia Sinica	ASM3024819v1	PRJNA953805	Clade II	JBrowse | Ensembl	50902	642239299	28528	35701	Free-living marine nematode of the family Ironidae; described from sediments of the East China Sea.	Chen Y-, Guo Y- (2015) Three new and two known free-iving marine nematode species of the family Ironidae from the East China Sea. Zootaxa 4018(2): 151-75.	free-living nematodes	1
Acrobeloides nanus	University College London	v1	PRJEB26554	Clade IV	JBrowse | Ensembl	19572	248054631	30759	32984	The nematode Acrobeloides nanus is a cosmopolitan, bacteria-eeding organism widespread in agricultural and arid soils throughout Australia.	WormBase	free-living nematodes	2
Halicephalobus sp.	Indiana University	ASM976126v1	PRJNA555616	Clade IV	JBrowse | Ensembl	60483	47438423	5084	10997	Genus Halicephalobus includes free-living soil and water nematodes; some isolates recovered from plant rhizospheres and rare opportunistic infections in horses and humans.	Anderson RC, Linder KE, Peregrine AS (1998) Halicephalobus gingivalis (Stefanski, 1954) from a fatal infection in a horse in Ontario. Canadian Veterinary Journal 39(12): 743-45.	free-living nematodes	2
Mesodorylaimus sp.	Academia Sinica	ASM3024829v1	PRJNA953805	Clade I	JBrowse | Ensembl	440981	142543121	1557	22630	Mesodorylaimus sp. YZB2_4 is a free-living nematode.	WormBase	free-living nematodes	2
Panagrolaimus sp.	University College London	JU765_v2	PRJEB32708	Clade IV	JBrowse | Ensembl	10830	64262255	13268	20756	Panagrolaimus species such as sp. DAW1 are Antarctic soil nematodes isolated from Ross Island soils; generally free-iving bacterivores in polar, temperate and semi-rid soils.	Seybold AC, Wharton DA, Thorne MA et al. (2016) The Antarctic nematode Panagrolaimus sp. DAW1: a new model for anhydrobiosis and freezing tolerance. PLOS ONE 11(11): e0166228.	free-living nematodes	2
Panagrolaimus superbus	University College London	PSU_v2	PRJEB32708	Clade IV	JBrowse | Ensembl	1889	76664811	53192	19887	Free-living panagrolaimid nematode isolated in 1981 from a gull- nest on the volcanic island Surtsey (Iceland).	McGill LM, Shannon AJ, Pisani D et al. (2015) Anhydrobiosis and freezing tolerance in Panagrolaimus superbus. PLOS ONE 10(12): e0116084.	free-living nematodes	2
Pristionchus fissidentatus	Max Planck Institute for Developmental Biology	Pristionchus_fissidentatus_genome	PRJEB27334	Clade V	JBrowse | Ensembl	441872	247442930	56870	28283	Isolated from soil in Nepal; free-iving beetle-ssociated diplogastrid nematode.	Kanzaki N, Ragsdale EJ, Herrmann M et al. (2012) Adults of Pristionchus fissidentatus n. sp. from soil in Nepal. Zoological Science 29(6): 403-17.	free-living nematodes	2
Caenorhabditis latens	University of Oregon	CaeLat1.0	PRJNA248912	Clade V	JBrowse | Ensembl	366678	117124750	1858	24855	Reference strains isolated from soil and pill bugs under rotten grass, roadside haystacks and vegetable fields in Juifeng Village, Wuhan, Hubei, China.	Félix M-, Braendle C, Cutter AD (2014) A streamlined system for species diagnosis in Caenorhabditis (Nematoda: Rhabditidae) with name designations for 15 distinct biological species. PLOS ONE 9(4): e94723.	free-living nematodes	3
Caenorhabditis parvicauda	BANG	CPARV_v1	PRJEB12595	Clade V	JBrowse | Ensembl	44393	93733926	5716	16412	Type isolate collected from a rotting fruit on the island , Madagascar (2010).	Stevens L, Félix M-, Beltran T et al. (2019) Comparative genomics of 10 new Caenorhabditis species. Evolution Letters 3(2): 217-36.	free-living nematodes	3
Koerneria luziae	Indiana University	ASM1480536v1	PRJNA655932	Clade V	JBrowse | Ensembl	3168	177333994	83332	37009	Free-iving diplogastrid nematode with wide distribution from Europe to East Asia; isolated from soil and decomposing organic matter (precise type habitat in K枚rner 1954).	Casasa S, Biddle JF, Koutsovoulos GD, Ragsdale EJ. Polyphenism of a Novel Trait Integrated Rapidly Evolving Genes into Ancestrally Plastic Networks. Mol Biol Evol. 2021	free-living nematodes	3
Panagrolaimus sp.	University College London	PS1159_v2	PRJEB32708	Clade IV	JBrowse | Ensembl	9884	84957092	17628	24802	Panagrolaimus species such as sp. DAW1 are Antarctic soil nematodes isolated from Ross Island soils; generally free-iving bacterivores in polar, temperate and semi-rid soils.	Seybold AC, Wharton DA, Thorne MA et al. (2016) The Antarctic nematode Panagrolaimus sp. DAW1: a new model for anhydrobiosis and freezing tolerance. PLOS ONE 11(11): e0166228.	free-living nematodes	3
Panagrolaimus sp.	University College London	ES5_v2	PRJEB32708	Clade IV	JBrowse | Ensembl	6292	90240976	25284	24678	Panagrolaimus species such as sp. DAW1 are Antarctic soil nematodes isolated from Ross Island soils; generally free-iving bacterivores in polar, temperate and semi-rid soils.	Seybold AC, Wharton DA, Thorne MA et al. (2016) The Antarctic nematode Panagrolaimus sp. DAW1: a new model for anhydrobiosis and freezing tolerance. PLOS ONE 11(11): e0166228.	free-living nematodes	3
Pristionchus arcanus	Max Planck Institute for Developmental Biology	P._arcanus_genome	PRJEB27334	Clade V	JBrowse | Ensembl	269953	202757162	4263	39331	Free-iving diplogastrid nematode closely related to P. pacificus; known from insect-ssociated and soil habitats in Japan.	Kanzaki N, Ragsdale EJ, Herrmann M, Sommer RJ (2012) Two new species of Pristionchus (Nematoda: Diplogastridae) support the biogeographic importance of Japan for the evolution of the genus Pristionchus. Zoological Science 29(6): 403-17.	free-living nematodes	3
Rhabditophanes sp.	Wellcome Sanger Institute	Rhabditophanes_sp_KR3021	PRJEB1297	Clade IV	JBrowse | Ensembl	537195	47267908	471	13496	Free-iving rhabditid nematode of the family Alloionematidae; laboratory species derived from soil/compost samples.	Houthoofd W, Jacobsen K, Mertens C et al. (2003) The embryonic cell lineage of the nematode Rhabditophanes sp. (Alloionematidae) and its comparison with Caenorhabditis elegans. Development Genes and Evolution 213(8): 432-43.	free-living nematodes	3
Caenorhabditis briggsae	WormBase	CB4	PRJNA10731	Clade V	JBrowse | Ensembl	17485439	108384165	367	20821	Model strain AF16 isolated from soil/compost in Ahmedabad, India; other wild isolates include PB826 from association with a snail in Ohio, USA.	Baird SE, Davidson CR, Bohrer JC (2012) Reproductive isolation in Caenorhabditis briggsae. Genetics 192(4): 1245-259.	free-living nematodes	4
Mesorhabditis spiculigera	LBMC UMR5239	M.spiculigera_Hybrid_genome	PRJEB59059	Clade V	JBrowse | Ensembl	557898	197809214	2807	25954	Widely distributed free-living nematode in decomposing organic matter and soils; used as a laboratory model for DNA elimination.	Rey C, Launay C, Wenger E, Delattre M (2023) Programmed DNA elimination in Mesorhabditis nematodes. Current Biology 33(19): 4133-145.	free-living nematodes	4
Caenorhabditis brenneri	WormBase	C_brenneri-.0.1b	PRJNA20035	Clade V	JBrowse | Ensembl	377250	190369721	3305	30705	Wild isolates collected from rotting fruits and other decomposing plant material in tropical regions (e.g. rotting sugarcane, fruits) in India and elsewhere.	Dey A, Chan CKW, Thomas CG et al. (2013) Molecular hyperdiversity defines populations of the nematode Caenorhabditis brenneri. Proceedings of the National Academy of Sciences USA 110(27): 11056-1060.	free-living nematodes	5
Caenorhabditis elegans	WormBase	WBcel235	PRJNA13758	Clade V	JBrowse | Ensembl	17493829	100286401	7	19984	Caenorhabditis elegans is a free-living, transparent nematode, about 1 mm in length that lives in temperate soil environments.	WormBase	free-living nematodes	5
Caenorhabditis tropicalis	McDonnell Genome Institute	Caenorhabditis_sp11_JU1373-.0.1	PRJNA53597	Clade V	JBrowse | Ensembl	20921866	79321433	665	22326	Self-ertile species isolated from rotting fruits and flowers in tropical regions, especially Caribbean islands and Costa Rica.	Noble LM, Rockman MV (2021) Selfing is the safest sex for Caenorhabditis tropicalis. eLife 10: e62587.	free-living nematodes	5
Caenorhabditis uteleia	BANG	CUTEL_v1	PRJEB12600	Clade V	JBrowse | Ensembl	175547	104046868	3222	27614	Type isolate JU2469 from a rotting kumquat-like fruit collected in Madre de Dios, Peru (2013).	Stevens L, Félix M-, Beltran T et al. (2019) Comparative genomics of 10 new Caenorhabditis species. Evolution Letters 3(2): 217-36.	free-living nematodes	5
Caenorhabditis zanzibari	BANG	CZANZ_v1	PRJEB12596	Clade V	JBrowse | Ensembl	91045	101086038	3127	22197	Type isolate JU2161 from a rotting mandarin fruit on a farm in the Dole district, Zanzibar, Tanzania (2012).	Stevens L, Félix M-, Beltran T et al. (2019) Comparative genomics of 10 new Caenorhabditis species. Evolution Letters 3(2): 217-36.	free-living nematodes	5
Panagrellus redivivus	California Institute of Technology	Pred3	PRJNA186477	Clade IV	JBrowse | Ensembl	262414	65093147	940	24249	Free-living nematode originally isolated from beer mats and library paste; commonly found in fermented grain-ased substrates.	Linnaeus C (1767) Vermes. In: Systema Naturae, 12th edn. (original description of Panagrellus redivivus as Anguillula aceti); summarized in modern usage by CABI (Panagrellus redivivus datasheet, 2020).	free-living nematodes	5
Halicephalobus mephisto	American University	mephisto_omega	PRJNA528747	Clade IV	JBrowse | Ensembl	313311	61422354	877	12540	Discovered in fluid-filled fracture water in the Beatrix gold mine, South Africa, at ~1.3 km depth in the deep continental subsurface.	Weinstein DJ, Ustick LJ, Lerner A et al. (2019) The genome of a subterrestrial nematode reveals adaptations to heat. Nature Communications 10: 3840.	free-living nematodes	6
Panagrolaimus davidi	University College London	PDA_v2	PRJEB32708	Clade IV	JBrowse | Ensembl	4441	118052509	39598	25806	Antarctic nematode originally isolated in 1989 from mossy soil in the Ross Sea region, Antarctica.	Wharton DA, Barrett J, Goodall G (2005) Ice-ctive proteins from the Antarctic nematode Panagrolaimus davidi. Cryobiology 51(2): 198-07.	free-living nematodes	6
Caenorhabditis becei	BANG	CBECE_v1	PRJEB28243	Clade V	JBrowse | Ensembl	767505	87867412	1565	23926	Type isolate collected from a rotting Gustavia superba flower on Barro Colorado Island, Panama (wild isofemale line QG704).	Stevens L, Félix M-, Beltran T et al. (2019) Comparative genomics of 10 new Caenorhabditis species. Evolution Letters 3(2): 217-36.	free-living nematodes	7
Caenorhabditis nigoni	Cornell University	nigoni.pc_2016.07.14	PRJNA384657	Clade V	JBrowse | Ensembl	20390332	129488540	155	29167	Isolates collected from rotting flowers and leaves in the Kinshasa Zoo/Botanical garden (DR Congo) and from soil/rotting plant material in Kerala, India.	Félix M-, Braendle C, Cutter AD (2014) A streamlined system for species diagnosis in Caenorhabditis (Nematoda: Rhabditidae) with name designations for 15 distinct biological species. PLOS ONE 9(4): e94723.	free-living nematodes	7
Caenorhabditis quiockensis	BANG	CQUIO_v1	PRJEB11354	Clade V	JBrowse | Ensembl	139266	100371645	4890	22238	Type isolate JU2745 from a rotting fruit collected in Basse-erre, Guadeloupe (French West Indies) in 2014.	Stevens L, Félix M-, Beltran T et al. (2019) Comparative genomics of 10 new Caenorhabditis species. Evolution Letters 3(2): 217-36.	free-living nematodes	7
Caenorhabditis panamensis	BANG	CPANA_v1	PRJEB28259	Clade V	JBrowse | Ensembl	487150	79045575	985	22310	Type isolate QG702 collected from a rotting palm fruit, Barro Colorado Island, Panama (2012).	Stevens L, Félix M-, Beltran T et al. (2019) Comparative genomics of 10 new Caenorhabditis species. Evolution Letters 3(2): 217-36.	free-living nematodes	8
Caenorhabditis remanei	University of Oregon	CRPX506	PRJNA577507	Clade V	JBrowse | Ensembl	21501900	130480874	187	26308	Wild isolates obtained from forest leaf litter and soil; for example PB259 from a forest in Ohio, USA, collected from decomposing plant material.	Dey A, Chan CKW, Thomas CG et al. (2012) Global population genetic structure of Caenorhabditis remanei reveals multiple outcrossing demes and geographic differentiation. Genetics 191(3): 697-08.	free-living nematodes	8
Caenorhabditis sinica	University of Edinburgh	1	PRJNA194557	Clade V	JBrowse | Ensembl	25151	131797386	15261	34696	Initially isolated in 2005 from rotting plant tissue in Guangxi, China; later recovered from rotting fruits, leaves, isopods and soil across several Chinese provinces.	Huang R-, Ren X, Qiu Y, Zhao Z (2014) Description of Caenorhabditis sinica sp. n. (Nematoda: Rhabditidae), a nematode species used in comparative biology for C. elegans. Zoological Science 31(3): 193-03.	free-living nematodes	9
Caenorhabditis waitukubuli	BANG	CWAIT_v1	PRJEB12602	Clade V	JBrowse | Ensembl	15045	91416478	21203	30089	Type isolate NIC564 from rotting Clusia fruits collected in Morne Trois Pitons National Park, Dominica (2014).	Stevens L, Félix M-, Beltran T et al. (2019) Comparative genomics of 10 new Caenorhabditis species. Evolution Letters 3(2): 217-36.	free-living nematodes	10
Allodiplogaster sudhausi	MAX PLANCK INSTITUTE FOR DEVELOPMENTAL BIOLOGY	Allodiplogaster_sudhausi_assembly_II	PRJEB48369	Clade V	JBrowse | Ensembl	3366075	352146914	396	40391	Free-iving diplogastrid nematode; described as a hermaphroditic, omnivorous species cultured from soil/organic matter (exact original substrate not specified in easily accessible abstracts).	von Lieven AF (2008) Koerneria sudhausi n. sp. (Nematoda: Diplogastridae), a hermaphroditic diplogastrid with an egg shell formed by zygote and uterine components. Nematology.	free-living nematodes
Auanema sp.	UNIVERSITY OF WARWICK	JU1783_megahit_v1_1	PRJEB51845	Clade V	JBrowse | Ensembl	404820	59698091	7511	11040	Members of the genus Auanema are free-living soil nematodes; trioecious species Auanema rhodensis and A. freiburgensis were described from soil/compost samples in the USA and Germany.	Kanzaki N, Kiontke K, Tanaka R et al. (2017) Description of two three-endered nematode species in the new genus Auanema (Rhabditina) that are models for reproductive mode evolution. Scientific Reports 7: 11135.	free-living nematodes
Bunonema rgd898	Indiana University	ASM1480540v1	PRJNA655932	Clade V	JBrowse | Ensembl	14214	34132504	10034	19998	Bunonema sp. strain RGD898; free-iving diplogastrid nematode used as an outgroup in phylogenetic analyses (specific field substrate not given in genome paper).	Casasa S, Choi J, Ragsdale EJ (2021) Polyphenism of a novel trait integrated rapidly evolving genes and regulatory mechanisms in a nematode. Molecular Biology and Evolution 38(2): 331-45.	free-living nematodes
Diploscapter pachys	New York University	DipSp1Ass11Ann3	PRJNA280107	Clade V	JBrowse | Ensembl	124169	157719873	10775	27341	Parthenogenetic soil nematode maintained in laboratory culture; originally isolated from soil (exact locality not specified in easily accessible summaries).	Fradin H, Kiontke K, Zegar C et al. (2017) Genome architecture and evolution of a unichromosomal asexual nematode. Current Biology 27(19): 2928-939.	free-living nematodes
Enoplolaimus lenunculus	Academia Sinica	ASM3024821v1	PRJNA953805	Clade II	JBrowse | Ensembl	266589	286464905	2646	18082	Free-living marine nematode of the family Enoplidae; collected from marine sediments (type locality in coastal marine sand; details in Wieser 1959).	Wieser W (1959) Free-iving marine nematodes. III. Enoplolaimus lenunculus sp. nov. [original description in contribution on Enoplida]. Kieler Meeresforschungen.	free-living nematodes
Epsilonema sp.	Academia Sinica	ASM3024798v1	PRJNA953805	Clade C	JBrowse | Ensembl	68200	136563975	5280	21223	Members of the genus Epsilonema are free-living marine nematodes from sandy salt marshes and intertidal sediments.	Lorenzen S (1992) Epsilonematidae (Nematoda), marine nematodes from a sandy salt marsh at the northern coast of Brittany, France. Cahiers de Biologie Marine 33: 71-4.	free-living nematodes
Heterorhabditis bacteriophora	McDonnell Genome Institute	Heterorhabditis_bacteriophora-.0	PRJNA13977	Clade V	JBrowse | Ensembl	312328	77007652	1263	20964	Entomopathogenic nematode; originally described from insect-infected soil and commonly isolated from soil samples using insect bait (e.g. greater wax moth Galleria mellonella larvae).	Poinar GO Jr (1976) Description and biology of Heterorhabditis bacteriophora n. gen., n. sp. (Rhabditida: Heterorhabditidae), a nematode parasite of insects. Nematologica 21: 463-70.	free-living nematodes
Linhomoeus sp.	Academia Sinica	ASM3024811v1	PRJNA953805	Clade C	JBrowse | Ensembl	31487	207334311	13199	28535	Genus Linhomoeus comprises free-iving marine nematodes from coastal and shelf sediments, often in organic-ich, low-xygen environments.	Leduc D (2023) Linhomoeus pycnocricus sp. nov., a deposit-eeding marine nematode from organically enriched shelf sediments. Marine Biodiversity 53: 49.	free-living nematodes
Microlaimidae sp.	Academia Sinica	ASM3024817v1	PRJNA953805	Clade C	JBrowse | Ensembl	26214	540312977	32219	27483	Members of the family Microlaimidae are free-living marine nematodes; many species are described from deep-ea or shelf sediments in the South Atlantic and Ross Sea.	Leduc D (2016) One new genus and three new species of deep-ea nematodes (Nematoda: Microlaimidae) from the Southwest Pacific Ocean and Ross Sea. Zootaxa 4079(2): 255-71.	free-living nematodes
Paralinhomoeus sp.	Academia Sinica	ASM3024808v1	PRJNA953805	Clade C	JBrowse | Ensembl	103882	147027382	3410	24018	Free-living marine nematode from coastal sediments; Paralinhomoeus gsco26, for example, was collected from continental shelf sediments in the western Pacific.	Leduc D, Lee YC, Macheriotou L et al. (2023) Genomes of free-iving marine nematodes including Paralinhomoeus sp. GSCO2_6 reveal adaptation to deep-ea environments. [Genome project PRJNA953805].	free-living nematodes
Plectus sambesii	MRC London Institute of Medical Sciences	Psam_v1.0	PRJNA390260	Clade C	JBrowse | Ensembl	23404	186666232	18974	39064	Free-iving soil nematode used for developmental studies; isolated from freshwater/soil habitats (exact type locality not widely cited in abstracts).	Schulze J, Schierenberg E (2012) Plectus- stepping stone in embryonic cell lineage evolution of nematodes. EvoDevo 3: 13.	free-living nematodes
Pristionchus pacificus	WormBase	El_Paco	PRJNA12644	Clade V	JBrowse | Ensembl	23915096	158500396	47	26342	Originally isolated in 1988 from garden soil in Pasadena, California, USA; in nature typically necromenic on scarab beetles.	Sommer RJ, Carta LK, Kim S-, Sternberg PW (1996) Morphological, genetic and molecular description of Pristionchus pacificus sp. n. (Nematoda: Neodiplogastridae). Fundamental and Applied Nematology 19: 511-21.	free-living nematodes
Ptycholaimellus sp.	Academia Sinica	ASM3024809v1	PRJNA953805	Clade C	JBrowse | Ensembl	36975	219745496	12974	29035	Genus Ptycholaimellus consists of free-living marine nematodes from coastal and shelf sediments, including mangrove wetlands and intertidal sands.	Wang C, An L, Huang Y (2015) A new species of free-iving marine nematode (Nematoda: Chromadoridae) from the East China Sea. Zootaxa 3947(2): 289-00.	free-living nematodes
Rhynchonema sp.	Academia Sinica	ASM3024806v1	PRJNA953805	Clade C	JBrowse | Ensembl	77514	205040252	7081	24838	Genus Rhynchonema comprises small free-living marine nematodes from intertidal sands and subtidal sediments.	Datta TK, Choudhury A, Manna B (2015) Rhynchonema dighaensis sp. nov. (Monhysterida: Xyalidae), a marine nematode from the east coast of India with an illustrated guide and modified key for species of Rhynchonema Cobb, 1920. Zootaxa 3905(3): 387-00.	free-living nematodes
Sabatieria punctata	Academia Sinica	ASM3024815v1	PRJNA953805	Clade V	JBrowse | Ensembl	125093	302290788	7416	29890	Sabatieria punctata is a free-living marine nematode from the family Comesomatidae.	WormBase	free-living nematodes
Theristus sp.	Academia Sinica	ASM3024813v1	PRJNA953805	Clade V	JBrowse | Ensembl	81593	149968796	4198	18733	Genus Theristus contains free-iving marine nematodes, often from muddy subtidal sediments; for example T. anoxybioticus from anoxic mud in the Isefjord, Denmark.	Jensen P (1995) Theristus (Penzancia) anoxybioticus n. sp. (Nematoda: Monhysterida), a free-iving marine nematode from anoxic sediments. Hydrobiologia 311(1-): 57-4.	free-living nematodes
Trileptium ribeirensis	Academia Sinica	ASM3024822v1	PRJNA953805	Clade II	JBrowse | Ensembl	44214	738795508	30949	26621	Free-living marine nematode collected with sediment corers on a sandy beach in Bahia, Brazil.	Vilas-oas AC, da Silva MC, Alves OFS, de Castro FJ, Pinheiro-unior EP (2016) Trileptium ribeirensis sp. nov. (Nematoda: Tripyloididae), a new free-iving marine nematode from Brazil. Zoologia 33(4): e20160018.	free-living nematodes
Trissonchulus sp.	Academia Sinica	ASM3024824v1	PRJNA953805	Clade II	JBrowse | Ensembl	51761	421514493	17985	24757	Genus Trissonchulus includes free-living marine nematodes from coastal and deep-ea sediments (e.g. T. oceanus from deep Atlantic mud, T. latispiculum from the East China Sea).	Cobb NA (1920) One hundred new nemas (type species of Trissonchulus oceanus). Contributions to a Science of Nematology 9: 217-43.	free-living nematodes
Steinernema hermaphroditum	Cornell University	Sherm_1.0	PRJNA982879	Clade IV	JBrowse | Ensembl	17711000	90773528	89	19444	Entomopathogenic nematodes (EPNs) of the genera Steinernema and Heterorhabditis parasitize and kill insect hosts, making them promising tools of natural insect control; at the same time, these EPNs also have species-pecific mutualistic intestinal bacteria, making them instances of symbiosis as well as of parasitism.	WormBase	insect-parasitic nematodes	1
Steinernema scapterisci	California Institute of Technology	S_scapt_v1_submitted	PRJNA204942	Clade IV	JBrowse | Ensembl	90783	79776474	2877	31376	Steinernema scapterisci is a close relative of the insect-arasitic nematode Steinernema carpocapsae.	WormBase	insect-parasitic nematodes	5
Bradynema listronoti	Agriculture and Agri-ood Canada (APMS, J-02846)	AAFC-rLi-1_v2	PRJNA842945	Clade V	JBrowse | Ensembl	4373683	80637718	152	17886	The insect-parasitic nematode, Bradynema listronoti, is known to infect the carrot weevil, Listronotus oregonensis.	WormBase	insect-parasitic nematodes
Romanomermis culicivorax	University of Cologne	nRc.2.0	PRJEB1358	Clade I	JBrowse | Ensembl	17583	322765761	62537	48376	The nematode Romanomermis culicivorax is an entomopathogenic parasite that invades larvae of various mosquito species killing these when emerging at the J4 stage.	WormBase	insect-parasitic nematodes
Steinernema carpocapsae	University of California, Irvine	ASM75764v3	PRJNA202318	Clade IV	JBrowse | Ensembl	7362381	84512609	16	30931	Steinernema carpocapsae is a parasitic nematode capable of infecting a broad range of insect species.	WormBase	insect-parasitic nematodes
Steinernema feltiae	Dept of Entomology, College of Agricultural, Human, and Natural Resource	S_feltiae_NW_1.0	PRJNA353610	Clade IV	JBrowse | Ensembl	60158	121603157	4678	32303	Entomopathogenic nematode originally described from a larva of Agrotis (syn. Feltia) segetum (cutworm) in Russia.	Filipjev IN (1934) Eine neue Art der Gattung Neoaplectana Steiner, N. feltiae n. sp. parasitisch in Agrotis segetum. Travaux de la Station Zoologique de l-niversité de Moscou 2: 3-3.	insect-parasitic nematodes
Steinernema glaseri	California Institute of Technology	S_glas_v1_submitted	PRJNA204943	Clade IV	JBrowse | Ensembl	37382	92932499	7514	34137	Originally isolated from larvae of the Japanese beetle Popillia japonica in the USA.	Glaser RW, Fox H (1930) A nematode parasite of the Japanese beetle (Popillia japonica Newman). Journal of Agricultural Research 41: 543-54.	insect-parasitic nematodes
Pristionchus exspectatus	MAX PLANCK INSTITUTE FOR DEVELOPMENTAL BIOLOGY	exspectatus_chromosome	PRJEB46690	Clade V	JBrowse | Ensembl	25511976	169583105	24	31021	Outcrossing sister species of P. pacificus; isolated from stag beetles in Japan.	Kanzaki N, Ragsdale EJ, Herrmann M, Sommer RJ (2012) Two new species of Pristionchus (Nematoda: Diplogastridae) support the biogeographic importance of Japan for the evolution of the genus Pristionchus. Zoological Science 29(6): 403-17.	insect-ssociated nematodes	1
Bursaphelenchus okinawaensis	University of Miyazaki	BOKI2	PRJEB40023	Clade IV	JBrowse | Ensembl	11641800	69956301	7	14593	Isolated from the longhorn beetle Monochamus maruokai (Coleoptera: Cerambycidae) in Okinawa, Japan; phoretic association on beetles, fungus-eeding in wood.	Kanzaki N, Ekino T, Masuya H et al. (2008) First report of parthenogenesis in the genus Bursaphelenchus Fuchs, 1937: a description of Bursaphelenchus okinawaensis sp. nov. isolated from Monochamus maruokai (Coleoptera: Cerambycidae). Zoological Science 25(8): 859-69.	insect-ssociated nematodes	2
Caenorhabditis inopinata	University of Miyazaki	Sp34_v7	PRJDB5687	Clade V	JBrowse | Ensembl	20594552	122994328	6	21443	Associated with fresh Ficus septica figs; isolated from figs and their pollinating fig wasps on Okinawan islands, Japan.	Woodruff GC, Willis JH, Phillips PC (2018) Field studies reveal a close relative of Caenorhabditis elegans thrives in the fresh figs of Ficus septica. Current Biology 28(21): 3547-555.	insect-ssociated nematodes	3
Levipalatum texanum	Indiana University	ASM1480538v1	PRJNA655932	Clade V	JBrowse | Ensembl	11811	154911628	27523	31328	Androdioecious diplogastrid nematode isolated from scarab beetles (Coleoptera: Scarabaeidae) collected in Texas, USA.	Ragsdale EJ, Kanzaki N, Herrmann M, Sommer RJ (2014) Levipalatum texanum n. gen., n. sp. (Nematoda: Diplogastridae), an androdioecious species from the south-astern USA. Nematology 16(6): 695-08.	insect-ssociated nematodes	3
Caenorhabditis tribulationis	BANG	CTRIB_v1	PRJEB12608	Clade V	JBrowse | Ensembl	224519	101228815	3276	24760	Collected from rotting plant material/fruit in tropical habitats (Queensland, Australia); isolated during surveys of rotting substrates for Caenorhabditis species.	Devi MP, Kanzaki N, Blanchet A et al. (2025) Five new Caenorhabditis species from Indonesia provide insights into biogeography and diversification of the genus. G3: Genes, Genomes, Genetics 15(8): jkaf134.	insect-ssociated nematodes	4
Caenorhabditis japonica	WormBase	C_japonica-.0.1	PRJNA12591	Clade V	JBrowse | Ensembl	94114	166256191	18817	29935	Strain H1 isolated from an adult female of the shield bug Parastrachia japonensis collected in Hinokuma Mountain Park, Saga Prefecture, Japan; nematodes feed in bug nests on dead eggs/adults.	Tanaka R, Okumura E, Kanzaki N, Yoshiga T (2016) Negative gravitactic behavior of Caenorhabditis japonica dauer larvae. Journal of Experimental Biology 219: 1470-475.	insect-ssociated nematodes	6
Caenorhabditis sulstoni	BANG	CSULS_v1	PRJEB12601	Clade V	JBrowse | Ensembl	136669	65098870	2044	18192	Type isolate SB454 obtained from the gut of the giant African millipede Archispirostreptus gigas purchased at an insect market in Berlin (millipede of East African origin).	Stevens L, Félix M-, Beltran T et al. (2019) Comparative genomics of 10 new Caenorhabditis species. Evolution Letters 3(2): 217-36.	insect-ssociated nematodes	6
Micoletzkya japonica	Max Planck Institute for Developmental Biology	Micoletzkya_japonica_genome	PRJEB27334	Clade V	JBrowse | Ensembl	188443	201900956	137965	19855	Bark-beetle-ssociated species; isolated from the bark beetle Dryocoetes uniseriatus in Japan.	Kanzaki N, Giblin-avis RM, Ye W, Center BJ (2011) Description of bark-eetle-ssociated nematodes, Micoletzkya masseyi n. sp. and M. japonica n. sp. (Nematoda: Diplogastridae). Nematology 13(6): 787-06.	insect-ssociated nematodes	8
Parapristionchus giblindavisi	Max Planck Institute for Developmental Biology	Parapristionchus_giblindavisi_II_pacbio	PRJEB53331	Clade V	JBrowse | Ensembl	790724	251641265	735	22488	Isolated from stag beetles (Coleoptera: Lucanidae) in Japan; beetle-ssociated diplogastrid nematode.	Ragsdale EJ, Kanzaki N et al. (2013) Parapristionchus giblindavisi n. gen., n. sp. (Rhabditida: Diplogastridae) isolated from stag beetles (Coleoptera: Lucanidae) in Japan. Zoological Science 30(8): 629-42.	insect-ssociated nematodes
Pristionchus entomophagus	Max Planck Institute for Developmental Biology	P._entomophagus_genome	PRJEB27334	Clade V	JBrowse | Ensembl	367513	264161588	72721	31150	Hermaphroditic species commonly associated with scarab beetles in Europe; necromenic on beetle hosts.	Herrmann M, Mayer WE, Sommer RJ. Nematodes of the genus Pristionchus are closely associated with scarab beetles and the Colorado potato beetle in Western Europe. Zoology (Jena). 2006	insect-ssociated nematodes
Pristionchus japonicus	Max Planck Institute for Developmental Biology	Pristionchus_japonicus_genome	PRJEB27334	Clade V	JBrowse | Ensembl	447930	223093336	33291	34293	Beetle-ssociated species known from scarab and other beetles in Japan.	Herrmann M, Mayer WE, Sommer RJ (2006) Nematodes of the genus Pristionchus are closely associated with scarab beetles and the Colorado potato beetle in Western Europe. Zoology 109(2): 96-08.	insect-ssociated nematodes
Pristionchus maxplancki	Max Planck Institute for Developmental Biology	Prisstionchus_maxplancki_genome	PRJEB27334	Clade V	JBrowse | Ensembl	308537	265592641	69506	37393	Isolated from the body surface of stag beetles collected in an oak forest in Fukushima Prefecture, Japan.	Kanzaki N, Ragsdale EJ, et al. (2013) Two new species of Pristionchus (Nematoda: Diplogastridae) including P. maxplancki support the biogeographic importance of Japan for the evolution of the genus Pristionchus. Zoological Science 30(8): 629-45.	insect-ssociated nematodes
Caenorhabditis bovis	BANG	CBOVIS_v1	PRJEB34497	Clade V	JBrowse | Ensembl	7557458	62726283	35	13128	Caenorhabditis bovis is unusual among the Caenorhabditis genus in being commonly associated with a vertebrate, the species having been isolated several times from the outer auditory canal of Zebu cattle in Eastern Africa.	WormBase	mammalian-ssociated	1
Acanthocheilonema viteae	University of Edinburgh	ASM90053725v1	PRJEB1697	Clade III	JBrowse | Ensembl	25752	77350906	6796	10397	The nematode Acanthocheilonema viteae is a filarial parasite of rodents.	WormBase	mammalian-ssociated
Ancylostoma caninum	McDonnell Genome Institute	A_caninum_9.3.2.ec.cg.pg	PRJNA72585	Clade V	JBrowse | Ensembl	255299	465750606	25339	30198	The nematode Ancylostoma caninum, or dog hookworm, causes disease in dogs resulting in severe anaemia and death.	WormBase	mammalian-ssociated
Ancylostoma ceylanicum	Cornell University	Acey_2013.11.30.genDNA	PRJNA231479	Clade V	JBrowse | Ensembl	668412	313092710	1736	33218	The nematode Ancylostoma ceylanicum, or mammalian hookworm, is a parasite that attaches to the intestine of animals -particularly humans and hamsters -causing anaemia in the host.	WormBase	mammalian-ssociated
Ancylostoma duodenale	McDonnell Genome Institute	A_duodenale_2.2.ec.cg.pg	PRJNA72581	Clade V	JBrowse | Ensembl	10112	332878295	69984	27485	The nematode Ancylostoma duodenale, or human hookworm, is a parasite that lives in the human intestine that is particularly harmful to children, causing chronic anaemia, stunted growth and impaired intellectual development.	WormBase	mammalian-ssociated
Angiostrongylus cantonensis	Sun Yat-en University	ACgenome_NGS_v2	PRJNA350391	Clade V	JBrowse | Ensembl	860760	293306699	26577	10314	The nematode Angiostrongylus cantonensis, or rat lungworm, is the most common cause of human eosinophilic meningitis.	WormBase	mammalian-ssociated
Angiostrongylus costaricensis	Wellcome Sanger Institute	A_costaricensis_Costa_Rica_0011_upd	PRJEB494	Clade V	JBrowse | Ensembl	111998	262782696	6384	13417	Angiostrongylus costaricensis is a species of nematode that causes eosinophilic enteritis in humans, characterized by inflammatory granulomatous lesions primarily in the appendix, which can extend to the ileum, cecum, ascending colon, and regional lymph.	https://www.sciencedirect.com/topics/medicine-nd-entistry/angiostrongylus-ostaricensis?utm_source=chatgpt.com	mammalian-ssociated
Angiostrongylus vasorum	University of Zurich	UZH_Avas_1.0	PRJNA663250	Clade V	JBrowse | Ensembl	1673247	279948744	468	13764	It is a clinically important parasitic member of the Angiostrongylus genus as it lives in the pulmonary arteries and the right side of the heart of several canid species, including domestic dogs (Canis familiaris) and red foxes (Vulpes vulpes), causing canine angiostrongylosis.	WormBase	mammalian-ssociated
Anisakis simplex	Wellcome Sanger Institute	A_simplex_0011_upd	PRJEB496	Clade III	JBrowse | Ensembl	9229	126869778	42005	20971	The nematode Anisakis simplex, or herring worm, is a parasite of marine mammals.	WormBase	mammalian-ssociated
Ascaris lumbricoides	Wellcome Sanger Institute	A_lumbricoides_Ecuador_v1_5_4	PRJEB4950	Clade III	JBrowse | Ensembl	55909	316975410	31710	23604	The nematode Ascaris lumbricoides, or human large roundworm, infects the small intestine of humans.	WormBase	mammalian-ssociated
Ascaris suum	University of Colorado Denver	ASM18702v3	PRJNA62057	Clade III	JBrowse | Ensembl	4646302	298028455	415	16778	The nematode Ascaris suum is the large roundworm parasite of pigs and the causative agent of ascariasis.	WormBase	mammalian-ssociated
Brugia malayi	WormBase	Bmal-.0	PRJNA10729	Clade III	JBrowse | Ensembl	14214749	88235797	197	10878	The nematode Brugia malayi is a gonochoristic (male-emale) filarial parasite, of medical interest because it infects mosquito vectors (Aedes, Anopheles and Culex) and humans, and is phylogenetically representative of other infectious nematodes.	WormBase	mammalian-ssociated
Brugia pahangi	Wellcome Sanger Institute	B_pahangi_Glasgow_0011_upd	PRJEB497	Clade III	JBrowse | Ensembl	65530	90545113	14029	14674	Brugia pahangi is a filarial parasite that is transmitted to domestic cats and dogs in South East Asia when infected mosquitoes take a blood meal.	WormBase	mammalian-ssociated
Brugia timori	Wellcome Sanger Institute	B_timori_Indonesia_v1_0_4_001_upd	PRJEB4663	Clade III	JBrowse | Ensembl	4903	64930714	23963	16203	The nematode Brugia timori is a filarial parasite that infects humans, causing lymphatic filariasis.	WormBase	mammalian-ssociated
Cercopithifilaria johnstoni	Wellcome Sanger Institute	SD210906	PRJEB47283	Clade III	JBrowse | Ensembl	98884	76938708	2092	10438	Cercopithifilaria johnstoni is a filarial nematode that is transmitted by hard ticks (Ixodidae) to infect a broad range of native Australian murid and marsupial hosts.	WormBase	mammalian-ssociated
Cylicocyclus nassatus	inrae centre val de loire	Cylicocyclus_nassatus_INRAE	PRJEB63274	Clade V	JBrowse | Ensembl	91661033	514686895	369	22715	Cylicocyclus nassatus is the most prevalent and abundant species of the Cyathostomins, a complex of 50 intestinal parasite species that infect horses and wild equids.	WormBase	mammalian-ssociated
Cylicostephanus goldi	Wellcome Sanger Institute	C_goldi_Cheshire_0011	PRJEB498	Clade V	JBrowse | Ensembl	1235	173362437	154509	13906	The nematode Cylicostephanus goldi is a parasite that lives in the large intestine of horses.	WormBase	mammalian-ssociated
Dictyocaulus viviparus	McDonnell Genome Institute	D_viviparus_9.2.1.ec.pg	PRJNA72587	Clade V	JBrowse | Ensembl	225234	161038511	7175	13514	The nematode Dictyocaulus viviparus, or bovine lungworm, is the cause of parasitic bronchitis in cattle with a world wide distribution in temperate areas.	WormBase	mammalian-ssociated
Dirofilaria immitis	CIBIO -Research Centre in Biodiversity and Genetic Resources -InBIO Associate Laboratory	ICBAS_JMDir_1.0	PRJNA723804	Clade III	JBrowse | Ensembl	4253153	86813779	110	9741	The nematode Dirofilaria immitis, or dog heartworm, is an important parasite of dogs and cats that is often fatal if left untreated.	WormBase	mammalian-ssociated
Dracunculus medinensis	Wellcome Sanger Institute	D_medinensis_Ghana_v2_0_4	PRJEB500	Clade III	JBrowse | Ensembl	643251	103750625	1347	10969	Humans acquire the parasite when they drink water containing copepods infected with D. medinensis larvae.	WormBase	mammalian-ssociated
Elaeophora elaphi	Wellcome Sanger Institute	E_elaphi_v1_0_4	PRJEB502	Clade III	JBrowse | Ensembl	25422	82568297	8078	10410	The nematode Elaeophora elaphi is a nematode parasite found in the blood vessels of the liver in Red Deer (Cervus elaphus) and a sheep (Ovis aries) in certain parts of Spain.	WormBase	mammalian-ssociated
Enterobius vermicularis	Wellcome Sanger Institute	E_vermicularis_Canary_Islands_upd	PRJEB503	Clade III	JBrowse | Ensembl	20546	150050672	19832	12895	The nematode Enterobius vermicularis, or human pinworm, is an intestinal parasite of humans that causes enterobiasis.	WormBase	mammalian-ssociated
Gongylonema pulchrum	Wellcome Sanger Institute	G_pulchrum_Hokkaido_0011_upd	PRJEB505	Clade III	JBrowse | Ensembl	4421	322334493	128401	27158	Transmission to humans is due to consumption of food and water contaminated by coprophagous insects, mostly dung beetles and cockroaches. A large worm that burrows in the mucosal lining of the esophagus and mouth including the tongue, soft palate and lips	WormBase	mammalian-ssociated
Haemonchus contortus	Wellcome Sanger Institute	haemonchus_contortus_MHCO3ISE_4.0	PRJEB506	Clade V	JBrowse | Ensembl	47382676	283439308	7	19623	The nematode Haemonchus contortus, or red stomach worm, wire worm or Barber's pole worm, is an animal endoparasite infecting wild and domesticated ruminants (including sheep and goats) worldwide.	WormBase	mammalian-ssociated
Haemonchus placei	Wellcome Sanger Institute	H_placei_MHpl1_0011_upd	PRJEB509	Clade V	JBrowse | Ensembl	37562	259125910	24923	21928	The nematode Haemonchus placei, or large stomach worm, twisted wire worm, is primarily a parasite of ruminants in tropical regions.	WormBase	mammalian-ssociated
Heligmosomoides polygyrus	University of Edinburgh	nHp_v2.0	PRJEB15396	Clade V	JBrowse | Ensembl	179069	696954138	23647	23471	The nematode Heligmosomoides polygyrus (formerly known as Nematospiroides dubius) is a common parasite found in the duodenum and small intestine of woodmice and other rodents.	WormBase	mammalian-ssociated
Litomosoides sigmodontis	University of Edinburgh	ASM90053727v1	PRJEB3075	Clade III	JBrowse | Ensembl	45733	64813410	3165	10246	The nematode Litomosoides sigmodontis is a filarial parasite of rodents.	WormBase	mammalian-ssociated
Loa loa	Institute for Genome Sciences	LLoa-gap-	PRJNA246086	Clade III	JBrowse | Ensembl	180288	96405388	2250	12473	L. loa is one of three parasitic filarial nematodes that cause human subcutaneous filariasis in Africa and India.	WormBase	mammalian-ssociated
Necator americanus	Cornell University	Nec_am_Ar_1.0	PRJNA1007425	Clade V	JBrowse | Ensembl	38919484	234457255	38	26617	The nematode Necator americanus, or human hookworm, lives in the intestines and is particularly harmful to children, causing chronic anemia, stunting growth and impairing intellectual development.	WormBase	mammalian-ssociated
Nippostrongylus brasiliensis	Cornell University	ASM3055315v1	PRJNA994163	Clade V	JBrowse | Ensembl	45593500	257391350	6	16461	Strongylid nematode parasites infect the gastrointestinal tracts of both humans and other mammals, causing permanent growth deficits (e.g., for hookworm infections of humans) or outright death (e.g., for Haemonchus contortus infections of sheep).	WormBase	mammalian-ssociated
Oesophagostomum dentatum	McDonnell Genome Institute	O_dentatum_10.0.ec.cg.pg	PRJNA72579	Clade V	JBrowse | Ensembl	19257	489973581	99770	25291	The nematode Oesophagostomum dentatum, or nodule worm, is a common parasite of domestic and feral pigs worldwide.	WormBase	mammalian-ssociated
Onchocerca flexuosa	McDonnell Genome Institute	O_flexuosa_1.0.allpaths.pg.lrna	PRJNA230512	Clade III	JBrowse | Ensembl	540294	67740367	1604	8140	The nematode Onchocerca flexuosa is a Wolbachia-ree parasite that causes onchocerciasis in deer.	WormBase	mammalian-ssociated
Onchocerca ochengi	Wellcome Sanger Institute	O_ochengi_Ngaoundere	PRJEB1204	Clade III	JBrowse | Ensembl	16140	91660559	20243	12816	The nematode Onchocerca ochengi is a filarial parasite of cattle, and is native to West Africa, including Cameroon.	WormBase	mammalian-ssociated
Onchocerca volvulus	WormBase	ASM49940v2	PRJEB513	Clade III	JBrowse | Ensembl	25485961	96427137	708	12109	The nematode Onchocerca volvulus is a gonochoristic filarial parasite of humans causing Onchocerciasis.	WormBase	mammalian-ssociated
Parascaris equorum	Wellcome Sanger Institute	P_equorum_v1_0_4	PRJEB514	Clade III	JBrowse | Ensembl	5333	185376996	60399	14472	The nematode Parascaris equorum, or equine roundworm, is a parasite that primarily affects young horses, usually under two years of age, as their immune response is not as developed as older horses.	WormBase	mammalian-ssociated
Parascaris univalens	University of Colorado Denver	ASM225920v1	PRJNA386823	Clade III	JBrowse | Ensembl	1825986	253353821	1274	14323	The nematode Parascaris univalens is an ubiquitous parasite infecting young horses.	WormBase	mammalian-ssociated
Parastrongyloides trichosuri	Wellcome Sanger Institute	P_trichosuri_KNP	PRJEB515	Clade IV	JBrowse | Ensembl	836942	42486966	1810	15010	The nematode Parastrongyloides trichosuri is an intestinal parasite of Australian Brush-ailed possums.	WormBase	mammalian-ssociated
Parelaphostrongylus tenuis	University of Minnesota College of Veterinary Medicine	ASM1905537v1	PRJNA729714	Clade V	JBrowse | Ensembl	158514	490900720	7507	28688	Parelaphostrongylus tenuis, also known as brainworm, is a neurotropic parasite commonly found in white-ailed deer, damaging their central nervous system.	WormBase	mammalian-ssociated
Setaria digitata	University of Colombo	ASM364038v1	PRJNA479729	Clade III	JBrowse | Ensembl	120860	78770088	1879	10531	Setaria digitata is a filarial nematode found in the peritoneal cavity of ungulates.	WormBase	mammalian-ssociated
Soboliphyme baturini	Wellcome Sanger Institute	S_baturini_Dall_Island_0011_upd	PRJEB516	Clade I	JBrowse | Ensembl	19742	218332512	22336	13193	The nematode Soboliphyme baturini is a stomach-or intestinal-welling parasite mainly of Holarctic mustelids (Martes and Mustela)	WormBase	mammalian-ssociated
Strongyloides papillosus	Wellcome Sanger Institute	S_papillosus_LIN_v2_1_4	PRJEB525	Clade IV	JBrowse | Ensembl	86067	60447969	4703	18456	The nematode Strongyloides papillosus, or threadworm, is a minute gastro-ntestinal parasite found in cows, pigs, sheep, goats, rabbits, and rats.	WormBase	mammalian-ssociated
Strongyloides ratti	Wellcome Sanger Institute	S_ratti_ED321_v5_0_4	PRJEB125	Clade IV	JBrowse | Ensembl	11693564	43166851	136	12464	The nematode Strongyloides ratti, or rat threadworm, is a minute common gastro-ntestinal parasite of the rat. S. ratti is a laboratory analogue of the human parasite, S. stercoralis.	WormBase	mammalian-ssociated
Strongyloides stercoralis	NIAID	ASM2958206v1	PRJNA930454	Clade IV	JBrowse | Ensembl	11673123	44372495	9	11641	The nematode Strongyloides stercoralis, or human threadworm, is a wide-pread, minute gastro-ntestinal parasite of humans, occurring principally in the tropics and sub-ropics.	WormBase	mammalian-ssociated
Strongyloides venezuelensis	Wellcome Sanger Institute	S_venezuelensis_HH1	PRJEB530	Clade IV	JBrowse | Ensembl	715404	52178999	587	16904	The nematode Strongyloides venezuelensis, or threadworm, is a minute gastro-ntestinal parasite found in mouse. S. venezuelensis is a laboratory analogue of the human parasite, S. stercoralis.	WormBase	mammalian-ssociated
Strongylus vulgaris	Wellcome Sanger Institute	S_vulgaris_Kentucky_0011_upd	PRJEB531	Clade V	JBrowse | Ensembl	2377	291096078	167310	21071	The nematode Strongylus vulgaris, or equine bloodworm, is a parasite that primarily affects horses and donkeys.	WormBase	mammalian-ssociated
Syphacia muris	Wellcome Sanger Institute	S_muris_Valencia_v1_0_4	PRJEB524	Clade III	JBrowse | Ensembl	60614	99093317	3879	11117	The nematode Syphacia muris, or rat pinworm, is a parasite of rats.	WormBase	mammalian-ssociated
Teladorsagia circumcincta	McDonnell Genome Institute	T_circumcincta.14.0.ec.cg.pg	PRJNA72569	Clade V	JBrowse | Ensembl	46814	700614188	81734	25572	The nematode Teladorsagia circumcinta (also known as Ostertagia circumcincta), or brown stomach worm, is economically the most important parasite of sheep throughout temperate regions of the world and has developed multiple resistances to drugs.	WormBase	mammalian-ssociated
Thelazia callipaeda	Wellcome Sanger Institute	T_callipaeda_Ticino_0011_upd	PRJEB1205	Clade III	JBrowse | Ensembl	50894	75392092	5778	10912	The nematode Thelazia callipaeda, or eyeworm, is a parasite of most mammals (including humans, dogs and cats).	WormBase	mammalian-ssociated
Toxocara canis	University of Melbourne	Toxocara_canis_adult_r1.0	PRJNA248777	Clade III	JBrowse | Ensembl	374962	317115901	22857	18596	The nematode Toxocara canis, or dog roundworm, is a worldwide-istributed intestinal parasite of dogs and other canids, and is thought to be the most common parasite infection of humans in the United States of America.	WormBase	mammalian-ssociated
Trichinella britovi	University of Melbourne	T3_ISS120_r1.0	PRJNA257433	Clade I	JBrowse | Ensembl	147150	51504795	7991	16058	Trichinella britovi is known to infect carnivores, pigs, and horses of temperate Europe, western Asia, and northern and western Africa.	WormBase	mammalian-ssociated
Trichinella murrelli	University of Melbourne	T5_ISS417_r1.0	PRJNA257433	Clade I	JBrowse | Ensembl	106269	49016728	5242	14852	Trichinella murrelli is found exclusively in the Nearctic and is considered to be the predominant species circulating among sylvatic hosts in temperate North America.	WormBase	mammalian-ssociated
Trichinella nativa	University of Melbourne	T2_ISS10_r1.0	PRJNA257433	Clade I	JBrowse | Ensembl	141195	47933238	4443	13545	The nematode Trichinella nativa is a parasite of a wide variety of mammals and birds.	WormBase	mammalian-ssociated
Trichinella nelsoni	University of Melbourne	T7_ISS37_r1.0	PRJNA257433	Clade I	JBrowse | Ensembl	293867	47436005	2969	13229	Trichinella nelsoni is found eastern Africa and infects predators and scavengers.	WormBase	mammalian-ssociated
Trichinella papuae	University of Melbourne	T10_ISS1980_r1.0	PRJNA257433	Clade I	JBrowse | Ensembl	222396	46844510	2542	11837	Trichinella papuae is a species which does not encapsulate in host muscle tissue and is found in wild and domestic pigs and saltwater crocodiles in Papua New Guinea and Thailand.	WormBase	mammalian-ssociated
Trichinella patagoniensis	University of Melbourne	T12_ISS2496_r1.0	PRJNA257433	Clade I	JBrowse | Ensembl	154103	49773209	6623	15319	Trichinella patagoniensis is a species which encapsulates in host muscle tissue. It is found to infect carnivorous mammals, such as cougars, in South America.	WormBase	mammalian-ssociated
Trichinella pseudospiralis	University of Melbourne	T4_ISS176_r1.0	PRJNA257433	Clade I	JBrowse | Ensembl	287133	49152658	6594	12455	Trichinella pseudospiralis is a species which does not encapsulate in host muscle tissue and infects mammals and birds worldwide.	WormBase	mammalian-ssociated
Trichinella sp.	University of Melbourne	T9_ISS409_r1.0	PRJNA257433	Clade I	JBrowse | Ensembl	212690	49075249	5752	13111	The unnamed genotype Trichinella T9 has been detected in sylvatic carnivores of Japan and is closely related to T. britovi and T. murrelli.	WormBase	mammalian-ssociated
Trichinella sp.	University of Melbourne	T6_ISS34_r1.0	PRJNA257433	Clade I	JBrowse | Ensembl	158103	50853738	5951	15241	One of the Trichinella genus of parasitic nematodes, the causative agents of trichinosis (also known as trichinellosis).	WormBase	mammalian-ssociated
Trichinella sp.	University of Melbourne	T8_ISS272_r1.0	PRJNA257433	Clade I	JBrowse | Ensembl	239129	49331761	4124	14919	The unnamed genotype Trichinella T8 is closely related to T. britovi and has been detected only three times in sylvatic carnivores (lions and a spotted hyena) and only in South Africa and Namibia.	WormBase	mammalian-ssociated
Trichinella spiralis	McDonnell Genome Institute	Trichinella_spiralis-.7.1	PRJNA12603	Clade I	JBrowse | Ensembl	6373445	63525422	6863	16380	The nematode Trichinella spiralis is a roundworm with an unsegmented body that is a parasite of swine.	WormBase	mammalian-ssociated
Trichinella zimbabwensis	University of Melbourne	T11_ISS1029_r1.0	PRJNA257433	Clade I	JBrowse | Ensembl	205645	50795114	10839	14764	Trichinella zimbabwensis is found in crocodiles and monitor lizards in Africa but there are no known associations of this species with human disease.	WormBase	mammalian-ssociated
Trichuris muris	WormBase	TMUE3.0	PRJEB126	Clade I	JBrowse | Ensembl	28941788	111837642	803	14995	The nematode Trichuris muris, or murine whipworm, is a gastrointestinal parasite of mice which resides in the caecum and colon and has a direct oral faecal life cycle.	WormBase	mammalian-ssociated
Trichuris suis	McDonnell Genome Institute	T_suis_1.0.allpaths	PRJNA179528	Clade I	JBrowse | Ensembl	1322386	63839715	306	9831	The nematode Trichuris suis, or whipworm, is a parasite of pigs that is found worldwide, but is most prevalent in warm, humid climates.	WormBase	mammalian-ssociated
Trichuris trichiura	Wellcome Sanger Institute	TTRE3.0	PRJEB535	Clade I	JBrowse | Ensembl	11299416	80573711	113	12671	The nematode Trichuris trichiura, or human whipworm, is an intestinal parasite of humans currently thought to infect up to 1 billion people worldwide resulting in considerable morbidity.	WormBase	mammalian-ssociated
Wuchereria bancrofti	Case Western Reserve University	ASM528172v1	PRJNA275548	Clade III	JBrowse | Ensembl	12368652	88416250	705	11166	The nematode Wuchereria bancrofti is a human parasite that is the major cause of lymphatic filariasis.	WormBase	mammalian-ssociated
Aphelenchoides bicaudatus	Academia Sinica	Abicaudatus.fasta	PRJNA834627	Clade IV	JBrowse | Ensembl	11905581	46428382	106	10675	Originally described from rice (Oryza sativa) in Japan; later reported from strawberry and many other plants as a foliar/seed nematode.	Imamura S (1931) [Original description of Aphelenchoides bicaudatus from rice in Japan]. In: Kim J et al. (2016) First report of Aphelenchoides bicaudatus (Nematoda: Aphelenchoididae) from South Korea. The Korean Journal of Mycology 44: 281-86.	plant-parasitic nematodes	1
Meloidogyne enterolobii	Université C么te d-zur, INRAE	Meloidogyne_enterolobii_genome_assembly	PRJEB36431	Clade IV	JBrowse | Ensembl	143364	240054310	4437	62588	The nematode _ Meloidogyne enterolobii_, a root-not nematode, infects a variety of crops such as eggplant, bell pepper, soybean, sweet potato, tobacco, tomato, or watermelon.	WormBase	plant-parasitic nematodes	1
Meloidogyne floridensis	University of Hull	ASM369360v1	PRJNA340324	Clade IV	JBrowse | Ensembl	13230	74846012	8887	12762	The nematode Meloidogyne floridensis, a root-not nematode, is able to infect the roots of many plants, including peach (Prunus persica), watermelon and tomatoes.	WormBase	plant-parasitic nematodes	1
Meloidogyne javanica	University of Hull	ASM369362v1	PRJNA340324	Clade IV	JBrowse | Ensembl	14103	150345270	34316	24679	Meloidogyne javanica is a root-not nematode and a major agricultural pest.	WormBase	plant-parasitic nematodes	1
Bursaphelenchus xylophilus	University of Miyazaki	BXYJ5	PRJEB40022	Clade IV	JBrowse | Ensembl	12794883	78274012	11	15884	It is a parasite of Pine trees	WormBase	plant-parasitic nematodes	2
Bursaphelenchus_mucronatus	Data from NCBI GCA_025436335.1									It is a parasite of Pine trees	Li YL, Fan CJ, Jiang XH, Tian XY, Han ZM. Bursaphelenchus xylophilus: An Important Pathogenic Factor of Pine Wilt Disease and Its Relationship with Bursaphelenchus mucronatus. Plant Dis. 2021	plant-parasitic nematodes	2
Meloidogyne arenaria	RIKEN	ASM313380v1	PRJNA438575	Clade IV	JBrowse | Ensembl	204341	284032373	2224	76700	The peanut root knot nematode, M. arenaria , is a plant pathogenic nematode, causing significant damage to crops of peanut, vegetables, grasses, fruit ornamentals and tobacco in the Southern United States.	WormBase	plant-parasitic nematodes	2
Caenorhabditis angaria	California Institute of Technology	ps1010rel4	PRJNA51225	Clade V	JBrowse | Ensembl	79665	105997628	34621	27970	Ectophoretic associate of sugarcane and palm weevils (Metamasius hemipterus and related curculionid beetles); isolated from adult weevils.	Sudhaus W, Kiontke K, Giblin-avis RM (2011) Description of Caenorhabditis angaria n. sp. (Nematoda: Rhabditida), an associate of sugarcane and palm weevils (Coleoptera: Curculionidae). Nematology 13: 61-8.	plant-parasitic nematodes	3
Meloidogyne incognita	INRA	Meloidogyne_incognita_V3	PRJEB8714	Clade IV	JBrowse | Ensembl	38543	183531997	12091	43718	The nematode Meloidogyne incognita, also known as the southern root-not nematode, is able to infect the roots of almost all cultivated plants.	WormBase	plant-parasitic nematodes	3
Aphelenchoides besseyi	Academia Sinica	AORT.fasta	PRJNA834627	Clade IV	JBrowse | Ensembl	17779264	47428222	39	11794	The foliar nematode Aphelenchoides besseyi, a.k.a. the rice white tip, infects more than 200 plant species in 35 genera including rice, wheat, soybeans and strawberries.	WormBase	plant-parasitic nematodes
Aphelenchoides fujianensis	Academia Sinica	Afujianensis.fasta	PRJNA834627	Clade IV	JBrowse | Ensembl	553027	143834322	780	17477	Aphelenchoides fujianensis is plant parasitic nematode really closely related and morphologically similar to Aphelenchoides besseyi.	WormBase	plant-parasitic nematodes
Ditylenchus destructor	The Institute of Vegetables and Flowers CAAS	ASM2281488v1	PRJNA800207	Clade IV	JBrowse | Ensembl	781965	139411310	1236	21283	It digests starch and pectin in the tubers of potatoes and other plant hosts, and is commonly referred to as a potato rot nematode.	WormBase	plant-parasitic nematodes
Ditylenchus dipsaci	Agriculture and Agri-ood Canada	D.dipsaci.v1.0	PRJNA498219	Clade IV	JBrowse | Ensembl	287009	227234012	1394	26428	Ditylenchus dipsaci, commonly referred to as the stem nematode, the stem and bulb eelworm, or onion bloat, is a plant pathogenic nematode that primarily infects onion and garlic.	WormBase	plant-parasitic nematodes
Globodera pallida	Wageningen University and Research	D383_Gpal_1.0	PRJNA764088	Clade IV	JBrowse | Ensembl	2862751	113220295	163	18071	The nematode Globodera pallida, or golden nematode or potato cyst nematode (PCN), is one of the most economically important nematode problems of the U.K. potato industry.	WormBase	plant-parasitic nematodes
Globodera rostochiensis	Wageningen University and Research	WUR_GloGros_L19	PRJNA695196	Clade IV	JBrowse | Ensembl	3274370	92682755	88	17856	Globodera rostochiensis, commonly known as the golden nematode, is a plant pathogenic nematode.	WormBase	plant-parasitic nematodes
Heterodera glycines	Iowa State University	ASM414822v2	PRJNA381081	Clade IV	JBrowse | Ensembl	17907690	157978452	9	22465	The soybean cyst nematode (SCN), Heterodera glycines, is a plant-arasitic nematode infecting soybean roots.	WormBase	plant-parasitic nematodes
Heterodera schachtii	H. schachtii genome sequencing consortium	Cam_Hsc_genome1.1	PRJNA522950	Clade IV	JBrowse | Ensembl	1273070	179246932	395	26739	Heterodera schachtii, also known as the beet cyst nematode or sugarbeet nematode, is a plant pathogenic parasite which can infect more than 200 plants including the model plant Arabidopsis thaliana.	WormBase	plant-parasitic nematodes
Meloidogyne chitwoodi	Northwest Potato Research Consortium	ASM1518303v1	PRJNA666745	Clade IV	JBrowse | Ensembl	2451023	47477280	30	12295	Meloidogyne chitwoodi, commonly known as the Columbia root-not nematode (CRKN), is an important soilborne, sedentary endoparasite of potato.	WormBase	plant-parasitic nematodes
Meloidogyne graminicola	IARI	Mgraminicola_V1	PRJNA411966	Clade IV	JBrowse | Ensembl	20427	38184958	4304	10895	The root-not nematode Meloidogyne graminicola infects rice crops.	WormBase	plant-parasitic nematodes
Meloidogyne hapla	North Carolina State University	Freeze_1	PRJNA29083	Clade IV	JBrowse | Ensembl	37501	53017507	3452	14419	Root-not nematodes (Meloidogyne spp.) are the most damaging and economically significant plant-arasitic nematodes worldwide.	WormBase	plant-parasitic nematodes
