# Supplementary material for: An antifungal effector from a plant-parasitic nematode modulates host fungal community composition and supports ecological fitness
Source: NPJ Biofilms Microbiomes. 2026 Mar 10;12:85. doi: 10.1038/s41522-026-00954-4 (PMC13106811; doi:10.1038/s41522-026-00954-4)
Supplement: Supplementary file 3 — Supplementary Data 2 [file 41522_2026_954_MOESM3_ESM.xlsx]

## Sheet: Sheet1
	Gene_ID and name	protein sequence	species abbreviation	species	signal peptide	ID in genome or UniProt	aa Length	taxon
1	Bfuc_A0A384K7A8	MRILGPFIAFPLLMECGKAQDPARIPTNFPFFANGVSSAPYLANIANMDEFHKIKGNLTFTSQGPIHVYVNVGATQQALFLEGVLYNHAYVPVPLRTSGKPERPQIKPGEVLVEGNTEKFWAQGTAYTRRDIVQYGCNDNGTRCDSEGFRYRENGDIYNINEATFNPKGNGHVHDGGAHMDHSLVDGYTTPMIVVPENYECLPYGCTEDPTGDWCPNTHKVFLGDESNHAGCASDCKIYNTDAACCRGAYNHNQCRASSQHFSKRCKNSYAYAYDDKVGLRFCKDVPKVIYHFFNMKLDCDWAVINPDSKNLSVDSRECLDRLIQAPTRQDDSFYEGSSA	Bfuc	Botryotinia fuckeliana (strain B05.10) (Noble rot fungus) (Botrytis cinerea)	CS pos: 19-20. GKA-QD. Pr: 0.8535	A0A384K7A8	340	fungi
2	Bfuc_A0A384JSN3	MSRKLLAASICLAMLPIADAHTYYRNRATWKPNWDPNRPVRKGPPKKRDGAIPLVVSNMCPETIWPGIGTQAGTGAGVGGFALQTGESKSLTVSADWQGRIWGRTNCSFAVGGGGASNAAGNDGSGSACVTGDCGGLLDCSITGETPVTLAEFDLAGNGGSQTFYDISLVDGYNIPMGIVYIPGDNPALQAIPPNLVNAACIASTGYLASPAVTGTNGNSSNSTYPIPLEGKVTNDAAMSWCPWNLQKTPPDKPGDGVYPYPDDNIQRPTFDPCLSACAKDNKPSDCCTGAYDQPQLCPRNDFANAANAICPDAYGYPFDDQTSTFIIPTGGGWEIVFCPVGRSTNILKVLGDQMRKIASAGKVTKDIIETAMNETYINEMAVKSTAGEGLSEKAKLGS…	Bfuc	Botryotinia fuckeliana (strain B05.10) (Noble rot fungus) (Botrytis cinerea)	CS pos: 20-21. ADA-HT. Pr: 0.6317	A0A384JSN3	414	fungi
3	Bfuc_M7TI18	MRILGPFIAFPLLMECGKAQDPARIPTNFPFFANGVSSAPYLANIANMDEFHKIKGNLTFTSQGPIHVYVNVGATQQALFLEGVLYNHAYVPVPLRTSGKPERPQIKPGEVLVEGNTEKFWAQGTAYTRRDIVQYGCNDNGTRCDSEGFRYRENGDIYNINEATFNPKGNGHVHDGGAHMDHSLVDGYTTPMIVVPENYECLPYGCTEDPTGDWCPNTHKVFLGDESNHAGCASDCKIYNTDAACCRGAYNHNQCRASSQHFSKRCKNSYAYAYDDKVGLRFCKDVPKVIYHFFNMKLDCDWAVINPDSKNLSVDSRECLDRLIQAPTRQDDVCAFLFCFPLM	Bfuc	Botryotinia fuckeliana (strain BcDW1) (Noble rot fungus) (Botrytis cinerea)	CS pos: 19-20. GKA-QD. Pr: 0.8535	M7TI18	343	fungi
4	Bfuc_G2YWF1	MRILGPFIAFPLLMECGKAQDPARIPTNFPFFANGVSSAPYLANIANMDEFHKIKGNLTFTSQGPIHVYVNVGATQQALFLEGVLYNHAYVPVPLRTSGKPERPQIKPGEVLVEGNTEKFWAQGTAYTRRDIVQYGCNDNGTRCDSEGFRYRENGDIYNINEATFNPKGNGHVHDGGAHMDHSLVDGYTTPMIVVPENYECLPYGCTEDPTGDWCPNTHKVFLGDESNHAGCASDCKIYNTDAACCRGAYNHNQCRASSQHFSKRCKNSYAYAYDDKVGLRFCKDVPKVIYHFFNMKLDCDWAVINPDSKNLSVDSRECLDRLIQAPTRQDDSFYEGSSA	Bfuc	Botryotinia fuckeliana (strain T4) (Noble rot fungus) (Botrytis cinerea)	CS pos: 19-20. GKA-QD. Pr: 0.8535	G2YWF1	340	fungi
5	Dcor_A0A1J9RCD4	MRSSTSHGVACALYLSLLAQLPSSAAIHHMKRELPDHVRRASAGTKPLIVTNKCPDTIYPAFITQEGTGPAKTGFELKTGGQVNQTVSANWQGRVWGRTNCSFPADGPTACGTGDCNGQVECTVSGLNPVSLAEFTLDGGDGQTYYDISLVDGYNLPMGIVMYPSGTAALEGIPQNSTNPSCEGSATQLAASTFNPYTDGSQTFLGTNSSYPLPFDTQVTEAQATRWCPWVLQVNPPSKPGDGVYPYPDDNIQRPAFSPCYSACSKWNKPSDCCVGKYDSPSTCSAGEYSHAAKKVCPDAYSYAFDDQTSTFIIPIGAGFEVVFCPGGRSTNILASDPTYSNAKQSSGHVPHNMHGALGLLLALTMNTILFTCFF	Dcor	Diplodia corticola	CS pos: 25-26. SSA-AI. Pr: 0.7369	A0A1J9RCD4	375	fungi
6	Fkur_A0A3M2RWT3	MVSSSKCGDARSVSSLRRLLVPALIIGLSIPETRAISLEVPPRISEDDLLQKWGGYNVRNLRRKEPEDPDRPVPLVITNKCDSTIWPGIATQSGKGPGVGGFELAQGKSKELWVGSEWQGRIWGRTNCTVKDDSCTCKTGDCFGKLDCEFSGSTPATLAEFTLAGGLHKEQTFYDISLVDGYNLPMGIVYIPAKNTTFIPPNLTNCACIASPSWIYAHANTGTYYTNSSYPVPLENRVDNEDARRWCPWKYLAFPPTKPGDGVYPYPDDQIHRPEFSPCNSACAAYGTDKECCVGKYHDPDICKPSDYSKAAKAMCPDAYSFAFDDQSSTFIIPKGGGWEIIMCPKGRSTNILRQLGDEMNELADSGGLSQVAQKRLKNVTYIISDKSIANNVFPSIIT…	Fkur	Fusarium kuroshium	CS pos: 35-36. TRA-IS. Pr: 0.4862	A0A3M2RWT3	413	fungi
7	Fpip_A0A9W8W9I1	MISSSKCGDARSASSLRRLLVPVLVIGLLIQEGRAVSLEVPPKMSEDDLLQKWGQYNVNLRRKEPEDPERPVPLVITNKCDSTIWPGIATQSGKGPGVGGFELAQGKSKELWVGSEWQGRIWGRTNCTVKGESCSCKTGDCFGKLDCEFSGSTPATLAEFTLAGGLHKEQTFYDISLVDGYNLPMGIVYIPAKNTTFIPPNLTNCACIASPSWIGANADTGTYYTNSSYPVPLENRINNEDARRWCPWKYLAFPPTKPGDGIYPYPDDNIQRPEFSPCNSACAAFGTDKECCVGRYHDPDICKPSDYSKAAKAMCPDAYSFAFDDQSSTFIIPKGGGWEIIMCPKGRSTNILRQLGDEMNELADSGGLSQVAQKRLKNVTYIISDKSIANNVFPAMITV…	Fpip	Fusarium piperis	CS pos: 35-36. GRA-VS. Pr: 0.6372	A0A9W8W9I1	412	fungi
8	Pfic_W3WST4	MRVSSAIKTATAALFLGQTVQSLAVSTTREVAVQRDEILKGPHIHLESRDKRADPGPSPYNDSQPIPQANRHLQIEIQNLRNRSINAYIGGGMKTVNGTEQVMLRTDTGQYFLLKNVGANDPNVPTPVPSTVPLNISIPANATKNVTLPDYLLHGRVWIAEGHLEFRVYPNGAFSEPSGANPSLMEYNVKWGFVELNHDAGGIIINLSFVDWVSLSLGMTLTSLASGGTNTASVRGLEPGAMEKICDGLNKQANLNDALGQHDWDKLCIYSKENTLVRVISPNIDASMHRVNSTLVDYYKDYVDKAWQEYTERDLTLNLQGDADGLPLLTPGDGIATVCRVNNGTRALTCDKAPGHSYAKPTTSDIWGCNSGPFVVGAINGSSNSLMHSRIIPRLCAAF…	Pfic	Pestalotiopsis fici (strain W106-1 / CGMCC3.15140)	CS pos: 22-23. VQS-LA. Pr: 0.4265	W3WST4	481	fungi
9	Pfic_W3WVG7	MSRDSRSRRTAASSGRKPLFAAALLLLSEAQVARAVVYPSFHELFKFDYLHPRPEAAPIDGVSRRTVSKRENPIPLIVTNNCGDTIWPGIATQAGDGPESSGFELGPGETRDLTVGPTWNGRVWGRTNCTVSNETATCLTGDCFGLLECDYSGAAPATLAEFNLAGGQTGLQTFYDISLVDGYNLPLGVVYQPASNTSDIPPNFVNAACIATPGYLMSPNRTGYYYTNSSYPMPYEDTQTNAGITNWCPWDLQAFPPDKPGDGIYPYPDDQIERPTFDPCKSACAATNAASDCCTGDYNDPTKCKRNLYAKNAKAVCPDAYSFAYDDQTSTFIIPSGGGWEVVFCPEGRSTNILETYGDQISALAAGGVVTEEMTQIAMNISYIESISGTPAVLASPVL…	Pfic	Pestalotiopsis fici (strain W106-1 / CGMCC3.15140)	CS pos: 35-36. ARA-VV. Pr: 0.6717	W3WVG7	413	fungi
10	Agly_A0A6G0TT78	MDLKFILLFILTVAIAMAHVITIKNNCPFTVWPGIIGNSEHSHLENGGFLLGSQKTHTFNTPQDWAGRIWGRTRCNSKGKCETGNCGNKIQCNGTVGVPPVSLAEMTFTGPGGLDYYDVSLADGYNLPIRILPTAQFTSSKKGKYDCTPAGCVSDLNKRCPSELVVRTSGGSSVVACKSACAKFNTDTYCCRGYHNTSATCNTSSWLKNYPAYFKAACPDAYSYVYDDTITTFTCRGNPSTNYDVIFCP	Agly	Aphis glycines (Soybean aphid)	CS pos: 18-19. AMA-HV. Pr: 0.8161	A0A6G0TT78	249	insect
11	Aluc_A0A8S9XHZ2	MRCIVYLAAFLATCSANDITLFNHCPFTVWPGFLGNPGKGQPENGGFELGAYQTKVVSVQGDWAGRVWGRTKCDASGHCETGDCGNRIECAGAGGVPPASLVEITFAGANGLDFYDVSLVDGYNLPLKMTPISGFSSRGQGKYDCGSAGCFADLNEICPAELAIKSGQWTVACQSACMKFNTDEYFSCAANDITLVNNCGYGVWPGIQGNPGKDTPENGGFALNAGDQKVVTVASNWAGRFWGRTGCDDSGHCETGDCGNKIECAGAGGNPPVTLAEITLAGANGLDYYDVSLVDGFNLPLTIQPVSGYKSNGGGQYDCTVAGCTNDLNPNCPSELAQQGADGNNDACQSACGAFNTDQYCCRNSYGTADTCKSSEWPVNYADYFKQNCPNAYSYAYDD…	Aluc	Apolygus lucorum (Small green plant bug) (Lygocoris lucorum)	CS pos: 16-17. CSA-ND. Pr: 0.9601	A0A8S9XHZ2	420	insect
12	Aluc_A0A6A4K3W9	MKSFICLATLIAVGLANEIRIVNRCPFTVWPGILGNPGHGQPENGGFVLGANQTKVINVPFNWGGRIWPRTKCDANGHCQTGDCGNRLQCNGNGGTPPVSLAEITFAGAGGLDFYDISLVDGYNLPIKMAPISGFTGGNGHAYDCRSAGCHADLNAICPPELSVKDGPYTIACLSACMKFDTDQYCCRNAHGVPENCKSTDWPHNYPAIFKQACPDAYSYAYDDTTSTFTCRGNPATNYEVVFCP	Aluc	Apolygus lucorum (Small green plant bug) (Lygocoris lucorum)	CS pos: 16-17. GLA-NE. Pr: 0.8603	A0A6A4K3W9	245	insect
13	Cmac_A0A653CBB7	MFRLAFLAFLGAASAVEFEFRNNGGSEIWVGIQGNPGHPALEGGGFPLGPGQSRVVGAEDNWAGRFWGRTWCDPGSQHCQTGDCGNRLQCGGAGGVPPATLAEITLKGDAGKDFYDISLVDGYNIKMSMTPIGGSGDGSQYSCKRAGCDFNINDDCPGELQVNSEHGVIACKSACLAFNNDEFCCRGAFNDPNKCRAGEYANRFKAHCPDAYSYAYDDHKSTFTCKANRYLITFQ	Cmac	Callosobruchus maculatus (Southern cowpea weevil) (Pulse bruchid)	CS pos: 15-16. ASA-VE. Pr: 0.8948	A0A653CBB7	235	insect
14	Crip_A0A9N9RXI0	MKLQVTSIFILMLSTSYAHEFRLRNNCPFPVWPGLLGNPGKETPLNGGFQLNLWETKVFHVGYGWGGRIWPRRDCDGNGHCLSGDCGNKIQCDGTGNPPASLAEFTLDGWGNQDYYDVSLVDGYNLPIKINPIPGTFRKVSDSYFDCNSAGCYRDLNEICPNELAIWHNGWKIACKSACLAFNTDQYCCRGAYGTPQTCKSSNWPYNYPAIFKQACPDAYSYAYDDTTSTFTCHGNPETGYEIVFCP	Crip	Chironomus riparius	CS pos: 18-19. SYA-HE. Pr: 0.9494	A0A9N9RXI0	247	insect
15	Cfor_A0A6L2PBK6	MAVVLLLVLVTVAELASGRQFHVQNRLGYRVWVGILGNPGKGTPEGGGFALNNGQRRTVRVADDWAGRFWARTGCNFNGNGQGRCATGDCGNKLSCNGAGGVPPVTLAEVTLRGAGGLDFYDISLVDGFNVPVQMRPTRGRAAGKYRCTTAACSRNLNPGCPDRLRVWEGRNVVACKSSCLAENTDQHCCRGRFNDPNVCKSSPSAIYFKSNCPGAYSYAYDDGTSTFTCQNTDYDIVFG	Cfor	Coptotermes formosanus (Formosan subterranean termite)	CS pos: 18-19. ASG-RQ. Pr: 0.9192	A0A6L2PBK6	240	insect
16	Dbal_A0A9N9T450	MFQYLFVVAVFSSACAVEFEIVNKEIGAIWVGIQGNSGKEALANGGFILEAGASRSLQAPEDWAGRFWARTWCDINTQHCATGDCGNRIECGGNGGAPPASLAEITLKGYGGIDYYDISLVDGFNIAVSFEPVGGSGDGSQYSCKKCGCERHLNDNCPDALRLTTEHGTVGCKSACLAFNTDQYCCRGAYGTPETCRSSDWPVNYPEYFKSNCPDAYSYAYDDRKSTFTCKAEKYIVTFGI	Dbal	Diabrotica balteata (Banded cucumber beetle)	CS pos: 16-17. ACA-VE. Pr: 0.8015	A0A9N9T450	241	insect
17	Dbal_A0A9N9TDV6	MLPFVCIAVFIATVSAVDFQFINKEGGPVWVGIQGNPGHPHLAGGGFKLGQGQSRTVSGAPANWAGRFWGRSYCNDATSHCLTGDCGNKVQCNGAGGVPPVSLAEITLKGAGGLDFYDISFVDGFNLRISFEPVGGQGNGGQYSCKKAQCSKNLNDNCPKELQVKGPNGVTIACKSACLAFNTDQYCCRGAYGTPDKCKSSTWPRNYPQEVFKSQCPDGYSYAYDDHKSTFTCKAPKYIVTFGA	Dbal	Diabrotica balteata (Banded cucumber beetle)	CS pos: 16-17. VSA-VD. Pr: 0.9587	A0A9N9TDV6	244	insect
18	Glon_A0AAN9VRF7	MAFWKLLVATVALVAVAEARLFELHNRLPYTIWVGTQGNSGMPAPMGGGFELRAGQKVDIHTDEKWGGRFWARTGCRFDRNGQGLCETGDCGRKLKCGGNGGAPPATLAEFTLTGWGGQDFYDVSNVDGFNLPTTIETINKKGGGDKYFCTTAACRADINGQCPGELRQVVNGRTVGCKSACLQFNTDQYCCRGAHNRPETCRSSDWPKNYPAFFKKMCPDAYSYAYDDHKSTFKCVGTGYRVIFG	Glon	Gryllus longicercus	CS pos: 19-20. AEA-RL. Pr: 0.9107	A0AAN9VRF7	246	insect
19	Lstr_A0A482XDV1	MATKFAACLLAFVLAGVGAVKVSIVNRCGYTVWPGAIPGGGKRLDQGQSWDLDIPSGTEATRFWPRTGCNFDNGQGSCVTGDCGNRESCQVSGAVPASLAEITFGRPGVGDSLDYLDISLVDGFNVPISIVPTNNQNQCQPGGRGPYCAADINSACPNELKVPQGCASACAKLGGEGRMREGPYTDNCPPTDYSRLFKQQCPDAYSYAKDDTSSTWTCPAGNNYDIVFCP	Lstr	Laodelphax striatellus (Small brown planthopper) (Delphax striatella)	CS pos: 19-20. VGA-VK. Pr: 0.9170	A0A482XDV1	230	insect
20	Pcoh_A0A9P0DA75	MFRYVFIVAASIIITEATVKLEVTNEEIGLIWVGIKSEPGKAVVENGGFELQSTETKILNVPDNWAGRLWARTWCDPGSKHCLTGDCGNKLKCGRRGGAPPATTVEISLKAHRGVDYYDVTLVDGFNIGASVQPENGVGNGGNLSCKPASCMHEFKRDCPTELRLNSPHGVLGCKSPCQTFKTDEYCCRGVHKTPSTCKSDTWENDYAAMFKKECPDAFSYIFDKDDKTFTCRADHYIITFGGAF	Pcoh	Phaedon cochleariae (Mustard beetle)	CS pos: 17-18. TEA-TV. Pr: 0.7955	A0A9P0DA75	245	insect
21	Ppyr_A0A1Y1M0B1	MPALLVLIVAVAQIVAIHSVQFVIRNNVPGPIEVGIQGNPGHAHLNNGGFHLNQGSEVTVNAPDNWAGRFWPKTWCVNGRCQTGDCGGRVECAGAGGVPPVTLVEITLRGAGNQDFYDVSLVDGFNILASISPEGGQGNCQTVSCNYNLNQACPNDLKKIGGNGNDVVACFSSCMKHNTDQFCCRGAYNNPQTCNPGNMPQPNSAGYFKQHCPQYYSYAYDDATSTFTCLANRYRITFS	Ppyr	Photinus pyralis (Common eastern firefly) (Lampyris pyralis)	CS pos: 19-20. IHS-VQ. Pr: 0.6700	A0A1Y1M0B1	239	insect
22	Ppyr_A0A5N4A8N2	MAFKLSLLIVASFQIVTIHSVQFVIQNNIPGPIEVGIQGNAGHPHLHNGGFPLNPGQEITIDAPNEWAGRFWAKTWCVNGHCQTGDCGGRVECAGAGGVPPVTLVEITLRGAGNQDFYDVSLVDGFNVLASITPENGQGKCESVWCSFNLNQGCPNDLKKIGGNGNDVVGCYSSCLKYNTDQFCCRGTFNNPQTCKPENMPQPNSAGYFKHFCPRYYSYAYDDPTSTFTCLANRYRISFH	Ppyr	Photinus pyralis (Common eastern firefly) (Lampyris pyralis)	CS pos: 20-21. IHS-VQ. Pr: 0.8209	A0A5N4A8N2	240	insect
23	Rfer_A0A834MM78	MKFALVFLVSLLAYSEAVRFNIRNLDGGPIWIGIQGNPGHDHLANGGFKLSQGESRSLDAADDWAGRFWSRTWCYEDQGNHCYTGDCGNKVECAGAGGTPPTTLIEITLKGYGGIDYYDISLVDGYNSMASIEPVNGNGDGGEYSCRKAQCGTNINQICPGELQIWNPEGSQVIACNSACNAFHTDEYCCAGAHSTPETCKSSDWPVNYPEIFKNACPDAYSYAYDDHKSTFTCQAGEYNLNFVKQNEILSCFYIWRNPGHENLANGGFKLAQGESRSLDAADNWAGRFWSRTWCYEDQNNHCYTGDCGNKVECGGAGGTPPTTLIEITLKGADGLDFYDVSLVDGFNSMASIEPVNGNGDGGQYSCKKSQCGTNINQICPSELQVWNPDHNQVIACNS…	Rfer	Rhynchophorus ferrugineus (Red palm weevil) (Curculio ferrugineus)	CS pos: 17-18. SEA-VR. Pr: 0.9258	A0A834MM78	467	insect
24	Rfer_A0A834IQR4	MQLAKLLFTFSLMVALTSGKLVKIQNNRADGILLTLDGTEYTVLPNSLIQVTLADNWEGSLSAVPIGSEVTNGPKTKVNFAFSDTEDSYSVSLIEGFNLPIKVIPNDSNNCIVSTCAANILRACPLDKQVANSVGDVVACQNSPLVMVRLCPLAVVDELSSTLNTRHCNSATSYMIFRSLVLLVVVASSIGKVIKIKNGYSTDLLISIDESQYIVASNSLIILNPLNEWSGSIKALPVIAEVTTGPKTAVNIAITSTTDEYSISLLDGFNLAAKIVPIGSTNCTASVCAANILQACPIEDQVVNSTNVVVGCNNSPLVMGTLCPLAIVDADSVIQNSQVCSNSTGYMILFM	Rfer	Rhynchophorus ferrugineus (Red palm weevil) (Curculio ferrugineus)	CS pos: 19-20. TSG-KL. Pr: 0.8587	A0A834IQR4	351	insect
25	Rfer_A0A834MK95	MVMYQCSAATNSSNIKMKLALIFVTAFLASSNAVRFNIRNLDGGPVWIGIQGNPGHEHLANGGFKLGQGQSRSIDAPGNWAGRFWSRTWCYEDHGNHCYTGDCGNRVECAGAGGIPPATLIEITLKGYGGADFYDISLVDGFNSMASIEPVNGNGDGGAYSCRKVQCANNINYICPGELQIRNPDGNHVIACNSACNAFRTDQYCCAGAHSTADTCRSSDWSVNYPAIFKNACPDAYSYANLDGGPIWIAIQGNPEHDHLGNGGFNLFQRESVTWCYEEQINHCFTGDCGNRIECARVSDTPPTTLIEIILKRYDGIDYYHISLVDGYNTMASVS	Rfer	Rhynchophorus ferrugineus (Red palm weevil) (Curculio ferrugineus)	CS pos: 33-34. SNA-VR. Pr: 0.7794	A0A834MK95	335	insect
26	Sory_A0A0S1VX73	MKFIIALVATLVACSEAVRFNIQNLDGGPIWIGIQGNPGKENLANGGFKLAQGESRSLDAASDWAGRFWSRTWCYEDQDNHCYTGDCGNKVECNGAGGTPPVTLIEITLNGYGNIDYYDISLVDGYNSMASIEPVNGNGDGGEYSCKQAKCATNINGQCPSELQILSPDGSQVIACNSACNAFHTDEYCCAGSHNTPETCKSSDWPTDYPAMFKSACPDAYSYAYDDHKSTFTCQASEYNIHFGSA	Sory	Sitophilus oryzae (Rice weevil) (Curculio oryzae)	CS pos: 17-18. SEA-VR. Pr: 0.8498	A0A0S1VX73	246	insect
27	Tcri_A0A7R9HAG6	MGITIYLVVCLLGAALGKQFQFHNNLGQTIWVGSLGNAGVAAPNNGGFQLNAGAESFSPANQKTVNLQVSVTTDDGWAGRFWARTGCNFNSNGIGPCETGDCGNKLQCAGAGGVPPVSLAEFTLNGYGGVDYYDLSLVDGYNVPVQVIPLTKSVDPNNKYSCGSATCTAYLNNNCPNELRETNSAGATVACKSACLAFNTDQYCCRGNFGTPQTCTPSTWAQNYPAYFKNNCPGAYSYAYDDVSSTYTCQDSGYKIIFG	Tcri	Timema cristinae (Walking stick)	CS pos: 17-18. ALG-KQ. Pr: 0.9215	A0A7R9HAG6	259	insect
28	Tmon_A0A7R9E536	MERVAVILLVTLLVRGLEGRTFEIFNNYREVIWVGIMGNDGMVTPNNGGFKLGRGERITVTVPEGWGGRFWGRTGCNFDQNGNGLCETGDCGRGLSCNGAGGVPPVTLAEITLNGSGGIDYYDISLVDGFNVPVSIAPMNSDAGDGGHYSCKEVSCRANVNERCPSELRQSGSGGVVACKSACLAFNTDEYCCRGAHDTPETCRSSDWPVNYPLFFKNACPDAYSYAYDDHKSTFTCSKTNYLVQF	Tmon	Timema monikensis	CS pos: 19-20. LEG-RT. Pr: 0.7736	A0A7R9E536	246	insect
29	Tshe_A0A7R9B119	MGIAIYLVVCLLGAALGKQFQFHNNLGQTIWVGSLGNAGVAAPNNGGFQLNAGAEDKTLIKRSPPLYTKRESIWQIGGLVDEFWQTGGLVDEFWQTGGPIDEFWQTGGPIDEFWQIGGLVDEFLQTGGPIDEFWQTGGPIDEFWQTGGLIDEFWQTGGPIDEFWQTGGPIDEFPSPEGKCQELISSLGNINKFSLRLGLVSVSTDDGWAGRFWARTGCNFDGNGIGPCETGDCGNKLQCAGAGGVPPVSLAEFTLNGYGGVDYYDLSLVDGYNVPVQVIPLTKSVDPNNKYSCGSATCTAYLNNNCPNELRETNSAGATVACKSACLAFNTDQYCCRGNFGTPQTCTPSTWAQNYPAYFKNNCPGAYSYAYDDVSSTYTCQDSGYKIIFVSPRRQPRGP…	Tshe	Timema shepardi (Walking stick)	CS pos: 17-18. ALG-KQ. Pr: 0.9349	A0A7R9B119	548	insect
30	Abic_M3Y97_00917500.t1	MFFILVALFAVANADTTITLVNKCPHPIWPALWGNPQPSTKGFKLDAGKSIPIRIPTHWDAGRIWARTECTGSDGSLTCKTGDCGNKLQCIHTGEKPATLAEFTMNGAGGQVFYDISYVDGSNVPMTIKPVANTFKKESGQYNCGTAGQCSKDLRQAADPSILFKVNGKTLGTWAACSPITNNNPQYCCSGAHDKPETCPKSAIPNKFYGALKKVCPQSYFYAYDDRLSTWTCRPSSGRTAPDFVVTFCEVTGLQG	Abic	Aphelenchoides bicaudatus	CS pos: 14-15. ANA-DT. Pr: 0.9469	Abic_M3Y97_00917500.t1	256	nematode
31	Anan_ACRNAN_scaffold4744.g26414.t1	MIRHCVIFALFCVGSFAGPAIHVYNKCPFEIWPGIQGNPLVANGGFHLAPGEARIIQVPDGWKAARIWARRNCDANMNCESGFCGNKVECGGAGGVPPVSLVEFTLNGAGNQDFYDVSLVDGYNLPIFVEPIPGTFTKIGGDYNCKRAGGCFGDLLETAPEELKVYKNGHVASVNSACMKFNTDQYCCRGAYGSPSTCNPNNWPFNYAAVFKQACPTAYSYAYDDKSSTFTCRGSDGRTSPDYTVQFC	Anan	Acrobeloides nanus	CS pos: 17-18. SFA-GP. Pr: 0.7619	Anan_ACRNAN_scaffold4744.g26414.t1	248	nematode
32	Anan_ACRNAN_scaffold9995.g25204.t1	MIRYCVIFALFCVGSFAGPAIHVYNKCPFEIWPGIQGNPLVANGGFHLAPGEARIIQVPDGWKAARIWARRNCDANMNCESGFCDYNCKRAGGCFGDLLETAPEELKVYKNGHVASVNSACMKFNTDQYCCRGAYGSPSTCNPNNWPFNYAAVFKQACPTAYSYAYDDKSSTFTCRGSDGRTSPDYTVQFC	Anan	Acrobeloides nanus	CS pos: 17-18. SFA-GP. Pr: 0.8091	Anan_ACRNAN_scaffold9995.g25204.t1	191	nematode
33	Bmuc_g7093	MTHSVIFCIFCLFVFSANADVTLMLVNKCKRNVWPGIFGQGTIPEGGGFKLSPQGQKNITVPFSWVAGRVWPRTGCKGAGEQFFCDVGACGTSFQCNGKTGEVPVSLAEITLAKDANDQDYYDISFVDGSSIPMSMEPLPDTFDKRDPNNKYECTKAGECTDDLKNVVPEIMKFKKNGVTLGTYSACSATKNDQLCCAGQYNVPEKCKGEDFPPEYYKNLKAVCPTSYMYAYDDHTSTFTCRGKGRLSPDYKITFCTEDGKGLDCKKSKKKRKR*	Bmuc	Bursaphelenchus_mucronatus	CS pos: 19-20. ANA-DV. Pr: 0.9680	Bmuc_g7093	274	nematode
34	Bmuc_g7094	MNKLVFALLISAVVADVKITVVNKCKKTVWPGVFGQGTIPENGGFELAPGAQKVLTVPDGWVAGRIWPRTGCTGSGENFQCETGACGTSLQCKGKTGEPPCSLAEITLAKTANDKDFYDISFVDGSNIPMSMQPVAGTFNTAGGSDKYYCTKAGECNKDLKTIVPPNMQYKKNGKVVGTLSACSATNDPQYCCSGAFSTPDKCKGDSFPPQYYKDLKAACPTTYIYAYDDPTSTFSCKGKGKPSPDYTVTFCTDSGIGL*	Bmuc	Bursaphelenchus_mucronatus	CS pos: 15-16. VVA-DV. Pr: 0.7468	Bmuc_g7094	259	nematode
35	Boki_BOKI.060057700.t1	MSCLLVAMLFTVAVADIQITVVNQCSQTIWPGVWSQADIPENGGFELAAGAQQVLTVPTGWTAGRIWARTGCTGSGTSLTCETGACGNGLQCNGTTGATPASLAEITMTSTTGGNDVYDVSYVDGSNIPVVMQPVDGTFTPDSSQGQYYCAEAGACSQDLKTVVVAELQDNVNGQLVGSLSACLATGDAQYCCTGAYDTPETCPTSNFPPQYYSDLKAVCPTAYMYAYDDTTSTFSCKGSSNPSPDYTVTFCPGGVGL	Boki	Bursaphelenchus okinawaensis	CS pos: 15-16. AVA-DI. Pr: 0.8278	Boki_BOKI.060057700.t1	258	nematode
36	Boki_BOKI.060058000.t1	MNRFVFLLCASVVVADIQITVINKCKETVWPGVYGQPTIPENGGFELAAGAQKVLTVPVGWTAGRIWPRTGCNGTGENFQCQTGACGTSLQCNGKTGATPCTLAELTLAKTTSDQDFYDISFVDGSNIPVSMKPVGDFTKTGTTQYSCGEAGECSKDLKTVVPANLQYKVDGKVVGTLSACSATNEPQYCCSGAFNTPQTCNATTSFPADYYTDLKKICPTVYMYAYDDPTSTFTCKGKAPTTSPNYEIYFCTESGIGLP	Boki	Bursaphelenchus okinawaensis	CS pos: 15-16. VVA-DI. Pr: 0.8602	Boki_BOKI.060058000.t1	260	nematode
37	Bxyl_BXYJ5.060186000.t1	MNKLVFALLISAVVADVKITVVNKCKKTVWPGVFGQGTIPENGGFELAPGAQKVLTVPDGWVAGRIWPRTGCTGSGENFQCETGACGTSLQCNGKTGETPCSLAEITLAKTTNDKDFYDISFVDGSNIPMSMQPVAGTFNTAGGSDKYYCTKAGECNKDLKTIVPANMQFKKNGKVVGTLSACSATNDPKYCCSGAYSTPDKCKGDTFPPQYYKDLKAACPTTYIYAYDDPTSTFSCKGKGKPSPDYTVTFCTESGIGL	Bxyl	Bursaphelenchus xylophilus	CS pos: 15-16. VVA-DV. Pr: 0.7468	Bxyl_BXYJ5.060186000.t1	259	nematode
38	Bxyl_BXYJ5.060186100.t1	MTNSAIFIIFCFFVISASADVTLMLVNKCKRNVWPGIYGQGTIPEGGGFKLSPHGEKNITVPFSWVAGRVWPRTGCKGEGEQFFCDVGACGTSFQCNGKTGEVPVSLAEITLAKDSNDQDYYDISFVDGSSIPMSMEPLPGTFDKRDPNNKYECTKAGECSDDLKNVVPEIMKFKKNGVTLGTYSACSATKNDQLCCAGQYNVPEKCRGEDFPPEYYKNLKAVCPTSYMYAYDDKTSTFTCRGKGRLSPDYKITFCTEDGKGLDCKKSKKKRKR	Bxyl	Bursaphelenchus xylophilus	CS pos: 19-20. ASA-DV. Pr: 0.9221	Bxyl_BXYJ5.060186100.t1	274	nematode
39	Cang_Cang_2012_03_13_00527.g11885.t1	MTKLAFILVSLVFEVQARTITIYNKCPITIWPGILGPGNPAGGGFRLNSGESRDIHVDDSWTAGRIWARTGCDSNFNCETGFCRNKEQCDGAGGVPPASLAEFTLNGHGGQNFYDVSLVDGYNLPVLIDPRGGSNCKRAGGCHSDVNQKCPGNLSVKGKNDRTVGCKSGCLGYNTDQECCRGAFGTPDKCHRSKTAEIFKSACPTAYSYAYDDKTSTFTCQNRASYIVQFC	Cang	Caenorhabditis angaria	CS pos: 17-18. VQA-RT. Pr: 0.8648	Cang_Cang_2012_03_13_00527.g11885.t1	231	nematode
40	Cang_Cang_2012_03_13_00803.g14243.t2	MATLKLALLLVALIYGVQSRTITIYNKCPMTIWPGILGPGNPSGGGFRLDSGQSRNIDVDDAWTAGRVWARTGCDSNFNCETGFCRNSEQCNGAGGVPPASLAEFTLKAWGGQDFYDVSLVDGYNLPVLIDPHGGNGCKRSGGCNKDINSECPAALSVKGHSGNTVACKSGCLGYNTDQECCRGAYGTPDKCHRSATAQMFKDACPTAYSYAYDDGSSTFTCQATASYTVQFC	Cang	Caenorhabditis angaria	CS pos: 19-20. VQS-RT. Pr: 0.9170	Cang_Cang_2012_03_13_00803.g14243.t2	233	nematode
41	Cang_Cang_2012_03_13_00803.g14244.t1	MASFKVALLLVALIYGVQSRTITIYNKCPMTIWPGILGPGNPSGGGFRLDSGQSRNIDVDDAWTAGRVWARTGCDSNFNCETGFCRNSEQCNGAGGVPPASLAEFTLKAWGGQDFYDVSLVDGYNLPVLIDPHGGNGCSRSGGCNKDINSECPAALSVKGASGNTVACKSGCLGYNTDQECCRGDYGTPDKCHRSATAQMFKDACPTAYSYAYDDGSSTFTCQATASYTVQFC	Cang	Caenorhabditis angaria	CS pos: 19-20. VQS-RT. Pr: 0.9063	Cang_Cang_2012_03_13_00803.g14244.t1	233	nematode
42	Caur_rna-CAUJ_LOCUS15582	MLTKVLAVAVLLAATEARNIRVYNKCPFTIWPGILGPGNPAGGGFRLDGGQSRTVSVDDAWTAGRVWARTGCDGNFNCETGFCRNTEQCNGAGGVPPVSLAEFTLKAWGNEDFYDVSLVDGYNLPVLIMTEGGNNCKIAGGCVKDINQECPAAMAVKGHNGNTVACKSACLAFNTDEYCCRGAYGTPDKCHPNQYTQMFKDACPTAYSYAYDDGTSTFTCQPSANYVVQFC	Caur	Caenorhabditis auriculariae	CS pos: 17-18. TEA-RN. Pr: 0.9085	Caur_rna-CAUJ_LOCUS15582	231	nematode
43	Cbec_CSP29.g13241.t1	MFLSSTIIVFLSLFSPSLPREIKIFNFCPFPTWPVIQGPGNPADGGFKLEQNQTKSIFVDEDWSHGKIWPRTRCNKKMECATGISTFTLAEISLGGEEGTDFYSVSLANGYNIPVLIDAYGGEGSCGRAGGCVKDPNEFCPEKLAVVRGARTVGCNTDCPVGNAEKCKKSPVVKMFKDCCPGAFGYLGDDKKLGRSCSGAVYVVQFC	Cbec	Caenorhabditis becei	CS pos: 19-20. SLP-RE. Pr: 0.7494	Cbec_CSP29.g13241.t1	207	nematode
44	Cbec_CSP29.g4548.t1	MKTFSTLLPLLLLFSDSQPREIKIFNYCDFPTWAAIQGPGNPGNGSFKLESMQTKSIFVDDDWTGGKIWPMTGCNKTMECATGNLNGTTPQPPYTLAEITLGGDNALDFYSVTLANGYNVPVLIDAYQGAGSCGRAGGCVEDPNKECSQRGKVIRGILHLSHLRRLYHSGGWTVGCKSDCQGRPVSKCRDSRMFKEYCPESYANEFDDKSLTKTCFDATYVVQFC	Cbec	Caenorhabditis becei	CS pos: 19-20. SQP-RE. Pr: 0.6611	Cbec_CSP29.g4548.t1	225	nematode
45	Cbec_CSP29.g4569.t1	MKPFLPLLLILLSASASEAREIKVYNKCPFTTWVGVLGQGPIPENGGFRLNAGETRSLYVDDAWKAARIWPRTECDGNMHCATGSCGNREQCAGAGGEPPATLAEFTLRGDRGLDFYDVSLVDGYNIPVLIDAYGGNGDCKRAGGCFKNINDFCPGDLAVKKDGRTVACKSGCTAYNNDQECCRGAFGTPDKCRQSRTAMMFKDACPGAYSYAYDDPSSTFTCRDANYVVQFC	Cbec	Caenorhabditis becei	CS pos: 19-20. SEA-RE. Pr: 0.8373	Cbec_CSP29.g4569.t1	233	nematode
46	Cbec_CSP29.g7778.t1	MKTLLALLLIVPTIETRTIVVYNNCPFPIWPAVLGPGNPEGGGFRLDAWTARNLNVDDSWRNGKIWARTGCDGNFQCETGTCLNAEQCNGRKGVPPASVAEFNLKSWGGRDIYYVSLVDGYNLPMLIDGFGCQRAGGCVSDVNTACPADLSVKSSSGWTVGCKSGCLGYNSDEECCRGEFASPDKCPMTATTKIFKEACPGARTYVYDNSTVLNCVRPSSYTVQFC	Cbec	Caenorhabditis becei	CS pos: 16-17. IET-RT. Pr: 0.6368	Cbec_CSP29.g7778.t1	226	nematode
47	Cbec_CSP29.g7779.t1	MALIKLTLAVALLAVAAESRTITIYNKCPFTIWPGILGPGNPAGGGFKLDGGQSRNIDVDDAWTAGRVWARTGCDGNFNCETGFCRNSEQCNGAGGVPPASLAEFTLKAWGGQDFYDVSLVDGYNLPVLIDPHGGSGCKRAGGCVKDINAECPAALAVKGHNGNTVACKSGCLGYNTDQECCRGAYGTPDKCHRSATAQMFKDACPTAYSYAYDDGSSTFTCQATASYTVQFC	Cbec	Caenorhabditis becei	CS pos: 19-20. AES-RT. Pr: 0.6681	Cbec_CSP29.g7779.t1	233	nematode
48	Cbec_CSP29.g8055.t1	MIFLFIGFLFPILGDCDRVIEIYNRCPFVVWPGIMGPGNPAGGGFRLENEQSQKIFVDEDWKGVIWARTFCDNRMTCATGSCGNREQCNGAVGRFPFTSAEFSLDESNDEDVYSVSLVNGYNVPILIEPFGGQGCRRAGGCFSDINQLCPERLRVTQSRRGSNVRSNDPREQRRLNNQDLLPPNTTVACRSPCDAFRTDRECCRGNFATPDTCFRSHVAQMFKDACPTAYSYLFDDATSSFGCQNTAEYLVQFC	Cbec	Caenorhabditis becei	CS pos: 16-17. GDC-DR. Pr: 0.7545	Cbec_CSP29.g8055.t1	254	nematode
49	Cbec_CSP29.g8056.t1	MLLLVFLLFASSEARQITVFNNCPFTTWAGILGPGNPEGGGFRLNAGQSRVVNVADGWTAGRIWARTECDGNMHCATGSCGNREKCNGAGGEPPVSLAEFTLRGHQGLDFYDVSLVDGYNIPVLIDPKGGNGDCKRAGGCVKDINQICPNDLAIKKDGRTIACKSGCLKYNTDQECCRGAFGTPDKCRQSKTAMLFKNACPTAYSYSYDDATSTFTCKDANYVVQFC	Cbec	Caenorhabditis becei	CS pos: 14-15. SEA-RQ. Pr: 0.8970	Cbec_CSP29.g8056.t1	227	nematode
50	Cbov_CBOVI.g11621.t1	MLFKSCLLAVLLVGLAESRTITVYNKCPFTIWPGILGPGNPAGGGFRLDAGQARNVDVDDAWTAGRIWARTGCDGNFNCETGFCSVMSLAEFTLKAWGGQDFYDVSLVDGYNIPVLIDPHGGNGCKRAGGCNRDINTECPAALAVKGRDGRTVACKSGCLGYNTDQECCRGAYGTPDKCHRSPTAQMFKDACPTAYSYAYDDGTSTFTCQATASYTVQFC	Cbov	Caenorhabditis bovis	CS pos: 18-19. AES-RT. Pr: 0.8330	Cbov_CBOVI.g11621.t1	220	nematode
51	Cbre_CBN01562	MNSLCTLLLLAFVYSTSAREIKIYNKCPFTTWPGILGPGNPAGGGFRLNAGETKSIHVDDAWKAGRIWPRTECDGNMNCATGSCGPREQCQGAGGEPPASLAEFTLRGHEGLDFYDVSLVDGYNIPVLIDVQGGQGDCKRAGGCIKNINDICPGDLAVKKDGRTVACKSGCLAYNNDQECCRGAFGTPDKCRQSKTAMLFKNACPSAYSYAYDDATSTFTCKGATYVVQFC	Cbre	Caenorhabditis brenneri	CS pos: 18-19. TSA-RE. Pr: 0.8913	Cbre_CBN01562	231	nematode
52	Cbre_CBN01984	MNKFALNLLFLIICVETRNITIYNKCPFTIWPGIQGPGNPSEGGFTLNSGQSRDIIVDDAWTAGRIWARTGCDDDFNCETGFCINAEKCNGASGVPPASIAEFTLRAFGGQDLYDVYLANGYNLPIMITPKGGSGCSRAGGCVKDINAECPVALSVKGSSGKTVACKSACLKYGTDQECCRGAYGTPDKCHSTATSQMFKDACPTAYSYPFDSVSCSFTCQATASYTVQFC	Cbre	Caenorhabditis brenneri	CS pos: 19-20. TRN-IT. Pr: 0.4752	Cbre_CBN01984	231	nematode
53	Cbre_CBN05948	MALVKLTIALLLLAVAAEGRKITIYNKCPFTIWPGILGPGNPAGGGFRLDAAQSRDINVDDAWTAGRVWARTGCDGNFNCETGFCKNSEQCNGAGGVPPASLAEFTLKAWGGQDFYDVSLVDGYNVPVLIDPHGGSGCKRAGGCVKDINSECPAALSVKGHNGNTVACKSGCLGYNTDQECCRGAYGTPDKCHRSATAQMFKDACPTAYSYAYDDGSSTFTCQATATYTVQFC	Cbre	Caenorhabditis brenneri	CS pos: 19-20. AEG-RK. Pr: 0.9145	Cbre_CBN05948	233	nematode
54	Cbre_CBN29080	MTVFMSLNKLALNLLFLIVCVETRNITIYNKCPFIIWPGIQGPGNPSEGGFTLNSGQSRDIIVDDAWTAGRIWARTGCDDDFNCETGFCINAEKCNGASGVPPASIAEFTLRAFGGQDLYDVYLANGYNLPIMITPKGGSGCSRAGGCVKDINAECPVALSVKGSSGKTVACKSACLKYGTDQECCRGAYGTPDKCHSTATSQMFKDACPTAYSYPFDSVSCSFTCQATASYTVQFC	Cbre	Caenorhabditis brenneri	CS pos: 23-24. VET-RN. Pr: 0.5493	Cbre_CBN29080	237	nematode
55	Cbre_CBN31055	MIFLLVAFLFPLNSHGIRRIEIYNRCPFPVWPGIVGPGNPEGGGFRLENEQSRKISVENDWEGVIWGRTFCDRRMRCATGDCGNREQCNGTLGRFPFTVAEFNLNEANDEDVYSVSLINGYNVPILIDPFGGKGCLRAGGCFSDINEICPERMRITTGRRGVDNNVVGCRSPCAALQSDRECCRGNFATPDTCFRSHVAQTFKDACPGAYSYRFDDATSSFGCQSNAEYLVQFC	Cbre	Caenorhabditis brenneri	CS pos: 16-17. SHG-IR. Pr: 0.8946	Cbre_CBN31055	234	nematode
56	Cbri_CBG03322	MALVKLTVALLLLAVAAESRKITIYNKCPFTIWPGILGPGNPSGGGFRLDAGQSRDINVDDAWTAGRVWARTGCDGNFNCETGFCRNSEQCNGAGGVPPASLAEFTLKAWGGQDFYDVSLVDGYNLPVLIDPHGGSGCKRAGGCVKDINSECPAALSVKGHNGNTVACKSGCLGYNTDQECCRGAYGTPDKCHRSATAQMFKDACPTAYSYAYDDSSSTFTCQATASYTVQFC	Cbri	Caenorhabditis briggsae	CS pos: 19-20. AES-RK. Pr: 0.8101	Cbri_CBG03322	233	nematode
57	Cbri_CBG11083	MILVKLTVPFFLFAVAAESRNITIYNRCPFTIWPGILGPGNPAGGGFKLDAGQSRNINVDDAWTAGIIWARTTCDGNFNCETGFCRNSEQCNGAGGVPPASLAEFTLKSWGGPDLYDVSLEDGYNIPVLIEPHGGSGCKRAGGCVKDINSECPEALSVKGHNGYTVACKSGCLGYNTDQECCRGAYGTPEKCHRSATDQMFKDACPTVYTYRFDDPSSTFTCQSKASYTVQFC	Cbri	Caenorhabditis briggsae	CS pos: 19-20. AES-RN. Pr: 0.6917	Cbri_CBG11083	233	nematode
58	Cbri_CBG20099	MSFYLLLLLLLPLSIQTREIKIYNKCPFTVWPGILGPGNPAGGGFRLNSQETRSIYVDDAWTAARIWPRTHCDGNMNCATGSCGPREQCNGAGGEPPATLAEFTLRGDAGKDFYDVSLVDGYNIPVLIDVIGGEGDCKRAGGCFKDINEFCPGDLAIKKDGRTIACKSGCLAYNNDQECCRGEFGTPDRCRQSKTARIFKDACPTAYSYAYDDGTSTFTCKNANYVVQFC	Cbri	Caenorhabditis briggsae	CS pos: 17-18. IQT-RE. Pr: 0.7497	Cbri_CBG20099	230	nematode
59	Cbri_CBG20100	MNFLVLSTFLFSLFELVLLQNSDREITIYNKCSFTTWVGIQGPGNPGNGGFKLDSESRQTIFVNPTWTGTIWPRTDCGEDMDCATGGCGPHEECNGASGTPPMTVAEFSMQTDGSNDTYSVSMTNGFNIPVLIDPYGPLNCERAGGCIMNPNDACPMEFAIQRARITVGCKTGCLVYNNNRECCRGVFSNQEACRSTIASRLFKASCPRAIAHEFDDSNTFTCNGASYVVQFC	Cbri	Caenorhabditis briggsae	CS pos: 19-20. VLL-QN. Pr: 0.3446	Cbri_CBG20100	233	nematode
60	Cele_THN1	MALIKLTLAVLLLALGAEARKITIYNKCPFTIWPGILGPGNPSGGGFKLNAGQSRDINVDDAWTAGRVWARTGCDGNFNCETGFCRNSEQCNGAGGVPPASLAEFTLKAWGGQDFYDVSLVDGYNLPVLIDPHGGSGCKRAGGCVKDINAECPAALSVKGHNGKTVACKSGCLGYNTDQECCRGAYGTPDKCHRSATAQMFKDACPTAYSYAYDDGSSTFTCQPSASYTVQFC	Cele	Caenorhabditis elegans	CS pos: 19-20. AEA-RK. Pr: 0.9784	Cele_THN1	233	nematode
61	Cele_THN2	MALVKLTLALLLLALGADARTITIYNKCPFTIWPGILGPGNPAGGGFQLTAGQSRNIDVDDAWTAGRVWARTGCDGNFNCETGFCRNSEQCNGAGGVPPASLAEFTLKAWGGQDFYDVSLVDGYNLPVLIDPHGGSGCKRAGGCVKDINAECPAALSVKGHNGNTVACKSGCLGYNTDQECCRGAYGTPDKCHRSATAQMFKDACPTAYSYAYDDGSSTFTCRATASYTVQFC	Cele	Caenorhabditis elegans	CS pos: 19-20. ADA-RT. Pr: 0.9365	Cele_THN2	233	nematode
62	Cele_THN4	MALAQLIFAVSLLALGAETRKITIYNRCPFTIWPGIQGPGNPAGGGFTLHSEHSRDITVSDSWTAGRIWARTGCDANFNCETGFCGNSEQCNGAGGVPPASLAEFTLNGRAGQDFYDVSMVDGYNIPVFIQPHGVSGCHRAGGCVTDMNANCPGDLIVRGRDGRVVACKSACLKYQSDRECCRNEYNNPRTCTRSALAQLFKNACPTAYSYAYDDASSTFTCQPSASYTVQFC	Cele	Caenorhabditis elegans	CS pos: 19-20. AET-RK. Pr: 0.7628	Cele_THN4	233	nematode
63	Cele_THN5	MLFFAGILSISLFVIPSLSREIKIYNKCPFTTWAGILGPGNPEGGGFRLNAGEARSIYVDDGWKSARIWPRTDCDGNMNCATGNCGRREQCNGAGGEPPASLAEFTLRGADGKDFYDVSLVDGYNIPVLIDPYGGEGDCRRAGGCFKNINDFCPGDLAVRKDGRTVGCKSGCVAYNNDQECCRGAFGTPDKCRQSRTAMLFKDACPTAYSYAYDDATSTFTCKNANYVVQFC	Cele	Caenorhabditis elegans	CS pos: 19-20. SLS-RE. Pr: 0.8525	Cele_THN5	232	nematode
64	Cele_THN6	MLFLLIAFLFPLNSFGDRKINIFNRCPFPVWPGIVGPGNPEGGGFRLGNEQNRIISVEDGWEGVIWGRTLCDSRMRCATGTCGNREQCNGTIGRFPFTVAEFSLNESNDEDVYSVSLINGYNVPILIDPFGGQGCRRAGGCVSDINDFCPERMRITSNRRSVNNNVVGCRSPCDALRSDRECCRGNFETPDKCFRSHVAQTFKDACPSAYSFLFDDATSSFGCQTNAEYLVQFC	Cele	Caenorhabditis elegans	CS pos: 16-17. SFG-DR. Pr: 0.8865	Cele_THN6	234	nematode
65	Cino_Sp34_40242600.t1	MALVQLTVTLLLLAVAAESRTINVYNKCPFTIWPGILGPGNPAGGGFRLDGGQSRDVYVDDGWTAGRFWARTGCDGNFNCETGFCRNSEQCNGAGGVPPASLAEFTLKGWGGQDFYDVSLVDGYNIPVLIAPNGGNGCKVAGGCVKDINSECPGSLSVYGRNGNTVACKSGCLGYNTDQECCRGAYSTPDKCHPTPTDQMFKDACPTAYSYAYDDSTSTFTCQSSASYTVQFC	Cino	Caenorhabditis inopinata	CS pos: 19-20. AES-RT. Pr: 0.7275	Cino_Sp34_40242600.t1	233	nematode
66	Cino_Sp34_40242700.t1	MALVQLTVTLLFLAIAAESRTINVYNKCPFTIWPGILGPGNPAGGGFRLDGGQSRDVYVDDGWTAGRVWARTGCDGNFNCETGFCRNSEQCNGAGGVPPASLAEFTLKGWGGQDFYDVSLVDGYNIPVLIAPNGGNGCKVAGGCVKDINSECPGALSVRGRNGNTVACKSGCLAYNTDQECCRGAYNSPDKCHRSQTAQMFKDACPTAYSYAFDDSTSTFTCQSSASYTVQFC	Cino	Caenorhabditis inopinata	CS pos: 19-20. AES-RT. Pr: 0.7465	Cino_Sp34_40242700.t1	233	nematode
67	Cino_Sp34_40328600.t1	MLTFHHLLWIVYLFVPSLTREIKVFNKCPFPTWAGIQGPGNPAGGGFKLNAGETKSVFVDDGWAAGRIWPRTECDGNMNCATGSCGPRVQCNGAGGEPPASLAEFTLRGGSGLDFYDVSLVDGYNIPVLIDVIGGEGSCKRAGGCFKNINDICPEHLAVKHHGRTVACKSGCSAYNTDRECCRGAFGTPGQCKQTRTAKLFKDACPGAYSYAYDDATSTFTCKNANYIVQFC	Cino	Caenorhabditis inopinata	CS pos: 19-20. SLT-RE. Pr: 0.6024	Cino_Sp34_40328600.t1	232	nematode
68	Cjap_CJA01604	MALSKLTLYLLLFAVAAESRTITIYNKCPFTIWPGILGPGNPAEGGFTLEEEESRDIEVDHSWKSARIWARTGCDENFNCETGSCIDSEQCNGSGGVPPASLAQFTLNGHGGKDFYSVSLVDGYNVPVLIDPKGGRRCKRAGRCIKNMNDECPEDLAVTGRDGDTVACKSACLAYDTDEYCCRGEFRTPSKCRRSDIAQQFKDACPTASSYAFDGASSSFTCQNSATYVVQFC	Cjap	Caenorhabditis japonica	CS pos: 19-20. AES-RT. Pr: 0.6732	Cjap_CJA01604	233	nematode
69	Cjap_CJA07462	MALIKLTLSVILLVVAAESRTITIYNKCPFTIWPGILGPGNPAGGGFKLNGGQSRKIEVGNSWTAGRIWARTGCDGNYSCETGFCRNSEQCNGAGGVPPASLAEFTLNGHGGQDFYDVSMVDGYNLPVLIEPHGGKGCKRAGGCIKDMNAECPAGLAVKGRKGNTVACKSGCLGYNTDRECCRGAYGTPDKCHRSATAQKFKNACPTAYSYAYDDRSSTFTCQNSASYTVQFC	Cjap	Caenorhabditis japonica	CS pos: 19-20. AES-RT. Pr: 0.6495	Cjap_CJA07462	233	nematode
70	Cjap_CJA14668	MALIKLTLSVLLLVVAAESRTITIYNKCPFTIWPGILGPGNPAGGGFKLDGGQARNIDVDDAWTAGRIWARTGCDGNYNCETGFCRNSEQCNGAGGVPPASLAEFTLKAWGGQDFYDISLVDGYNIPVLIDPHGGNGCKRAGGCVKDINSECPAALAVRGRNGNTVACKSGCLGYNTDQECCRGAYGTPDKCHRSATAQMFKDACPTAYSYAYDDGSSTFTCQSTASYTVQFC	Cjap	Caenorhabditis japonica	CS pos: 19-20. AES-RT. Pr: 0.6619	Cjap_CJA14668	233	nematode
71	Cjap_CJA16145	MSVFLMALIKLNLYLLLFAVSAESRTITIYNKCPFTIWPGILGPGNPAEGGFKLDGGQSRNIDVDHSWKSARIWARTGCDENFNCETGFCKNSEQCNGAGGVPPASLAEFTLNGHEGKDFYDVSLVDGYNIPVLIEPQGGDGCQRAGGCIRSMNDECPADLAVKGLNGNTVACKSACLAYNTDEYCCRGEFGTPDKCHRSAVAQQFKNACPTAYSYAYDDASSTFTCQNSATYVVQFC	Cjap	Caenorhabditis japonica	CS pos: 24-25. AES-RT. Pr: 0.6153	Cjap_CJA16145	238	nematode
72	Cjap_CJA19407	MALIKLILFVLMLVVAAESRTITIYNKCPFTVWPGIHGLGNPAEGGFTLDGGEARIIDVNNSWSGRIWARTGCDANYNCETGFCKNSEHCDGARGVPPVSLAEFSLNGYGGLDFYDVSMIDGYNLPVLIDPYGGIECKRAGGCIKNIDDECPYRLAVKGRKGNTVACKSGCFGYNTDRECCRGAYSTADKCHRSFTAQMFKDACPTAYSFAYDEGSSLFTCPAPASYTVQFC	Cjap	Caenorhabditis japonica	CS pos: 19-20. AES-RT. Pr: 0.6746	Cjap_CJA19407	232	nematode
73	Cjap_CJA26475b	MFKDLIALLLLFLHASTVRGRTIVVYNNCPFPIWPAVLGPGNPEGGGFRLDAWTARNLNVDDAWRNGRIWARTGCDGDFNCETGTCINAEQCNGRKGVPPASVAEFNLKAWGGMDIYSVNLVDGYNLPLLIDGYGCNRAGGCATDVNTVCPAALSVESSSGWTVGCKSGCLGYDTDEECCRGAYASPEKCPMTDTMKIFKNACPGAFTYAYDNSTVLTCLRPVSYTVQFC	Cjap	Caenorhabditis japonica	CS pos: 20-21. VRG-RT. Pr: 0.9340	Cjap_CJA26475b	230	nematode
74	Clat_FL83_04817	MALVKLTVALLLVTISAESRKITIYNKCPFTIWPGILGPGNPAGGGFRLDAGQSRDIQVDDAWTAGRVWARTGCDGNFNCETGFCRNSEQCNGAGGVPPASLAEFTLKAWGGQDFYDVSLVDGYNLPVLIDPYGGSGCKRAGGCVKDINAECPAALAVKGHNGNTVACKSGCLGYNTDQECCRGAYGTPDKCHRSATAQMFKDACPTAYSYAYDDGSSTFTCQATATYVVQFC	Clat	Caenorhabditis latens	CS pos: 19-20. AES-RK. Pr: 0.8128	Clat_FL83_04817	233	nematode
75	Clat_FL83_20370	MNRLIPLLLILSISGYLSAREIKVYNKCPFTTWAGIFSPKKHPTGGGFRLNAGETRSVFVDDAWESGRIWPRTECDGNMNCATGSCGPHEQCNGEIGKPPVSLAEFTLGGNEGLDYYDVSLVDGYSIPVLIDAYGGHGACKRAGGCFKNINDICPEDLAVKRNGRTVACKSGCLAYNTDQECCKGAFDKPDKCRPSETAKLFKNACPSAYSYAFDDPTSLFTCKDATYVVQFC	Clat	Caenorhabditis latens	CS pos: 19-20. LSA-RE. Pr: 0.8582	Clat_FL83_20370	233	nematode
76	Clat_FL83_21584	MTLVKLTATFLLLTIFAESRKITILNKCRFTIWPRILGRPGNPAGGGFRLDTSQSRNIEVDDAWSAGRVWARTGCDENFNCETGFCKNSEQCNGAGGVPPASLTEFSLKPWGGQDFYDVSLVDRYNIPVLIEPHGGSGCKRAGGCVKDINAECPAALVVRGQNGNTVACKSGCLGYNTDQECCRGAYGTPDKCHRSATAQMFKDACPTAYSYLYDDASSSFKCQATASYTVQFC	Clat	Caenorhabditis latens	CS pos: 19-20. AES-RK. Pr: 0.7499	Clat_FL83_21584	234	nematode
77	Cnig_Cnig_chr_II.g5006	MTLIKLTLSFLLLAVAAESRNITIYNKCPFTIWPGILGPGNPAGGGFKLDAGQSRNINVDDAWTAGIVWARTGCDENFNCETGFCRNSEQCNGAGGVPPASLAEFTLKSWGGPDMYDVSLEDGYNIPVLIDPHGGSGCKRAGGCVKDINSECPEALSVKGHNGYTVACKSGCLGYNTDQECCRGAYGTPDKCHRSATDQMFKDACPTAYTYRFDDSSSTFTCQSSASYTVQFC	Cnig	Caenorhabditis nigoni	CS pos: 19-20. AES-RN. Pr: 0.7609	Cnig_Cnig_chr_II.g5006	233	nematode
78	Cnig_Cnig_chr_IV.g13272	MSFYLLLLLVLPLSIQTREIKIYNKCPFTVWPGILGPGNPAGGGFRLNSGETRSIYVDDGWKSARIWPRTHCDGNMNCATGSCGPREQCNGAGGEPPATLAEFTLRGDAGKDFYDVSLVDGYNIPVLIDVIGGEGDCKRAGGCFKDINEFCPGDLAIKKDGRTVGCKSGCLAYNNDQECCRGEFGTPDRCRQSKTARIFKDACPTAYSYAYDDETSTFTCTNANYVVQFC	Cnig	Caenorhabditis nigoni	CS pos: 17-18. IQT-RE. Pr: 0.7425	Cnig_Cnig_chr_IV.g13272	230	nematode
79	Cnig_Cnig_chr_IV.g13273	MILLIAPTFLFSLFEIVHLQNSDREITIYNKCPFTTWVGIQGPGNPGNGGFKLDSESRQTIFVNPTWTGTIWPRTDCGEDMDCATGGCGPREECNGASGSPPMTVAEFSMQTDGSNDTYSVSMTNGFNIPVSIDPYGPLNCERAGGCIMNPNDACPMEFAMQRARITVGCKTGCLVYNNNRECCRGNFAHQEACQSTIASRLFKASCPRAIAHEFDDSNTFTCNGASYVVQFC	Cnig	Caenorhabditis nigoni	CS pos: 19-20. VHL-QN. Pr: 0.5311	Cnig_Cnig_chr_IV.g13273	233	nematode
80	Cnig_Cnig_chr_IV.g13276.1	MIFLLIAFLFPMNSYYCIRQINIYNRCPFPVWPGIVGPGNPAGGGFRLDNEQERKISVEDNWQGIIWGRTFCDSRMRCVTGNCGNREQCNGTLGRFPFTIAEFSLDESNDEDVYSVSLINGYNIPILIEPFGGEDCQRAGGCISDINEVCPERMRITNGRRRENGNVVGCRSPCDALRSDRECCRGAFSTPDTCFRSHVAQTFKDACPTAFSFQFDDATSSFACHNDAEYLVQFC	Cnig	Caenorhabditis nigoni	CS pos: 14-15. MNS-YY. Pr: 0.2670	Cnig_Cnig_chr_IV.g13276.1	235	nematode
81	Cnig_Cnig_chr_IV.g14221	MLTVWILLLLNVGVESRTIVVYNNCPFSIWPGVLGPGNPEGGGFRLDAWTAKNLNVADDWNGKIWARTGCDGDFNCETGTCLNAEQCNGRPGTPPASVAEFNMKAWGGRDFYAVSLLDGYNLPMLIDGNGCQRAGGCVFDVNSECPPALSIKSSSGYTVGCKSGCLGYNTDQDCCRGAYGSPDKCPMTETTKIFKKACPGAFTYPYDNTTMFICLKPSSYTVQFC	Cnig	Caenorhabditis nigoni	CS pos: 16-17. VES-RT. Pr: 0.9567	Cnig_Cnig_chr_IV.g14221	225	nematode
82	Cnig_Cnig_chr_IV.g14222	MALVKLTVALLLLAVSAESRTITIYNKCPFTIWPGILGPGNPAGGGFKLDAGQSRNINVDDAWTAGRVWARTGCDGNFNCETGFCRNSEQCNGAGGVPPASLAEFTLKAWGGQDFYDVSLVDGYNLPVLIDPHGGSGCKRAGGCVKDINSECPAALSVKGHNGNTVACKSGCLGYNTDQECCRGAYGTPDKCHRSATAQMFKDACPTAYSYAYDDSSSTFTCQATASYTVQFC	Cnig	Caenorhabditis nigoni	CS pos: 19-20. AES-RT. Pr: 0.7424	Cnig_Cnig_chr_IV.g14222	233	nematode
83	Cnig_Cnig_chr_V.g17677	MSFYLLLLILPLSMHSREIKIYNKCPFTVWPGILGPGNPNGGGFRLNAGETKSIYVDDGWKSARIWPRTECDGNMTCATGSCGPREQCNGAGGEPPVSLAEFTLRGDAGKDFYDVSLVDGYNIPVLIDVIGGEGDCKRAGGCFKNINDFCPGDLAVKRDGRTVGCKSGCLAYNNDQECCRGEFGTPDRCRQSKTAQIFKDACPTAYSYAYDDGTSTFTCKNANYIVQFC	Cnig	Caenorhabditis nigoni	CS pos: 16-17. MHS-RE. Pr: 0.7549	Cnig_Cnig_chr_V.g17677	229	nematode
84	Cpan_CSP28.g11079.t1	MALIKLAVAVLLLAVAAESRTITVYNKCPFTIWPGILGPGNPAGGGFKLDAGQSRSFDVDDAWTAGRVWARTGCDSNYNCDTGFCKNSEQCNGAGGVPPASLAEFTLKAWGGQDFYDVSLVDGYNLPVLIDPHGGSGCSRAGGCVKDINSECPAALSVKNSAGNTVACKSGCLGYNTDEECCRGAYGTPDKCHRSATAQMFKDACPTAYSYAYDDGTSTFTCQATATYTVQFC	Cpan	Caenorhabditis panamensis	CS pos: 19-20. AES-RT. Pr: 0.7073	Cpan_CSP28.g11079.t1	233	nematode
85	Cpan_CSP28.g11080.t1	MALIKLTVAVLLLAVAAESRTITIYNKCPFTIWPGILGPGNPAGGGFRLDGGQSRNIDVDDAWTAGRVWARTGCDGNFNCETGFCRNSEQCNGAGGVPPASLAEFTLKAWGGQDFYDVSLVDGYNLPVLIDPHGGSGCSRAGGCVKDINAECPAALAVKGHNGNTVACKSGCLGYNTDQECCRGAYGTPDKCHRSATAQMFKDACPTAYSYAYDDGSSTFTCQATASYTVQFC	Cpan	Caenorhabditis panamensis	CS pos: 19-20. AES-RT. Pr: 0.7019	Cpan_CSP28.g11080.t1	233	nematode
86	Cpan_CSP28.g11081.t1	MVLTKLTLPFVFLAATVESRTITVYNKCPFTIWPGILGPNPVGGGFRLDSGKQRSFDVADAWTGGRIWARTGCDEDFNCQTGFCRNSEQCNGAGGVPPASLAEFTLKAHGGEDFYYVNLINGYNVPVQIQPYGGSGCRRAGACVKDINAECPAALAVKGYNGNTVACKSGCLGYNTDQECCRGAYFGPTKCRPTATDQMFKDACPTAYSYPYDDETSAFSCQSTATYTVQFC	Cpan	Caenorhabditis panamensis	CS pos: 19-20. VES-RT. Pr: 0.8827	Cpan_CSP28.g11081.t1	232	nematode
87	Cpan_CSP28.g12396.t1	MKFFFILLCSLLLLINRLNAREIKIYNKCPFTTWAGILGPGNPENGGFRLNAGETRSIYVDDGWKSARIWPRTECDGNMNCATGSCGNREQCAGAGGEPPASLAEFTLRGHEGLDYYDVSLVDGYNIPVLIDPIGGHGDCKRAGGCFKNINDFCPGDLAVKKDGRTVACKSGCLAYNNDQECCRGAFGTPDKCRQSKTAMIFKDACPAAYSYAYDDGTSTFTCRDANYVVQFC	Cpan	Caenorhabditis panamensis	CS pos: 20-21. LNA-RE. Pr: 0.9765	Cpan_CSP28.g12396.t1	233	nematode
88	Cpan_CSP28.g12400.t1	MPFCSHLILTVALFSLFSPIHCREIKIFNFCPFPTWPAIQGPGNPSGGGFKLEFNQTKSIFVDDDWKNGKIWPRTRCDKKMKCATGHCGDKEQCNGASGEPPFSLAEISLGGEEEGTDFYNVTLENGYNIPVLIDAYGGEGVCGRAGGCVKDPNQSCKKDLSVIRGGWTVGCKTDCEGQEQCKKSETVKMFKESCSGAFSHRDDDKKLTRTCTGAAYVVQFC	Cpan	Caenorhabditis panamensis	CS pos: 22-23. IHC-RE. Pr: 0.9543	Cpan_CSP28.g12400.t1	222	nematode
89	Cpan_CSP28.g14248.t1	MFLQLLSLALLLLTTFPSTQSRKITIHNRCPFTTFVGIQGPGNPLGGGFKLEPEEAKDVIVDDDWTNGRIWTRTRCTTKMSCGTGDCGNKVQCNGESGRPPYTTAIFNLSDDEDVSDSYKVSLVDGYNVPIFIKAFGGVGEESCGQAGACKPESDVNRDCPQELSVVRGGVTVGCHSPCRNLLAEECVENPTAKMFKDSCKEASAHKYDDETRTCSSGAEYLVQLC	Cpan	Caenorhabditis panamensis	CS pos: 21-22. TQS-RK. Pr: 0.9256	Cpan_CSP28.g14248.t1	226	nematode
90	Cpan_CSP28.g6481.t1	MLFLLVGFLFPLLQLVSSNRGIEIYNRCPFVIWPGIMGPGNPGGGGFRLENEESRKIFVDSDWKGVIWARTFCDNRMSCATGSCGNREQCNGAVGRFPFTAAEFSLNEANDQDVFSVSLVNGYNVPILIEPFGGEDCRRAGGCLTDINQSCPERLRVTHNRRGGNIRSNDPREQRRLNNLDPLPPNTTVACRSPCDALRTDRECCRGSFATPETCFRSHVAQMFKDACPTAYSYLFDDATASFDCENTAEYLVQFC	Cpan	Caenorhabditis panamensis	CS pos: 18-19. VSS-NR. Pr: 0.8273	Cpan_CSP28.g6481.t1	256	nematode
91	Cpan_CSP28.g6482.t1	MFPLLLLLLAASQLSAREIKVYNKCPFTTWAGILGPGTPEGGGFRLNAGESRIVRVDDGWKAGRIWARTHCDGNMKCATGSCGNREKCAGAGGEPPVSLAEFTFRGHEGLDFYDVSLVDGYNIPVLIDPQGGHGDCKRAGGCVKDVNEICPAELAVKKDGRTVACKSGCLKYNTDQECCRGAYGTPDKCRQSKTAMLFKNACPTAYSFAYDDATSTFTCKDANYVVQFC	Cpan	Caenorhabditis panamensis	CS pos: 16-17. LSA-RE. Pr: 0.8863	Cpan_CSP28.g6482.t1	229	nematode
92	Cpar_CSP21.g9211.t1	MLLHIAVVLLLSYLSDCRKIRIYNKCPFTVWPGILGSSIPENGGFRLDGGQSRTIDVPNDWKAARIWPRTGCDGSFNCETGFCKNSEQCSGAGGVPPVSLAEFTLSGAGNQDFYDVSLVDGYNIPVLIDVEGGHGCKRAGGCHKNINDHCPDDLKVKGRGGNTVGCKSACLAHNKDEFCCRGSFNDPNKCKPDYSARIFKDACPTAYSFAYDDKTSTFTCQTSANYVVQFC	Cpar	Caenorhabditis parvicauda	CS pos: 17-18. SDC-RK. Pr: 0.8829	Cpar_CSP21.g9211.t1	231	nematode
93	Cpar_CSP21.g942.t1	MTKILIALAVCLAAVQARDITVYNKCPFTVWPGILGPGNPANGGFRLDGGASRKIQVDDAWTAGRIWARTGCDGNFNCETGFCKNSEQCSGAGGVPPCSLAEFTLKAWGNQDFYDISLVDGYNLPVIIIPNGGNGCKNAGGCNKDINAECPDGMKVVGKSGNTVGCKSACMAFDQDQYCCRGNYGTPDKCPPTQYSKLFKDACPTAYSYAYDDGTSTFTCQPSASYTVQFC	Cpar	Caenorhabditis parvicauda	CS pos: 17-18. VQA-RD. Pr: 0.9818	Cpar_CSP21.g942.t1	231	nematode
94	Cpar_CSP21.g943.t1	MAKILIALAVCLAAVQARDITVYNKCPFTIWPGILGPGNPANGGFRLDGGASRKIQVDDAWTAGRIWARTGCDGNFNCETGFCKNSEQCSGAGGVPPCSLAEFTLKAWGNQDFYDVSLVDGYNLPVFIDAYGGSNCKRAGGCNKDINAECPDGMKVVGKSGNTVGCKSACMAFDKDEYCCRGNYGTPDKCPPTQYSKMFKDACPTAYSYAYDDGTSTFTCQPSASYVVQFC	Cpar	Caenorhabditis parvicauda	CS pos: 17-18. VQA-RD. Pr: 0.9809	Cpar_CSP21.g943.t1	231	nematode
95	Cqui_CSP38.g15972.t1	MLFILIFIFFFSTSTAREITIHNKCPFTTWAGILGPGNPANGGFRLNAGEARNIHVDDAWTAGRIWPRTHCDGNMNCATGSCGNREQCNGAGGVPPASLAEFTFRGAGGQDFYDVSLVDGYNIPVLIDVKGGSGDCKRAGGCFSDINESCPHNLAVKHDGRTVGCKSGCMAYNNDQECCRGAFATPDRCRQSQTAKIFKAACPTAYSYAYDDASSTFTCTGGHYVVQFC	Cqui	Caenorhabditis quiockensis	CS pos: 16-17. STA-RE. Pr: 0.8668	Cqui_CSP38.g15972.t1	229	nematode
96	Cqui_CSP38.g4505.t1	MASLKVVVALLTLVYGAQSRIITIYNRCPITIWPGILGPGNPAGGGFRLDAGQARNVDVDDAWTAGRIWARTGCDSNFNCETGFCKNSEQCSGAGGVPPASLAEFTLKAYGGQDFYDVSLVDGYNLPVLIDPYGGSGCIRAGGCVKDVNAECPSALSVYGSSGAVVACKSGCLGYNTDLECCRGAYGTPDKCHRSATAQIFKDACPTAYSYAYDDGSSTFTCQAIAAYVVQFC	Cqui	Caenorhabditis quiockensis	CS pos: 19-20. AQS-RI. Pr: 0.8153	Cqui_CSP38.g4505.t1	233	nematode
97	Cqui_CSP38.g4506.t1	MRTIVILFLITGVHSRILTLYNNCSTTIWPGIQGPGTPANGGLTLTSKQSVNITVDDAWSGGRIWARTGCDSNYKCETGFCKNSEQCNGAAGTPPISLAEFSLKAWGGQDFYDVNLINGFNVVIKVIPSGGSGCVPAGGCLIDLNAECPDTLAVKGSSGSNVACKSGCLGFDTDQECCRGAYSSPDACRRTLTDKMFRDACPTSYSYPYDSSSTTFSCQSTATYTIQFC	Cqui	Caenorhabditis quiockensis	CS pos: 15-16. VHS-RI. Pr: 0.9356	Cqui_CSP38.g4506.t1	229	nematode
98	Cqui_CSP38.g4507.t1	MASLKVFTLIALVYGAQSRTITIFNNCPETIWPGILGPGNPAGGGFRLNAGQSRNIDVDDAWTAGRVWARTGCDSNFNCETGFCKNSEQCSGAGGVPPASLAEFTMKAWGGQDFYDVSLVDGYNLPVLIDPHGGSGCNRAGGCVKDVNSECPAALSVWGSSGAVVGCKSGCLGYNTDQECCRGDYGTPDKCHRSATAQMFKDACPTAYSYAYDDGSSTFTCQATATYTVQFC	Cqui	Caenorhabditis quiockensis	CS pos: 18-19. AQS-RT. Pr: 0.6803	Cqui_CSP38.g4507.t1	232	nematode
99	Cqui_CSP38.g4508.t1	MASLKVVVALLALVYGAQSRTITIFNNCPMTIWPGILGPGNPAGGGFKLDSKQSRNIDVDDAWTAGRVWARTGCDSNYNCETGFCKNSEQCSGAGGVPPASLAEFTLKAWGGQDFYDVSLVDGYNLPVLIDPHGGSGCKRSGGCVKDINAECPAALAVKGRSGSTVACKSGCLGYNTDQECCRGAYGTPDKCHRSATAQMFKDACPTAYSYAYDDGSSTFTCQATATYTVQFC	Cqui	Caenorhabditis quiockensis	CS pos: 19-20. AQS-RT. Pr: 0.7779	Cqui_CSP38.g4508.t1	233	nematode
100	Cqui_CSP38.g4509.t1	MASLKVVVALFALAYGAQSRTITVYNNCPETIWPGILGPGNPAGGGFKLDAKQSKNINVEDNWTAGRIWARTGCDSNYNCETGFCKNSLTCNGAGGVPPASLAEFTLKGAGGEDFYDVSLVDGYNLPVFIQPHGGSGCKRAGGCVKDINAECPAALSIKGKSGHTVGCKSGCLGYNTDQECCRGAYGTPDKCHRSATAQMFKNACPTAYSYAYDDASSTFTCKEATYTVQFC	Cqui	Caenorhabditis quiockensis	CS pos: 19-20. AQS-RT. Pr: 0.7773	Cqui_CSP38.g4509.t1	232	nematode
101	Cqui_CSP38.g4510.t1	MASLKVVVALLALVYGAQSRTITIFNNCPMTIWPGILGPGNPAGGGFKLDSKQSRNIDVDDAWTAGRVWARTGCDSNYNCETGFCKNSEQCSGAGGVPPASLAEFTLKAWGGQDFYDVSLVDGYNLPVLIDPHGGSGCKRSGGCVKDVNSECPAALAVKGRSGATVGCKSGCLGYNTDQECCRGAYGTPDKCHRSATAQMFKDACPTAYSYAYDDGSSTFTCQATATYTVQFC	Cqui	Caenorhabditis quiockensis	CS pos: 19-20. AQS-RT. Pr: 0.7779	Cqui_CSP38.g4510.t1	233	nematode
102	Crem_GCK72_013498.t1	MKFLTHLLLLTVLFASQVFAREIKIFNKCPFTVWPGILGPGTPEGGGFKLNAGETRSIYVDDGWKSARIWPRTECDGNMNCATGSCGPREQCNGAGGEPPVSLAEFTLRGADGKDFYDVSLVDGYNIPVLIDVIGGEGDCKRAGGCFKNINDFCPGDLAVKRDGRTVACKSGCLAYNNDQECCRGEFRTPDKCKQSKTARIFKDACPTAYSYAYDDGTSTFTCKNANYIVQFC	Crem	Caenorhabditis remanei	CS pos: 20-21. VFA-RE. Pr: 0.9867	Crem_GCK72_013498.t1	233	nematode
103	Crem_GCK72_013499.t1	MNFFPTLFFCLSVFKVAQLQNVDREITILNQCSFTTWVGIQGPRNPANGGFKLEAGARQTIYVEPTWIGTIWPRTGCDDGMDCATGSCGPHEECNGASGSPPMTVAEFSFETDGFNDTYSVSMLNGFNIPVLIDPYGPLECARAGGCYSNPNDACPMELAIQRAGKTVGCKTGCLVYNNNRECCRGVFANEVACSKTIAGQIFKAACPTAIAHELDDSNAMTCNGASYVVQFC	Crem	Caenorhabditis remanei	CS pos: 19-20. AQL-QN. Pr: 0.5111	Crem_GCK72_013499.t1	233	nematode
104	Crem_GCK72_013500.t1	MIFLLVGFLFPLNSYCARQINIYNRCPFPVWPGIAGPGNPAGGGFRLENEQNRKINVVDDWQGIIWGRTFCDNRMRCATGGCANREQCNGTLGRAPFTAAEFSLNEANDEDVYSVSLINGYNIPILIEPFGGRGCLRAGGCISDINEICPVLMRVRTQRRGVNNNVVGCRSPCDALRSDRECCTGNFATPDVCFRSHVAQTFKDACPTAFSYRFDDATSSFSCQTNAEYLVQFC	Crem	Caenorhabditis remanei	CS pos: 16-17. SYC-AR. Pr: 0.6889	Crem_GCK72_013500.t1	234	nematode
105	Crem_GCK72_013652.t1	MNRLLPLLLILSISGYLSAREIKVYNKCPFTTWAGILGPGNPAGGGFRLNAGETKSVFVDDAWKSGRIWPRTECDGNMNCATGSCGPREQCNGAGGEPPASLAEFTLRGHEGLDFYDVSLVDGYNIPVLIDAQGGHGACKRAGGCFKNINDICPGDLAVRRNGRTVACKSGCLAYNNDQECCRGAFGTSDKCRQSKTAMLFKEACPSAYSYAYDDATSTFTCKDATYVVQFC	Crem	Caenorhabditis remanei	CS pos: 19-20. LSA-RE. Pr: 0.8587	Crem_GCK72_013652.t1	232	nematode
106	Crem_GCK72_014293.t1	MAFTKLIIAVLLLAVAVESRTITIYNKCPFTIWPGILGPGNPAGGGFKLDGGQSRNIEVDDAWTAGRVWARTGCDGNFNCETGFCRNSEQCNGAGGVPPASLAEFTLKAWGGQDFYDVSLVDGYNLPVLIDPHGGSGCKRAGGCVKDINAECPAALAVKGHNGNTVACKSGCLGYNTDQECCRGAYGTPDKCHRSATAQMFKDACPTAYSYAYDDGSSTFTCQATASYTVQFC	Crem	Caenorhabditis remanei	CS pos: 19-20. VES-RT. Pr: 0.8278	Crem_GCK72_014293.t1	233	nematode
107	Crem_GCK72_014294.t1	MALVKLSVALLILTIAAESRKITIYNKCPFTIWPGILGPGNPAGGGFRLDAGQSRDIQVDDAWTAGRVWARTGCDGNFNCETGFCRNSEQCNGAGGVPPASLAEFTLKAWGGQDFYDVSLVDGYNLPVLIDPYGGSGCKRAGGCVKDINAECPAALAVKGHNGNTVACKSGCLGYNTDQECCRGAYGTPDKCHRSATAQMFKDACPTAYSYAYDDGSSTFTCQATATYVVQFC	Crem	Caenorhabditis remanei	CS pos: 19-20. AES-RK. Pr: 0.8271	Crem_GCK72_014294.t1	233	nematode
108	Crem_GCK72_015348.t1	MTFVKLALLLLLTISAESRNITILNKCPFTIWPGILGRPGNPAGGGFRLDASESRDIENSEQCNGAGGVPPASLAEFTLKPWGGQDFYDVSLIDGYNLPVQIEPRGGSGCKRAGGCVKDINSECPVALAVKGHNGNVVACKSGCLEYNTDQECCRGAYGTPDKCHRSATAQMFKDACPTAYTYLYDDGSSSFKCQATASYTVQFC	Crem	Caenorhabditis remanei	CS pos: 18-19. AES-RN. Pr: 0.8387	Crem_GCK72_015348.t1	205	nematode
109	Crem_GCK72_015354.t1	MALVKFTVGLLLFTISTESRKITILNKCQFTIWPGILGRPGNPAGGGFRLNASESRDIEVDDAWSAGRIWARTGCDENFNCETGFCRNSEQCNGAGGVPPASLAEFTLKPWGGQDFYDVSLIDGYNLPVQIDPHGGSGCKRAGGCVKDINVECPVALAVRGHNGNVVACKSGCLGYNTDQECCRGAYGTPDKCHRSATAQMFKDACPTAYTYLYDDESSSFKCQATASYTVQFC	Crem	Caenorhabditis remanei	CS pos: 19-20. TES-RK. Pr: 0.8938	Crem_GCK72_015354.t1	234	nematode
110	Csin_Csp5_scaffold_00045.g2387.t3	MNSLICLLLIFCSATFAAREIKVYNKCPFTTWAGIHGKSEPKTGGFRLNSGETKSIWVDDAWDSARIWPRTYCDGNMKCATGDCGPHESCNGATGEPPASLAEFRLKGHEGLDFYDVSLVDGYNIPVLIDAHGGRGDCKRAGGCIKDVNEICPGDLAVRKDGRTIACKSGCLAYNTDQECCRNAYGTPDKCRQSKTAMLFKNACPGAYSYAYDDASSTFTCKDATYVVQFC	Csin	Caenorhabditis sinica	CS pos: 17-18. TFA-AR. Pr: 0.7597	Csin_Csp5_scaffold_00045.g2387.t3	231	nematode
111	Csin_Csp5_scaffold_00142.g5483.t1	MTLLKSTLALLLVAFSSADRTITIYNRCPFTIWPGILGPGNPAGGGFRLDAGQSRDIQVADAWTAGRIWARTGCDSNFNCETGFCKNSEQCNGAGGVPPASLAEFTMKAWGGQDFYDVSLVDGYNLPVLIDPYGGSGCKRAGGCVKDINSECPAALSVYGHIGNVVACKSGCLGYNTDQECCRGAYGTPDKCHRSATAQMFKDACPTAYSYAYDDSTSTFTCQATASYTVQFC	Csin	Caenorhabditis sinica	CS pos: 18-19. SSA-DR. Pr: 0.8223	Csin_Csp5_scaffold_00142.g5483.t1	233	nematode
112	Csin_Csp5_scaffold_00142.g5484.t1	MALIKLTVAVLLLAVASESRTITIYNKCPFTIWPGILGPGNPAGGGFKLDAAQSRNIEVDDAWTAGRVWARTGCDGNFNCETGFCRNSEQCNGAGGVPPASLAEFTLKAWGGQDFYDVSLVDGYNLPVLIDPHGGSGCKRAGGCVKDINSECPAALSVKGHNGNTVACKSGCLGYNTDQECCRGAYGTPDKCHRSATAQMFKDACPTAYSYAYDDSSSTFTCQATASYTVQFC	Csin	Caenorhabditis sinica	CS pos: 19-20. SES-RT. Pr: 0.6078	Csin_Csp5_scaffold_00142.g5484.t1	233	nematode
113	Csin_Csp5_scaffold_00142.g5485.t1	MNFPAIIMTLTWILLVFVLVVDCRIIVVYNNCPFPIWPGVLGPGNPEGGGFRLDAWTAKNLNVDDAWSGKIWARTGCDGDFNCETGTCLSAEQCNGRKGAPPASVAEFNMKAWGGRDFYAVSLLDGYNLPMLIDGYGCQRAGGCISDVNAECPPDLSIKSSSGYTVGCKSGCLGYNTDEECCRGAYGSPDKCPMTETTKIFKNACPGAFTYPYDNTTMFMCLKPLSYTVQFC	Csin	Caenorhabditis sinica	CS pos: 23-24. VDC-RI. Pr: 0.8772	Csin_Csp5_scaffold_00142.g5485.t1	232	nematode
114	Csin_Csp5_scaffold_01824.g23355.t1	MTLIKLTLALLLVTPSSAYRKITIYNKCPFTIWPGILGPGNPAEGGFRLDAAQSRDIQVDDAWTDGRIWARTGCDSNFNCETGFCKNSEQCNGAGGVPPASYAEFTMKAYGGPDLYDVSLLDGYNLPILIDPSGGSGCKRAGGCVKDINSECPPALSVYGHSGNVVGCKSGCLGYNTDQECCRGAYGTPDRCHRSATAQMFKDACPTAYSYLYDDSTSIFTCQATASYTVQFC	Csin	Caenorhabditis sinica	CS pos: 18-19. SSA-YR. Pr: 0.9039	Csin_Csp5_scaffold_01824.g23355.t1	233	nematode
115	Csin_Csp5_scaffold_02682.g27518.t1	MTFTATLFVLFCLFSLYQSQNADREITIYNKCSFTTWVGIQGPGNPANGGFKLESEKRQTIYVEPTWVGTIWPRTGCGEDMDCATGSCGPREECNGASGTPPMTVAEFSMQMDGSNDTYSVSMLNGFNIPILIDPYGPLDCGRAGGCFTNPNDACPMEFAIQRAQVTVGCKTGCLVYNNNRECCRGMFADEESCGKTIAAGIFKAACPAAIAHEFDDLNTFTCNGASYVVQFC	Csin	Caenorhabditis sinica	CS pos: 22-23. QNA-DR. Pr: 0.3836	Csin_Csp5_scaffold_02682.g27518.t1	233	nematode
116	Csin_Csp5_scaffold_02682.g27519.t1	MLFLLIGFLFPFFDSCIGIRQINIYNRCPFPVWPGIVGLGNPAEMLNVDENKYYNDHLQQSYTKLTADFVWKTNKIGXRKISVEDKWQGVIWGRTFCDSRMRCATGNCGNREQCNGTMGRFPFTVAEFSLNEANDEDVYSVSLINGYNIPILIEPFGGKGCQRAGGCISDINEVCPERMRITTGRRGVSNNVVGCRSPCDSLRSDRECCRGAFSTPDTCFRSHVAQTFKDACPTAFSYPFDDATSSFGCQTSAEYLVQFC	Csin	Caenorhabditis sinica	CS pos: 18-19. CIG-IR. Pr: 0.8154	Csin_Csp5_scaffold_02682.g27519.t1	260	nematode
117	Csin_Csp5_scaffold_02692.g27570.t1	MPSLSYLLFLSLFVTQQLSLQILAREINIYNKCPFPVWPGILGPGNPAGGGFKLNAGERKSIYVDDGWRSARIWPRTECDGNMNCATGSCGPREQCNGAGGEPPVSLAEFTLRGADGKDFYDVSLVDGYNIPVLIDVVGGEGDCKRAGGCFKNINDFCPGDLAVKKDGRTVACKSGCLAYNNDQECCRGAFGTPDKCRQSKTARIFKDACPTAYSYAYDDGTSTFTCKNANYIVQFC	Csin	Caenorhabditis sinica	CS pos: 24-25. ILA-RE. Pr: 0.7715	Csin_Csp5_scaffold_02692.g27570.t1	237	nematode
118	Csin_Csp5_scaffold_04036.g31891.t1	MTLIKLTVAVLLLAVTAESRKITIYNKCPFIIWPGILGPGNPAGGGFKLDAAQSRSIEVADAWTAGRIWARTGCDKNFNCETGFCKNSEQCNGAGGVPPASLAEFTLKGAGGKDFYDVSLVDGYNIPVLIDPHGGAGCKRAGGCVKDINSECPAALSVKGHNGKTVACKSGCLGYNTDRECCRGAYGTPDKCHRSATAQMFKNACPTAYSYAYDDASSTFTCQATASYTVQFC	Csin	Caenorhabditis sinica	CS pos: 19-20. AES-RK. Pr: 0.8572	Csin_Csp5_scaffold_04036.g31891.t1	233	nematode
119	Csul_CSP32.g1654.t1	MIFLLIGFLFPVRCSASRGIEVYNRCPFPVWPAIQGPGNPGGGGFRLENEQSRKLFVDDDWKGVIWARTWCDDRMNCATGSCGNRVECNGAVGRFPFSAAEFSLNEANDEDVYAVSLINGYNVPILIEPFGGQDCRRAGGCVSDINAFCPEAMRVRMRRTGGNTRNTPPREQRRAPRAVPSANTTVGCRSACDTFRTDRECCRGAFSTPDTCFRSHVAQSFKDACPTAYSYLFDDPTSSFGCQNTAEYLVQFC	Csul	Caenorhabditis sulstoni	CS pos: 16-17. CSA-SR. Pr: 0.7448	Csul_CSP32.g1654.t1	253	nematode
120	Csul_CSP32.g3699.t1	MKILFLAFILILLTVFGSSDARQIKIYNKCPFTTWAGILGPGNPNGGGFRLNAGETKSIYVDDAWKSARIWPRTHCDGNMNCATGSCGQREQCNGAGGVPPASLAEFTLRGHGGLDFYDVSLVDGYNIPVLIIAEGGEGDCKVAGGCVKDVNQLCPGDLAVKKDGRTVGCKSGCFAYNNDQECCRGAFGTPDKCRQSKTAMIFKNACPTAYSYAYDDATSTFTCKGANYVVQFC	Csul	Caenorhabditis sulstoni	CS pos: 21-22. SDA-RQ. Pr: 0.8931	Csul_CSP32.g3699.t1	234	nematode
121	Csul_CSP32.g4600.t1	MTTTLLPLLLALLLPIVENRIIVVYNNCPFPIWPAVLGPGNPEGGGFRLDAWTARNLNVDDAWKNGKIWARTGCDGDFNCETGTCLNEEQCNGRAGTPPASVAEFNLKAWGGRDFYAVSLLDGYNLPMLIDGYGCQRAGGCVSDVNSACPPDLSVKSASGWTVGCKSGCLGYKTDEECCRGAFASPDKCPMTATTKIFKAACPTAFTYPYDNSTMLTCVRPSSYTVQFC	Csul	Caenorhabditis sulstoni	CS pos: 19-20. VEN-RI. Pr: 0.8741	Csul_CSP32.g4600.t1	229	nematode
122	Csul_CSP32.g4601.t1	MTLIKLSLALVLLAVAAESRTITVYNKCPFTIWPGILGPGNPAGGGFKLDAGQSRSFDVDDAWTAGRVWARTGCDGNYNCETGFCRNSEQCNGAGGVPPASLAEFTLKAWGGQDFYDVSLVDGYNLPVLIDPHGGSGCKRAGGCVKDINSECPAALAVKGGSGSTVACKSGCLGYNTDQECCRGDYGTPDKCHRSATAQMFKDACPTAYSYAYDDGTSTFTCQATATYTVQFC	Csul	Caenorhabditis sulstoni	CS pos: 19-20. AES-RT. Pr: 0.7071	Csul_CSP32.g4601.t1	233	nematode
123	Csul_CSP32.g4602.t1	MALIKLSLALVLLAVAAESRTITIYNKCPFTIWPGILGPGNPAGGGFKLDAGQSRNINVDDAWTAGRVWARTGCDGNYNCETGFCRNSEQCNGAGGVPPASLAEFTLKAWGGQDFYDVSLVDGYNLPVLIDPHGGSGCKRAGGCVKDINSECPAALAVKGHNGNTVACKSGCLGYNTDQECCRGAYGTPDKCHRSATAQMFKDACPTAYSYAYDDGSSTFTCQATASYTVQFC	Csul	Caenorhabditis sulstoni	CS pos: 19-20. AES-RT. Pr: 0.7031	Csul_CSP32.g4602.t1	233	nematode
124	Csul_CSP32.g5429.t1	MKPFPIFPLLLLDLIALGAARRPSWVLKGIAPPTRLPPGNSAFPRGFVNPWPAGLGGFRPYDNFPTPVPRIAFSKGFVNPWPAGLGGFRPYDRFLTPIPKSSQREIRVVNNCSFPVWFDYSGFPTISKKSGSVLNSGVSTSVFVHKTWQGMIWPRTECHEIANCSSGSCEHGGKCTGLEMEAVISSAHFLFFGHRLLEMYYVYMKSGYSIPVLIEPHHSKQSCRRAGECLRDVNEFCPEALAVKKNGTTVACRSGCDVFKTDEECCRGEFRDRCGHSGAAKMFREACPNSWTQGRNIRFSCVGAQYSVQFC	Csul	Caenorhabditis sulstoni	CS pos: 20-21. GAA-RR. Pr: 0.4954	Csul_CSP32.g5429.t1	311	nematode
125	Ctri_CSP40.g10671.t1	MKSLIFLLLIICSVTVAAREIKIYNKCPFTTWAGIFGRNHPTGGGFKLNSGESRSISVDDAWNSARIWPRTYCDGNMNCATGDCGPRENCNGATGVPPASLAEFTLRGDQGLDFYDVSLVDGYNIPVLIDAHGGQGDCRRAGGCIKDVNEICPADLAIKRDGRTIGCKSGCLAYNNDQECCRNGYGTPDKCKQSKTAMLFKNACPGAYSYAYDDASSTFTCRDASYTVQFC	Ctri	Caenorhabditis tribulationis	CS pos: 18-19. VAA-RE. Pr: 0.8822	Ctri_CSP40.g10671.t1	231	nematode
126	Ctri_CSP40.g10672.t1	MNSLLLLLLVSCSATLAAREIKIYNKCPFTTWAGIFGRSQPTGGGFKLNSGESRSIWVDDAWKSARIWPRTYCDGNMRCATGDCGPREDCNGATGVPPASLAEFQLKGHEGLDFYDVSLVDGYNIPVLIDAHGGHGDCKRAGGCIKDVNEICPADLAIKKDGRTIACKSGCLAYNTDQECCRNAYGTPDKCRQSRTAMLFKNACPGAYSYAYDDASSTFTCKDASYTVQFC	Ctri	Caenorhabditis tribulationis	CS pos: 17-18. TLA-AR. Pr: 0.6766	Ctri_CSP40.g10672.t1	231	nematode
127	Ctri_CSP40.g22702.t1	MALIKLTVAVLLLAVAAESRTITIYNKCPFTIWPGILGPGNPAGGGFRLDAAQSRNIQVDDAWTAGRVWARTGCDGNFNCETGFCKNSEQCNGAGGVPPASLAEFTLKAWGGQDFYDVSLVDGYNLPVLIDPHGGSGCKRAGGCVKDINSECPAALSVKGHNGNTVACKSGCLGYNTDQECCRGAYGTPDKCHRSATAQMFKDACPTAYSYAYDDSSSTFTCQATASYTVQFC	Ctri	Caenorhabditis tribulationis	CS pos: 19-20. AES-RT. Pr: 0.7022	Ctri_CSP40.g22702.t1	233	nematode
128	Ctri_CSP40.g22703.t1	MSLIKVTLAFLLVTVSHAKRSITIYNRCPFTIWPGILGPGNPAGGGFRLDSAQSRDIQVDDAWTAGRIWARTGCDSNFNCETGFCRNSEQCNGAGGVPPASLAEFTLKAWGGQDFYDVSLVDGYNIPVLIDPYGGSGCKRAGGCVKDINSECPAALSVYGHNGNVVACKSGCLGYNTDQECCRGAYGTPDKCHRSATAQMFKDACPTAYSYAYDDSSSTFTCQASATYTVQFC	Ctri	Caenorhabditis tribulationis	CS pos: 18-19. SHA-KR. Pr: 0.8974	Ctri_CSP40.g22703.t1	233	nematode
129	Ctro_Csp11.Scaffold41.g219.t1	MIFLLVAFLFPLNSYCLRRIEIYNRCPFPVWPGILGPGNPEGGGFRLENEQSRKISVDDKWEGMIWGRTFCDSRMRCATGTCGNREQCNGTIGRFPFTAAEFSLNESNDEDVYSVSLINGYNVPILIDPFGGKGCLRAGGCFSDINQNCPERMRITTGRRGVENNVVGCRSPCDALRTDRECCRGRFGTPETCFRSYVSQMFKDACPGAYSFLFDDATSSFGCQINAEYLVQFC	Ctro	Caenorhabditis tropicalis	CS pos: 16-17. SYC-LR. Pr: 0.7534	Ctro_Csp11.Scaffold41.g219.t1	234	nematode
130	Ctro_Csp11.Scaffold41.g220.t1	MHLFTVFLYFLSLFEPLYSQNSENAEREITIQNKCSFATWVGIQGPGNPANGGFKLDSEERRTIYVDPLWTGTIWPRTECDEEMNCATGECGPREECNGSPGSPPFTVAEFSLNMDGFNDTYSVSMLNGYNIPILIEPFGPLECQRAGGCDSNPNDKCPMEFAIQKDQVTVGCKTGCLVYNNHRECCRGIFASEVACSSTIAAQIFKESCPTAISHEFDESNTFTCNGASYVVQFC	Ctro	Caenorhabditis tropicalis	CS pos: 19-20. LYS-QN. Pr: 0.7849	Ctro_Csp11.Scaffold41.g220.t1	236	nematode
131	Ctro_Csp11.Scaffold629.g12704.t1	MTSIKLILVVFLLTATAESRNITIYNKCSFTIWPGILGPGNPSEGGFRLDTGDRKTIQVDDYWSAGRIWARTGCDEYFNCETGFCRNSEQCNGAEGFPPASLAEFSLKSYGGQDFYDVYLVNGYNLPIQINPIGGSGCNPAGGCVKDINTECPDFLSVKGRNGNTVACKSGCLGYNTDQECCRGDYGTPDKCQPSQTAQMFKDACPTAYSYAFDDNTSRFTCQSTASYIVKFC	Ctro	Caenorhabditis tropicalis	CS pos: 19-20. AES-RN. Pr: 0.8164	Ctro_Csp11.Scaffold629.g12704.t1	233	nematode
132	Ctro_Csp11.Scaffold629.g12705.t1	MALIKLTLAALLLVVSAESRTITIYNKCPFTIWPGILGPGNPSGGGFRLDGGQSRNIEVDDAWTAGRVWARTGCDGNFNCETGFCRNSEQCNGAGGVPPASLAEFTLKAWGGQDFYDVSLVDGYNLPVLIDPHGGNGCKRAGGCVKDINAECPAALSVKGHNGNTVACKSGCLGYNTDQECCRGAYGTPDKCHRSATAQMFKDACPTAYSYAYDDGSSTFTCQATASYTVQFC	Ctro	Caenorhabditis tropicalis	CS pos: 19-20. AES-RT. Pr: 0.6957	Ctro_Csp11.Scaffold629.g12705.t1	233	nematode
133	Ctro_Csp11.Scaffold630.g20331.t1	MKTLLCLILLSISSSAREIKVYNKCPFTTWAGILGPGNPAGGGFRLNSGETKSIYVDDGWTAGRIWPRTDCDANMNCATGSCGPREQCNGAGGEPPASLAEFTLRGHEGLDFYDVSLVDGYNIPVLIDAYGGQGACKRAGGCFKDVNEICPGDLAVKRNGRTVACKSGCVAYNNDQECCRGAYGTPDKCRQSKTAMLFKNACPSAYSYAYDDATSTFTCKGATYVVQFC	Ctro	Caenorhabditis tropicalis	CS pos: 16-17. SSA-RE. Pr: 0.8715	Ctro_Csp11.Scaffold630.g20331.t1	229	nematode
134	Cute_CSP31.g1007.t1	MKSVLFLLFFILTVTDALVKSHIKVWNNCPDTIWAGALFPGDPLGAGVKLVANDERHFDIPDAPYSGYIWPRTWCDDKMANCYTGGCSHVECSGRPPEFPATRAYFELNGKNQKDIYWVSVENGYNIPIQIQVFGADCEIAGGCLRDFDANQMCPEEASIKLKSHVTVGCKSGCDLTKDPSECCTGEFHGSNCDPSFTRHHFEKCCPNMMSYEFDTRPHVNKTCEGRPNYLVQFC	Cute	Caenorhabditis uteleia	CS pos: 17-18. TDA-LV. Pr: 0.7247	Cute_CSP31.g1007.t1	235	nematode
135	Cute_CSP31.g15793.t1	MVIIWSILKQMSVVSLILLVVLTSNIHCIRNITIYNKCTFTIWPGIHGPGNPANGGFRLDSGQSRDIEVEDAWSRGKIWARTGCDDEYNCETGFCRNNVECNGSENMPPVSFAQFTLKWNSGPDMYDVSLEEGYNIPVRIEANSHEGCKSAGGKGCVKDINAECPDELSVYGRNGNTVACKSGCLGYNTPEECCRGEYHDPRKCHITKTSQMFKDACPATITYPYDTIDEKTIFKCEPTAKYTVQFC	Cute	Caenorhabditis uteleia	CS pos: 28-29. IHC-IR. Pr: 0.5669	Cute_CSP31.g15793.t1	247	nematode
136	Cute_CSP31.g21224.t1	MFTTLIVLATVLLTNANREINIYNRCPFPTWVGINGIGSFEQNKKLNNEQSYKIFVDPKWNGTIFPKTHCDANGRACQSGDLPYPRTTANFQMDFVNDQDLYDVSLVQGYNVPVFIEPYGGTECTRAGGCFSDVNQVCPSNLVIRRDGFNIACKSPCSFLATDKECCTGPYSTPDKCFRSEIASIFKEACPTAFSYKFDDATSTFACQKVATYVVQFC	Cute	Caenorhabditis uteleia	CS pos: 16-17. TNA-NR. Pr: 0.7940	Cute_CSP31.g21224.t1	218	nematode
137	Cute_CSP31.g21233.t1	MKFFILFAVLVYTINCRHIKIWNNCPITVWAGFLFPDNQMDGGVKLEAGKEHKFDDVPDFDYDVMIWPRTYCNETTMWCYTGRCGKDSTTKVGCDGYGPNFPVTKAYLKLKADGGDDKYWVTLEEGFNLPIQIQPFGVDCEIAGGCSDKEKNVNEACPRDFAIKLKSAVTVGCKSGCDQRKTPEECCTGKFSGSKCNPRETAPLFAKSCPKMLTHKYDKEEKKSTCVGATYLVQFC	Cute	Caenorhabditis uteleia	CS pos: 16-17. INC-RH. Pr: 0.8794	Cute_CSP31.g21233.t1	236	nematode
138	Cute_CSP31.g5346.t1	MNGRRNMKIVSLVSLLVLALSVDSRTITIYNKCPFTIWPGILGPGNPANGGFRLDGGQARNIEVDDAWTAGRVWARTGCDNNYNCETGFCRNSEQCNGAGGVPPASLAEFTLKAWGGQDFYDVSLVDGYNLPVLIDVHGGNGCKRAGGCVKDINAECPAALSVKGHNGNTVACKSGCLGYNTDQECCRGAYGTPDKCHRSQTAQMFKDACPTAYSYAYDDGSSTFTCQPSASYTVQFC	Cute	Caenorhabditis uteleia	CS pos: 24-25. VDS-RT. Pr: 0.8298	Cute_CSP31.g5346.t1	238	nematode
139	Cwai_CSP39.g10322.t1	MSLTLISLLLFASCTILEAREIKVFNKCPFPIWPGILGPGTPEGGGFRLNSGESRSVHVDDGWKAGRIWARTHCDGNMNCATGSCGPREKCAGAGGEPPVSLAEFTFRGHKGLDFYDVSLVDGYNIPVLIEAVGGSGECKRAGGCVKDVNQICPAELAIKKDGRTIACKSGCLKYNTDRECCRGAFATPDKCRQSQTAMLFKKACPTAYSYAYDDATSTFTCRGANYVVQFC	Cwai	Caenorhabditis waitukubuli	CS pos: 19-20. LEA-RE. Pr: 0.9282	Cwai_CSP39.g10322.t1	232	nematode
140	Cwai_CSP39.g11524.t1	MALIKLTLTVVLLAVAAESRTITIYNKCPFTIWPGILGPGNPADGGFKLDAAQSRNIEVDDAWTAGRVWARTGCDSNYNCETGFCKARQNPNSEQCNGAGGVPPASLAEFTLKAWGGQDFYDVSLVDGYNLPVLIDPHGGSGCSRAGGCVKDINSECPAALSVKNSAGNTVACKSGCLGYNTDEECCRGAYGTPDKCHRSATAQMFKDACPTAYSYAYDDSSSTFTCQATATYTVQFC	Cwai	Caenorhabditis waitukubuli	CS pos: 19-20. AES-RT. Pr: 0.6840	Cwai_CSP39.g11524.t1	238	nematode
141	Cwai_CSP39.g11525.t1	MALIKLTLTVVLLAVAAESRTITIYNKCPFTIWPGILGPGNPAGGGFRLDAAQSRNIEVDDAWTAGRVWARTGCDGNFNCETGFCKNSEQCNGAGGVPPASLAEFTLKAWGGQDFYDVSLVDGYNLPVLIDPHGGSGCNRAGGCVKDINAECPAALAVKGHNGNTVACKSGCLGYNTDQECCRGAYGTPDKCHRSATAQMFKDACPTAYSYAYDDGSSTFTCQATATYTVQFC	Cwai	Caenorhabditis waitukubuli	CS pos: 19-20. AES-RT. Pr: 0.6901	Cwai_CSP39.g11525.t1	233	nematode
142	Cwai_CSP39.g21068.t1	MNFVLLTFLLLSTTYPTLLHGREIKIYNKCPFTTWAGILGPGNPAGGGFRLNAGETKSIYVDDGWRAARIWPRTECDGSMRCATGSCGNREQCNGAGGEPPASLAEFTLRGAGGLDFYDVSLVDGYNIPVLIDVIGGSGACKRAGGCIRNINDICPGDLAVKKDGRTVACKSGCVAYNNDQECCRGAYGTPDKCKQSRTAMMFKNACPGAYSYAYDDASSTFTCKGANYVVQFC	Cwai	Caenorhabditis waitukubuli	CS pos: 21-22. LHG-RE. Pr: 0.7311	Cwai_CSP39.g21068.t1	234	nematode
143	Cwai_CSP39.g24646.t1	MLFLLLAFLFPLTSSERVIEIYNRCPFTVWPGIMGPGNPGGGGFRLENEQSRKISVDDDWKGVIWGRTFCDNRMSCATGSCGNREQCNGAVGQFPFTSADFSLNESNDEDVYSVSLVNGYNVPILIEPFGGRDCLRAGGCFSDINQFCPERLRVIHSRRETNVRSNNRRGRRRQNNSEIPSSNTTVACRSPCDGFRSDRECCQGAFASPDTCFRSHVAQMFKDACPTAYSFLFDDATSSFGCENTAEYLVQFC	Cwai	Caenorhabditis waitukubuli	CS pos: 15-16. TSS-ER. Pr: 0.8853	Cwai_CSP39.g24646.t1	253	nematode
144	Cwai_CSP39.g28413.t1	MNLLLLSFLLLFTYPTLLHAREIKIYNKCPFTTWAGILGPGNPAGGGFRLNAGETKSIYVDDGWKAARIWPRTECDGSMRCATGSCGNREQCNGAGGEPPASLAEFTLRGAGGLDFYDVSLVDGYNIPVLIDVIGGSGACKRAGGCIRNINDICPGDLAVKKDGRTVACKSGCVAYNNDQECCRGAYGTPDKCKQSRTAMMFKNACPGAYSYAYDDASSTFTCKGANYVVQFC	Cwai	Caenorhabditis waitukubuli	CS pos: 20-21. LHA-RE. Pr: 0.9306	Cwai_CSP39.g28413.t1	233	nematode
145	Cwai_CSP39.g3494.t1	MASTSSLLLLLLLFPILDCRTIVVYNNCPFPIWPAVLGPGNPEGGGFRLDAWTARNLIVDDAWRNGKIWARTGCNGDFQCETGTCLNAERCNGRRGVPPVSVAEFNLKAWGGRDLYAVNLSDGYNLPMLIDGFGCQRAGGCVSDVNTVCPPELSVKSSSGWTVGCKSGCLGYDSDEECCRGPFASPDKCPMSTTTKMFKEACPNAHVYVYDNSTVFNCIKPSSYTVQFC	Cwai	Caenorhabditis waitukubuli	CS pos: 21-22. CRT-IV. Pr: 0.6410	Cwai_CSP39.g3494.t1	229	nematode
146	Cwai_CSP39.g3495.t1	MSLIKITLVVVLLAVATESRTITIYNKCPFTIWPGILGPGNPAGGGFRLDAAQSRNIEVDDAWTAGRVWARTGCDGNYNCETGFCKNSEQCNGAGGVPPASLAEFTLKAWGGQDFYDVSLVDGYNLPVLIDPHGGSGCNRAGGCVKDINAECPAALAVKGHNGNTVACKSGCLGYNTDEECCRGAYGTPDKCHRSATAQMFKDACPTAYSYAYDDSSSTFTCQATATYTVQFC	Cwai	Caenorhabditis waitukubuli	CS pos: 19-20. TES-RT. Pr: 0.6863	Cwai_CSP39.g3495.t1	233	nematode
147	Cwai_CSP39.g3496.t1	MALIKLTLAVVLLAVAAESRTITIYNKCPFTIWPGILGPGNPAGGGFRLDAAQSRNIEVDDAWTAGRVWARTGCDGNFNCETGFCKNSEQCNGAGGVPPASLAEFTLKAWGGQDFYDVSLVDGYNLPVLIDPHGGSGCNRAGGCVKDINAECPAALAVKGHNGNTVACKSGCLGYNTDQECCRGAYGTPDKCHRSATAQMFKDACPTAYSYAYDDGSSTFTCQATATYTVQFC	Cwai	Caenorhabditis waitukubuli	CS pos: 19-20. AES-RT. Pr: 0.6977	Cwai_CSP39.g3496.t1	233	nematode
148	Cwai_CSP39.g973.t1	MLFLLLAFLFPLSACERVIEIYNRCPFTVWPGIMGPGNPSGGGFRLENEQSRKISVDDDWKGVIWGRTFCDNRMSCATGSCGNREQCNGAVGQFPFTSADFSLNESNDEDVYSVSLVNGYNVPILIEPFGGRDCLRAGGCFSDINQFCPERLRVIHSRREVTVRSNNRRGRRRQNNSEIQSSNTTVACRSPCDGFRSDRECCQGAFASPSTCFRSHVAQMFKDACPTAYSYLFDDATSSFGCENLAEYLVQFC	Cwai	Caenorhabditis waitukubuli	CS pos: 15-16. SAC-ER. Pr: 0.7932	Cwai_CSP39.g973.t1	253	nematode
149	Czan_CSP26.g13808.t1	MIFLLIAFLFPFLECSRQINIYNRCLFPVADSVWKTSKNEITVEDNWHGVIWGRTFCDSRMRCATGNCGDREQCNGTMGRFPITIAEFSLNESNDEDVYSVSLINGYNIPILIEPFGGKGCQRAGGCISDINGVCPERMRITTGRRGVSNNVVGCRSPCDALRSDRECCRGAFSTPDLCFRSHVTQTFKDACPTAFSYLFDDATSSFGCQTSAEYLVQFC	Czan	Caenorhabditis zanzibari	CS pos: 15-16. LEC-SR. Pr: 0.4357	Czan_CSP26.g13808.t1	220	nematode
150	Czan_CSP26.g13809.t1	MNSLIISLVLLSLFSLTSSQNADREITIYNKCSFTTWVGIQGPGNPANGGFRLDSEARQTIYVDPTWVGTIWPRTGCGEDMDCATGGCGPHEECNGASGTSPMTVAEFSMQMDGSNDTYSVSMINGFNIPVLIDPYGPLECGRAGGCFTNPNDACPMEFAIQRAQVTVGCKTGCLVYNNNRECCRGVFANEEACGKTIAAGIFKTACPAAIAHEFDDLNTFTCNGASYVVQFC	Czan	Caenorhabditis zanzibari	CS pos: 19-20. TSS-QN. Pr: 0.6933	Czan_CSP26.g13809.t1	233	nematode
151	Czan_CSP26.g16342.t1	MNSILFLLLLSSATVAAREIKIYNKCPFTTWAGVFGRSHPTADGFRLNSGETRSIYVDDAWKSARIWPRTWCDGNMNCATGSCGPRENCNGATGEPPASLAEFTLRGDRGLDFYDVSLVDGYNIPVLIDAHGGSGDCKRAGGCIKDVNEICPDDLAIRKDGRTIACKSGCVAYNNDQECCRNAFGTPDKCRQSKTAMLFKNACPGAYSYAYDDPTSTFTCKDASYTVQFC	Czan	Caenorhabditis zanzibari	CS pos: 17-18. VAA-RE. Pr: 0.8951	Czan_CSP26.g16342.t1	230	nematode
152	Czan_CSP26.g5358.t1	MALTKLFLTFLFVSVSFADRNITIYNKCAFTIWPGILGPGNPAGGGFRLDAGQSKDISVDEAWTAGRVWARTGCDASFNCETGFCRNSEQCNGAGGVPPASIAEFTLRAWGGQDLYDVYLVDGYNIPVLIDPHVTSGSACKRAGGCVKDINSECPAALSVYGHNGNVVACKSGCLGYNTDQECCRGAYGTPDKCHRSATAQMFKDACPTAYSYPYDDSTSTFTCQASATYTVQFC	Czan	Caenorhabditis zanzibari	CS pos: 18-19. SFA-DR. Pr: 0.8788	Czan_CSP26.g5358.t1	235	nematode
153	Czan_CSP26.g5359.t1	MALVKLTVALLLLAVAAESRTITIYNKCPFTIWPGILGPGNPAGGGFKLDAGQSRNIQVDDAWTAGRVWARTGCDGNFNCETGFCRNSEQCNGAGGVPPASLAEFTLKAWGGQDFYDVSLVDGYNLPVLIDVHGGSGCKRAGGCVKDINSECPAALSVKGHNGNTVACKSGCLGYNTDQECCRGAYGTPDKCHRSATAQMFKDACPTAYSYAYDDSSSTFTCQSTASYTVQFC	Czan	Caenorhabditis zanzibari	CS pos: 19-20. AES-RT. Pr: 0.7063	Czan_CSP26.g5359.t1	233	nematode
154	Dcor_DCO_018671	MHLLLGFLALTATSLACQQGGGQVCFNIYNKCPFTIWPGILGSTIPDGGGFTLQAGESRDVYVPDGWRAGRVWARTNCDQSFNCDTGFCRNSEQCQGAGGVPPASLAEFTLNGDGGQDYYDVSLVDGYNIPVFIEPIEGTYSTNGGEYDCKRAGGCITDVNSVCPPELQVVKNGRVVACKSACLAFNTDQYCCRGAYGTPETCQASQYGKIFKQCCPTAYSYAYDDHSSTFVCRGAGTKSPSYRIQFC	Dcor	Diploscapter coronatus	CS pos: 16-17. SLA-CQ. Pr: 0.6470	Dcor_DCO_018671	248	nematode
155	Dmag_DMAGNUSscaf02142g011411.t1	MTLLSLLFLVASTASVLAVNCPDGKACIEVYNKCPFPVCPGVQGKGASTTGFYLNAGESKVVQVPNGWTAGRIWGRRGCDGKFNCETGFCGNSLACDGRGGRPPASLAEFTLNGHGNQDYYDVSMVDGYNMPVLIDVIEGTYRTTGGKYDCKRAGGCFKDLNANSICPPELRDVVGGRTVGCKSACLAFNTDLYCCRGAHSTPATCRSTDWPKNYPAIFKNACPGAYSYAYDDQTSTFFCRGINTPSAQYRVQFC	Dmag	Diplogasteroides magnus	CS pos: 18-19. VLA-VN. Pr: 0.9625	Dmag_DMAGNUSscaf02142g011411.t1	255	nematode
156	Hmep_HMEPH_05442-RA.p1	MKLNLTSLIFLFGFLSFSRAFNIRLTSNCNSTIWPAWWGKYGTPHGGGTTLEPGQQIDLEFPKYWLRGSAIWARTGCDDKFNCESGSCGNQEQCHGTDGDAGPTTAAFVNGIYYVGMVSGFNIQIQIKPHNGTEDCKTAGECNVDILAECPDELRRDLNGHIVECLNPCFAFGEDEECCKGDYEGPENCKPTKHSQFFKDRCPITWSHPLDGKSNFLQCDNADFEIIFC	Hmep	Halicephalobus mephisto	CS pos: 20-21. SRA-FN. Pr: 0.9258	Hmep_HMEPH_05442-RA.p1	229	nematode
157	Hmep_HMEPH_13331-RA.p1	MYTITLILLVLQSSLAVKFTLINNCPHPIWPGILGSAIPEGGGFKLEQHESRAITVPDRWRAGRIWARTGCDDRMKCATGSCGPKVKCDGAGGQPPATLAEFTLGGHGNQDYYDVSLVDGYNIQIKIEPVPGTFQPSEGKYNCKTIGQCNANMYDRCPNELKLFYENHVVACYSACTKFNTDEYCCRNAHSRPDTCRSSDWPVNYPKIFKDTCPDDYSYAYDDHKSTFTCRGSGGRISPDYNIIFC	Hmep	Halicephalobus mephisto	CS pos: 16-17. SLA-VK. Pr: 0.8625	Hmep_HMEPH_13331-RA.p1	246	nematode
158	Hmep_HMEPH_16201-RA.p1	MKLNLISLVFLLGVTDFSEARNIRMTNNCPFTVWPGWQGASGTPNGGGATLNSGQYIDVGVPDNWTGGRVWARTGCDGNFNCETGGCGNSEHCDGLVDGFNVQVQIKAYHGEGDCRTIGRCNTNIIGECPNELRRDRNGHTVECLSACTAFGQNQYCCTGPNNSPQTCGPTNYSRFFKDRCPTAYSYAFDDPTSTFTCKHADYEVIFC	Hmep	Halicephalobus mephisto	CS pos: 20-21. SEA-RN. Pr: 0.9811	Hmep_HMEPH_16201-RA.p1	208	nematode
159	Hmep_HMEPH_16731-RA.p1	MKLNLISLIFLLGVTDFSEARNIRMTNNCPFTVWPGWQGASGTPNGGGATLNSGQYIDVGVPDNWTGGRVWARTGCDGNFNCETGGCGNSEHCDGLVDGFNVQVQIKAYHGEGDCRTIGRCNTNIIGECPNELRRDRNGHTVECLSACTAFGQNQYCCTGPNNSPQTCGPTNYSRFFKDRCPTAYSYAFDDPTSTFTCKHADYEVIFC	Hmep	Halicephalobus mephisto	CS pos: 20-21. SEA-RN. Pr: 0.9811	Hmep_HMEPH_16731-RA.p1	208	nematode
160	Hmep_MSTRG.13412.1.p1	MKLNLISLIFLLGVTDFSEARNIRMTNNCPFTVWPGWQGASGTPNGGGATLNSGQYIDVGVPDNWTGGRVWARTGCDGNFNCETGGCGNSEHCDGRWGETGVTLAEFGLGQWNDLDFYDVSLVDGFNVQVQIKAYHGEGDCRTIGRCNTNIIGECPNELRRDRNGHTVECLSACTAFGQNQYCCTGPNNSPQTCGPTNYSRFFKDRCPTAYSYAFDDPTSTFTCKHADYEVIFC	Hmep	Halicephalobus mephisto	CS pos: 20-21. SEA-RN. Pr: 0.9811	Hmep_MSTRG.13412.1.p1	234	nematode
161	Hmep_MSTRG.3953.1.p1	MKLNLISLVFLLGVTDFSEARNIRMTNNCPFTVWPGWQGASGTPNGGGATLNSGQYIDVGVPDNWTGGRVWARTGCDGNFNCETGGCGNSEHCDGRWGETGVTLAEFGLGQWNDLDFYDVSLVDGFNVQVQIKAYHGEGDCRTIGRCNTNIIGECPNELRRDRNGHTVECLSACTAFGQNQYCCTGPNNSPQTCGPTNYSRFFKDRCPTAYSYAFDDPTSTFTCKHADYEVIFC	Hmep	Halicephalobus mephisto	CS pos: 20-21. SEA-RN. Pr: 0.9811	Hmep_MSTRG.3953.1.p1	234	nematode
162	HspNKZ332_FO519_scaf00134g004354.t1	MKILVLILLGIQNSSAVKFTLVNNCGGPIWPGIQGSTIPNGGGFKIEQGQSRDIFLPDRWKAGRIWTRTWCDGNMNCGTGFCGASFNKVECNGAGGRPPATLAEFTLGGHGNQDYYDVSLVDGFNVQVQIEPIPGTFRSSGGKYECKSIGKCNGDLYYRCPNELKLWHNGYVIGCSSACTKFNTDAYCCRGAHNRPETCKSSDWPVNYPKIFKDTCPDDYSYAYDDHKSTFTCRGSGGRISPDYKITFC	HspNKZ332	Halicephalobus sp. NKZ332	CS pos: 16-17. SSA-VK. Pr: 0.9332	HspNKZ332_FO519_scaf00134g004354.t1	249	nematode
163	HspNKZ332_FO519_scaf00134g004355.t1	MKLNMTSFVFLLGILSLSYGTRNIRITNNCRFKVWPGWQGTSGTPNGGGATLNPGQYVDVGVPDNWTGGRVWARTGCDGNFNCETGGCGNSEHCNGRWGEVGVTLAEFGLGQWNGLDFYDVSLVDGFNVQVQIKAYNGEGDCRTIGGCHADIISQCPNELRRNRNGHTVECLSACTAFGKEEYCCTGSHNSAQSCPPTNYSRFFKDRCPTDYSYAFDDATSTFTCKHANYEVIFC	HspNKZ332	Halicephalobus sp. NKZ332	CS pos: 20-21. SYG-TR. Pr: 0.8452	HspNKZ332_FO519_scaf00134g004355.t1	235	nematode
164	Kluz_KOLU_g15801.t1	MAAFLLLAFLSSASAVNIQLYNNCPFPIWPGILGSTIPNNGGLQLNAGQLETIQVPNGWTSSRIWARTGCDANYNCDTGFCGNNLGCNGAGGVPPVSLAEFTLYGDAGQDYYDVSLVDGYNLPMFIEPINGTYKTTSGSQYDCQRAGGCFEDLLSNTLCPPELRINNTVSSKTVACASACFALNTDQYCCRGSYDTPQTCNHTTWPTDYSKIFKTACPNAYSYAYDDTSSTYTCRGLNTQSPDYRIQWC	Kluz	Koerneria luziae	CS pos: 15-16. ASA-VN. Pr: 0.8591	Kluz_KOLU_g15801.t1	249	nematode
165	Kluz_KOLU_g3578.t1	MASSFLVVVLLASAASAVNIQLYNNCPFTIWPGILGSTIPNNGGLQLNAGQLETIQVPNGWTSSRIWARTGCDANYNCDTGFCGNNLGCNGAGGVPPVSLAEFTLYGDAGQDYYDVSLVDGYNLPMFIEPINGTYKTTTGSQYDCQRAGGCFEDLLSNTLCPPELRINNTVSSKTVACASACFALNTDQYCCRGAFDTPQTCNHTTWPTDYSKIFKTACPNAYSYAYDDTSSTYTCRGLNTQSPDYRIQWC	Kluz	Koerneria luziae	CS pos: 17-18. ASA-VN. Pr: 0.8679	Kluz_KOLU_g3578.t1	251	nematode
166	Kluz_KOLU_g6902.t1	MAAFLVLAFLSSASAVNIQLYNNCPFTIWPGILGSTIPNNGGLQLNAGQLETIQVPIGWTSSRIWARTGCDANYNCDTGFCGNNLGCNGAGGVPPVSLAEFTLYGDAGQDYYDVSLVDGYNLPMFIEPINGTYKTTTGNQYDCQRAGGCFEDLLSNALCPPELRINNTVSSKTVACASACFALNTDQYCCRGAFDTPQTCNHTTWPTDYSKIFKTACPNAYSYAYDDTSSTYTCRGQTTQSPDYRIQWC	Kluz	Koerneria luziae	CS pos: 15-16. ASA-VN. Pr: 0.8634	Kluz_KOLU_g6902.t1	249	nematode
167	Ltex_LTEXAscaf00012g000243.t1	MVHLFLLSALMATAYGSKMDIYNNCPFTIWPGIQGNPLVVQGGFKLGAGTGRVVDVPNGWKAARIWARTGCNDNFDCETGFCGNKEQCEGRGGRPPVSLAEFTLKGAGNQDFYDVSLVDGYNIPGTYNPGGGQFECKRAGGCNTDVNSVCPPELALKAGDRTVGCKSACLAFNTDEYCCRGAHGKPESCKPDTWPKNYAKIFKDACPTAYSYAYDDHSSTFTCRGKNGGSPDYYIQFC	Ltex	Levipalatum texanum	CS pos: 16-17. AYG-SK. Pr: 0.9226	Ltex_LTEXAscaf00012g000243.t1	238	nematode
168	Ltex_LTEXAscaf00012g000245.t1	MPSLTLLLNFSIMVALSGGVIMDIYNKCPFPIWPGIQGNPLVAAGGFKLDAGKSRNVEVPNGWTAARIWARTGCNGNFECETGFCGETYKSGGGQYECKRAGGCFTDVNAICPPELAVKVGGRTVGCKSACEALNTDQYCCRGAHNRPETCRSSDWPKNYPKMFKDACPTAYSYAYDDQTSTFTCRGRNGGSPDYRVQFC	Ltex	Levipalatum texanum	CS pos: 19-20. SGG-VI. Pr: 0.4541	Ltex_LTEXAscaf00012g000245.t1	200	nematode
169	Ltex_LTEXAscaf02020g011193.t1	MGVNVLLLHCSLALLAGAANMEIKNNCKFKIAPGIQGNPLVEGGGFSLDAGKSKSFVVPDGWEAGRIWARTGCDDQFNCETGFCGAGEKCNGRGGVPPVSLAEFTLHGAGNQDFYDVSLVDGYNIQVKIEPKQGTFTSNNGEYDCKPSGECKTNLLDDCPDELKEKKGDKVVGCKSACLAFNTDEYCCRGSHGTPETCKSSDWPRDYPKIFKDACPTAYSYAYDDHKSTFTCRGSNGAQSPEYLITFC	Ltex	Levipalatum texanum	CS pos: 18-19. AGA-AN. Pr: 0.6034	Ltex_LTEXAscaf02020g011193.t1	248	nematode
170	Mare_tig00000144.g14932.t1	MTMISSSTIFVILFSYIICIKGDPKLTVINNCPYPIWPAYQVGAGQTVPKNGGSGALNKGQSVSFTVNPKLSALRIWARTGCNKDATSCTTGICRGRGIECKGTGGEPPMSLAEFTFGTKDGDFYDVSLVDGFNIPVEIVPKEMDQNAIIGILSPCAAFKDPKYCCTQQFNKPETCHPVFNNYDVYKIENKECPQQYLYPYDDDKATFVCTNGGKVNYNIKFCP	Mare	Meloidogyne arenaria	CS pos: 22-23. IKG-DP. Pr: 0.7330	Mare_tig00000144.g14932.t1	224	nematode
171	Mare_tig00001897.g18322.t1	MTMIRSSTIFVIILSYLVLVKGDPKLTVINNCPYPIWPAYQVGAGQTVPKNGGSGALNKGQSVSFTVNSKLSALRIWARTGCNKDATSCTTGICRGRGIECKGTGGEPPMSLAEFTLGTKDGDFYDVSLVDGFNIPVEIVPIGGNGPKCKKINACDLRKVASKLPPQMVKKDNKGTIIGILSPCAAFKDPKYCCTQQWNKPETCHPVFNNYDVYKIENKECPQQYLYPYDDDKATFVCTNGGKVNYNIKFCP	Mare	Meloidogyne arenaria	CS pos: 22-23. VKG-DP. Pr: 0.8583	Mare_tig00001897.g18322.t1	252	nematode
172	Mbel_MBELARI_LOCUS11865	MLRVTLLLAVVGSAASQCSSDGNSVCINIYNKCPFTIWPGVQGSFVPNGGGFKLNGGESKQLRVPNGWQAARIWARTGCDGNMNCETGDCGGNTEQCNGRGGVPPISLAEFTLNGAGAQDYYDVSLVDGYNIPVLIMPIGGTFNTNGGQYDCKMAGGCVDNLSSTLCPAPLRDIKNGNIVACMSACEAFNTDEYCCRGAHGTPDTCPPNQYSQLFKKACPGAYSYAYDDHTSTFFCRGNNGPSPAYTVQFC	Mbel	Mesorhabditis belari	CS pos: 16-17. AAS-QC. Pr: 0.2819	Mbel_MBELARI_LOCUS11865	251	nematode
173	Ment_scaffold3640_cov187.g5830	MTMIRSSTIFVIILSYIVSVKGDPKLTIINNCPYPIWPAYQVGAGQTVPKNGGSGALNKGQSVSFTVNPKLSALRIWARTGCNKDATSCTTGICRGRGIECKGTGGEPPMSLAEFTFGTNAGDFYDVSLVDGFNTPVEIVPVGGNGPKCKKINACDLRKVASKLPQQMVKKDNRGTIIGILSPCAAFKDPKYCCTQQWNKPETCHPVFNNYDVYKTENKECPQQYLYPYDDDKATFVCTNGGKVNYNIKFCP	Ment	Meloidogyne enterolobii	CS pos: 22-23. VKG-DP. Pr: 0.9406	Ment_scaffold3640_cov187.g5830	252	nematode
174	Mflo_scf7180000424132.g12393	MAMIRSSTIFVIILSYIVSVKGDPKLTVINNCPYPIWPAYQVGAGQTVPKNGGSGALNKGQSVSFTVNPKLSALRIWARTGCNKDATSCTTGICRGRGIECKGTGGEPPMSLAEFTFGTKDGDFYDVSLVDGFNIPVEIVPPQMVKKDNKGTIIGILSPCAAFKDPKYCCTQQFNKPETCHPVFNNYDVYKIENKECPQQYLYPYDDDKATFVCTNGGKVNYNIKFCP	Mflo	Meloidogyne floridensis	CS pos: 22-23. VKG-DP. Pr: 0.9403	Mflo_scf7180000424132.g12393	228	nematode
175	Minc_Minc3s00491g13221	MFYLFILLLNFTLNIEVFPQMVTIQLVNNCSEPIWPAIKNDGQIPNNGGFGPLQAGQVQSISVPSNWKSARIWPRTGCGENMLCVTGSCGNGILECNGLEGQIPASLAEFTLNGDGGLSYYDVSYVDGSNIPLRIIPIDGTFNEAVGNCKEISCTEDQRNLDLQKYNIEMKDTNGKIIAIKSLCSQYNTDATCCRNAFNDGNKCRNGWNAAQNDIYTKIKTVCPTSYLYAYDDHTSLFTCKGVEGRISPDFKVVFCGLK	Minc	Meloidogyne incognita	CS pos: 19-20. VFP-QM. Pr: 0.6487	Minc_Minc3s00491g13221	259	nematode
176	Minc_Minc3s02057g28010	MAMIRSSTIFVIILSYIVSVKGDPKLTVINNCPYPIWPAYQVGAGQTVPKNGGSGALNKGQSVSFTVNPKLSALRIWARTGCNKDATSCTTGICRGRGIECKGTGGEPPMSLAEFTFGTKDGDFYDVSLVDGFNIPVEIVPPQMVKKDNKGTIIGILSPCAAFKDPKYCCTQQFNKPETCHPVFNNYDVYKIENKECPQQYLYPYDDDKATFVCTNGGKVNYNIKFCP	Minc	Meloidogyne incognita	CS pos: 22-23. VKG-DP. Pr: 0.9403	Minc_Minc3s02057g28010	228	nematode
177	Minc_Minc3s02657g31076	MTMIRSSTIFVIILSYLVLVKGDPKLTVINNCPYPIWPAYQVGAGQTVPKNGGSGALNKGQSVSFTVNSKLSALRIWARTGCNKDATSCTTGICRGRGIECKGTGGEPPMSLAEFTFGTKDGDFYDVSLVDGFNIPVEIVPIGGNGPKCKKINACDLRKVASKLPPQMVKKDNKGTIIGILSPCAAFKDPKYCCTQQWNKPETCHPVFNNYDVYKIENKECPQQYLYPYDDDKATFVCTNGGKVNYNIKFCP	Minc	Meloidogyne incognita	CS pos: 22-23. VKG-DP. Pr: 0.8583	Minc_Minc3s02657g31076	252	nematode
178	Mjap_MIJAPON000001579.t1	MRSGLTLLLSLTTVAAVDINVFNNCPFPIWPGIQGNPLPENGGFALGAYSARLISVAEGWVAGRIWARTGCDGNVNCDTGFCGNNVACGGNGGQPPVSLAEFTLNGAGGQDYYDVSLVDGYNIPVLIDVFEGTYNSNGGAYDCKRAGGCNKDVNAECPSQLAVVKHGQTVACMSSCMAFNTDQYCCRGAYGTPQTCNTNDWPVNSAKLFKDACPNAYSYAYDDGTSTYTCRGNGSPSPAYQVQFC	Mjap	Micoletzkya japonica	CS pos: 16-17. VAA-VD. Pr: 0.8924	Mjap_MIJAPON000001579.t1	245	nematode
179	Mjap_MIJAPON000004288.t1	MQSLALFALGLTAVYAADINIYNNCPFAIWPGIQGNPLPEGGGFSLGAYTARQFSVQDGWTAGRIWARTGCDGNMNCDTGFCGNNVACGGNGGQPPVSLAEFTLSGAGNQDYYDVSLVDGYNLPVLIDVVQGTYTTNGGAYDCKRAGGCNKDVNAECPSQLAVVKHGQTVACMSSCMAFNTDQYCCRGAYGTPQTCNTNDWPVNSAKLFKDACPNAYSYAYDDGTSTYTCRGNGWPSPTYQVQFC	Mjap	Micoletzkya japonica	CS pos: 16-17. VYA-AD. Pr: 0.9744	Mjap_MIJAPON000004288.t1	245	nematode
180	Mjap_MIJAPON000004903.t1	MQSLALLAVCASVAFAADINIYNNCPFAIWPGIQGNPLPEGGGFALGAYTARQFSVQDGWTAGRIWARTGCDGNMNCDTGFCGNNVQCGGNGGAPPVSLAEFTLSGAGNQDYYDVSLVDGYNIPVLIDVVQGTYQTNGGAYDCKRAGGCNKDVNSECPSELAVVKNGQTVACKSSCLAFDTDQYCCRGAYGTPQTCNTNDWPVNSAKLFKDACPNAYSYAYDDGTSTYTCRGNGWPSPTYQVQFC	Mjap	Micoletzkya japonica	CS pos: 16-17. AFA-AD. Pr: 0.9605	Mjap_MIJAPON000004903.t1	245	nematode
181	Mjap_MIJAPON000012031.t1	MFTAFLLLLSSAAAVKIQIYNKCPFPVWPGIQGSTLIENGGFYLAGGASKTVTVPDGWTAGRIWGRTGCDKNFNCATGFCGNSLACQGRGGEPPATLAEFTLKASGGQDYYDISLVDGYNLPMLILPKSGTFKSNGGQYDCKVSGGCVKDLLKMCPAELSKKVNGQTVGCKSACLAFGTDTYCCAGAHNTPQTCKSSSWPKNYPAIFKDACPTAYSYAYDDHTSTFTCRGSKSASPDYLVQFC	Mjap	Micoletzkya japonica	CS pos: 14-15. AAA-VK. Pr: 0.7641	Mjap_MIJAPON000012031.t1	243	nematode
182	Mjap_MIJAPON000012261.t1	MFTAFLLLLSSASAVKIQIYNKCPFPVWPGIQGSTLIENGGFYLAGGASKTVTVPDGWTAGRIWGRTGCDKNFNCATGFCGNSLACQGRGGEPPATLAEFTLKASGGQDYYDISLVDGYNLPMLIIPKSGTFKSNGGQYDCKVSGGCVKDLLKMCPAELSKKVNGQTVGCKSACLAFGTDTYCCAGAHNTPQTCKSSSWPKNYPAIFKDACPTAYSYAYDDHTSTFTCRGSKSASPDYLVQFC	Mjap	Micoletzkya japonica	CS pos: 14-15. ASA-VK. Pr: 0.8628	Mjap_MIJAPON000012261.t1	243	nematode
183	Mjap_MIJAPON000012388.t1	MHTLLLLFLATTAQAAKIVVFNNCPHELWPALSGEQPLPKEGGFHLKAGEAKKLIFPEGWRGKIWARTECEEEDGVLSCTTGSCKGKLRCNGTYGQPPFSYAQFLLNSAGGKDRYDVSMAEGYNLPVLIDVFEGTYKSDGGVRECKRAGGCFADINVNCPRKLKNPDAWHGCRSACDALKEDKYCCSGEYHSPDRCNPHQWEFNNVNYVELFHSACNNSYYYPHHNGHYTYVCRGRRELSAHYQVQFC	Mjap	Micoletzkya japonica	CS pos: 15-16. AQA-AK. Pr: 0.9494	Mjap_MIJAPON000012388.t1	248	nematode
184	Mjap_MIJAPON000013101.t1	MFTASLLLLSSAAAVKIEIYNKCPFPVWPGIQGSTLVENGGFYLAGGQGKTITVPDGWTAGRIWGRTGCDKNFNCATGFCGNSLACQGRGGEPPATLAEFTLKASGGQDYYDISLVDGYNIPMLILPKAGTFKSNGGQYDCKVSGGCVKDLLKMCPAELSKKVNGQTVGCKSACLAFGTDTYCCAGAHNTPQTCQSSSWPKNYPAIFKDACPTAYSYAYDDHTSTFTCRGSKSASPDYLVQFC	Mjap	Micoletzkya japonica	CS pos: 14-15. AAA-VK. Pr: 0.6759	Mjap_MIJAPON000013101.t1	243	nematode
185	Mjap_MIJAPON000014480.t1	LLLSAFLISSASAVKIEIKNKCPFPIWPGIQGSKLVENGGFYLAAGKSKTINVPDGWTAGRIWARTGCDKNFNCATGFCGNKLACEGRGGEPPASLAEFTLKGHGGQDYYDVSLVDGFNLPLLILPKPGSFNTNGGSYDCKVAGGCTKDLLKTCPKELRKTVNGKTVGCKSACLAFKSDTYCCAGAHNTPQTCKSKDWPKNYPAIFKSSCPKAYSYAYDDQTSTFFCRGKGTPSASYLVQFC	Mjap	Micoletzkya japonica	CS pos: 13-14. ASA-VK. Pr: 0.4811	Mjap_MIJAPON000014480.t1	242	nematode
186	Mjav_scaffold36138_cov166.g23004	MTMIRSSTIFAIILSYIFSVKGDPKLTVINNCPYPIWPAYQVGAGQTVPKNGGSGALNKGQSVSFTVNSKLSALRIWARTGCNKDATSCTTGICRGRGIECKGTGGEPPMSLAEFTFGTKDGDFYDVSLVDGFNIPVEIVPIGGNGPKCKKINACDLRKVASKLPPQMVKKDNKGTIIGILSPCAAFKDPKYCCTQQWNKPEICHPVFNNYDVYKIENKECPQQYLYPYDDDKATFVCTNGGKVNYNIKFCP	Mjav	Meloidogyne javanica	CS pos: 22-23. VKG-DP. Pr: 0.9231	Mjav_scaffold36138_cov166.g23004	252	nematode
187	Mspi_MSPICULIGERA_LOCUS14023	MLLLLRILVFLAGTASACFSDKNHTCLNIYNKCPFPVYPAFTGTTVPADGGFRLEPWTSKVVQVPNGWQGKIWSRMQCDERMFCATGDCGTGKSECEGKDGKPPYTMAEFKMNPGGSNGQDRYTISLANGYNVHMIIIPIDGTFRFTKGNYDCSIGGGCVDDLISNCPNELQVLSEGRLVACNSPCHVFKSDLHCCRGKYNTSSACPVSAYGAVFKMMCPASYSYPFDMSAQAFTCRGKEKPSAAYTVQFC	Mspi	Mesorhabditis spiculigera	CS pos: 17-18. ASA-CF. Pr: 0.7648	Mspi_MSPICULIGERA_LOCUS14023	251	nematode
188	Mspi_MSPICULIGERA_LOCUS6222	MLRLLRILVFIAGTASACFSDKNHTCLNIYNKCPFPVYPAFTGTTVPADGGFRLEPWTSKVVQVPNGWQGKIWSRMQCDERMFCATGDCGTGKSECEGKDGKPPYTMAEFKMNPGGSNGQDRYTISLANGYNVHMIIIPIDGTFRFTKGNYDCSIGGGCVDDLISNCPNELQVLSEGRLVACNSPCHVFKSDLHCCRGKYNTSSTCPVSAYGAVFKMMCPASYSYPFDTSAQAFTCRGKEKPSAAYTVQFC	Mspi	Mesorhabditis spiculigera	CS pos: 17-18. ASA-CF. Pr: 0.6360	Mspi_MSPICULIGERA_LOCUS6222	251	nematode
189	Mspi_MSPICULIGERA_LOCUS9473	MLRAAVLLALVGYAAAACTSDGNGVCINVYNKCPFPIWPGVQGSFVPNGGGFRLNAGDSKQLRVPNGWQAARVWARTGCDGNMNCETGDCGGNTEQCNGRGGVPPVSLAEFTLNGAGAQDYYDVSLVDGYNIPVLIIPIEGTYRTNGGQYDCKMSGGCVQNLASNICPEKMRVVKNGRIVACMSACEAFNTDEYCCRGAHGTPQTCPPTQYSELFKKACPGAYSYAYDDKTSTFFCRGSNGPSPAYTIQFC	Mspi	Mesorhabditis spiculigera	CS pos: 16-17. AAA-AC. Pr: 0.5678	Mspi_MSPICULIGERA_LOCUS9473	251	nematode
190	Mspi_MSPICULIGERA_LOCUS9474	MLCATVLLAVVGYAAAACVSDANGVCIRVYNKCPFPVWPGIQGSTIPNGGGFKLNAGEAKELRVPNGWRAARIWPRTGCDGNMRCETGDCGGNTEQCNGRGGVPPVSLAEFTLNGAGSQDYYDVSLVDGYNIPVFIIPIEGTYRTTGGQYDCKVAGGCVENLASEICPEKMRVVKNGRIVACKSACEAFNTDEYCCRGAHSTPQTCPPTQYSQLFKRACPAAYSYAYDDKTSTFFCRGNNGPSPAYTVQFC	Mspi	Mesorhabditis spiculigera	CS pos: 16-17. AAA-AC. Pr: 0.5605	Mspi_MSPICULIGERA_LOCUS9474	251	nematode
191	MspYZB2_4_QYR22_00047900.t1	MIAISTVAFFALFFGANAAQVRTVNKCPYTVWVGAFGTQFTPENGGWRLNSGESKTVTIPVNGEWNGRFWGRTDCDNNGRCSTGQCVGLQCKGTTGQTPASLAEITFNGHAGLDYYDVSLVDGYNLPIKMGPIPGTYTKGGGGKYDCTVAGCSSDLNAFCPAPLAVRANGRVVGCKSACEVFQTDAYCCRGAHNTPQTCPPSNYSLTFKRACPDAYSYAYDDQTSTFTCRGANGAKGASYEVQFC	MspYZB2	Mesodorylaimus sp.	CS pos: 18-19. ANA-AQ. Pr: 0.8650	MspYZB2_4_QYR22_00047900.t1	245	nematode
192	MspYZB2_4_QYR22_00048200.t1	MIAFSPVAFFALFFGANAAQVRTVNKCPYTVWVGAFGTQYTPENGGWRLNSGESKTVTTPVNGEWNGRFWGRTDCDTMEDARLVTGDKTEPLCDAAFFDFLDRCAGLGCKGTTGQTPASLAEITFNGHAGLDYYDVSLVDGYSGGGKYDCTVAGCSSDLTAFCPAPLAVRAKGRVAGCKSACEVFQTDAYCCRGAHNTPQTCPPSNYSLTVKRACPDAHSYAYDDQTSTFTCRGASGAKGASYEVQFC	MspYZB2	Mesodorylaimus sp.	CS pos: 18-19. ANA-AQ. Pr: 0.8218	MspYZB2_4_QYR22_00048200.t1	248	nematode
193	Otip_Oti_123_t	MARLILLLAFFGAGLACDSRSGSVCMSIVNNCPFTIWPGILGPGNPAGGGFRLNAYESRDVQVQNGWTAGRIWARRGCDGSYNCDTGFCGNHLTCDGAGGEPPASLAEFTLNANGQDYYDVSLVDGYNLPVFIEPVQGTFNTNGGGYDCKRAGGCVQDLNDPSICPPELQDIKHGQVVGCKSACLAFNTDYYCCRGAYSTPDKCNSKDWPTNYPAIFKKACPTAYSYAYDDTSSTFFCRGNGSPSPVYRIQFC	Otip	Oscheius tipulae	CS pos: 19-20. CDS-RS. Pr: 0.3841	Otip_Oti_123_t	253	nematode
194	Parc_PARCANUS000009722.t1	MISLLVLAVTAAIATADCGSGQACLEIYNKCPFPVWPGIQGSTLVEGGGFYLAAGQSKRVGVPNGWSAGRIWARTGCDGNFNCETGFCGNKLQCEGRGGEPPVSLAEFTLNGHGSQDYYDVSMVDGYNLPILIDVVEGTERTTGGEYDCKRAGGCFKNLNDNNICPPELRLVKNGRTVGCKSACLAFNTDQYCCRGAHSRPETCRSSDWPKNYPAIFKDACPKAYSYAYDDHTSTFFCRGKTTPSPTYRVQFC	Parc	Pristionchus arcanus	CS pos: 16-17. ATA-DC. Pr: 0.7354	Parc_PARCANUS000009722.t1	253	nematode
195	Parc_PARCANUS000015463.t1	MISLLGLAVTAAIATADCERGQACIEIYNKCPFHVWPGIQSKKGEPSVEGGGFYLPAGQSKRVGVPNGWESGRIWARTGCDGNSNALNCETGSCGKLQCEGQGGEPPASLAEFTLHGKNASQDYYDVSMVDGYNLPILIDVVEGTERTTGGKYDCKRAGGCFKNLNDNNICPPELRLIKNGRTVGCKSACFAFKTDQYCCLGAHKTAEKCRSRDWPKNYPAIFKDACPKAYSYAYDDETSTFVCRGKNTPSATYRVQFC	Parc	Pristionchus arcanus	CS pos: 16-17. ATA-DC. Pr: 0.5962	Parc_PARCANUS000015463.t1	259	nematode
196	Parc_PARCANUS000022747.t1	KMFEAIFALVLISLGVVEPKADCGRYKTCIEVINNCSFPIWPGIQGTPLVEGGGFYLAAGTKKILGVPNGWSSGKIWARTGCDEQFDCDTGSCGNSLQCEGRDGKPPYSVAEITLNQHMMKDYYRVSLVDGFNVPISIDVAEGTYKITKGGDFECKRAGGCSINLADEEHCPKELRYKVDGRTVACHSACSAFDNDAFCCRGVHGRWETCQSADWPVDYPAKIFKKACSNVHVHLFGNPAESSFSCRGKSGSAEYRVQFC	Parc	Pristionchus arcanus	CS pos: 19-20. VEP-KA. Pr: 0.5517	Parc_PARCANUS000022747.t1	260	nematode
197	Pdav_PDA_v2.g12465.t1	MFKSSFVLFFVIGASFARNIKIKNNCQFTIWPGWQGQSGTPNGGGTTLQAGQSYDLGVPDDWTGGRIWARTGCDGNFNCETGGCGNSEQCNGKWGETGVTLAEFGLNKYQNLDFYDVSLVDGFNLLTTIKPEGGSGDCKEIGKCNGNILNECPNDLKVIKNGKTVECQSACTKFHKEEFCCTGSHGSAETCGPTNYSKFFKDRCPQDYSYAFDDKSSTFTCKGSNYVVTFC	Pdav	Panagrolaimus davidi	CS pos: 17-18. SFA-RN. Pr: 0.8405	Pdav_PDA_v2.g12465.t1	231	nematode
198	Pdav_PDA_v2.g22181.t1	MANVRKILVAIYLIVTIAMARQIKLKNNCQFPVWPGWFGRNDIPNGGGIKLDPGQGYDLNVRDDWDSARMWARTGCDDSFNCETVGCGNEEKCNGRTGESGVTLAEFTLGRDIDHYDVSLVDGFNIQVIIRPNDQGCPTMGECNGDVLGQCPGDLKIEKNGKTVQCNSACTKYNTDETCCRNGHNTLETCPPTDKTKFFKEHCPTSYAYAYDDKAALKTCKPTDYSVSFC	Pdav	Panagrolaimus davidi	CS pos: 20-21. AMA-RQ. Pr: 0.8135	Pdav_PDA_v2.g22181.t1	230	nematode
199	Pdav_PDA_v2.g23572.t1	MLKLFVAFALFFECVSAVKFTLVNNCGGPIWPGIQGSTLPEGGGFQIAQGGSHDVYVPDRWQAGRFWTRTWCDNSYNCGTGFCGNKLQCGGAGGRPPASLAEFTLGGAGNQDYYDISLVDGWNVQVRVEPIGGTFQSNGGPMDCKAIGQCNADVNSKCPPELQLIDPLFGSGQVIGCYSACTKFNTDYYCCRGAYGTPQSCKSSTWPINYPKIFKDICPQDYSYAYDDTSSTFTCRGNNGRVSPDYKITFC	Pdav	Panagrolaimus davidi	CS pos: 17-18. VSA-VK. Pr: 0.9308	Pdav_PDA_v2.g23572.t1	251	nematode
200	Pdav_PDA_v2.g27906.t1	MFKIAVAFFLLLFAFNEISAVKFTIVNNCKGPIFPGIQGSTIPEGGGFKLEEGKSHDIHVPDKWQAGRIWTRTWCDEKNFNCGTGFCGNKLQCGGAGGRPPASLAEFTLYGSGNQDYYDVSLVDGYNVQVRIEPIPGTFHSNGGHMECKTVGKCNAELLDHCPDELKLIDPLFGSGKVVGCYSACTKFNTDYYCCRGAYGTSKTCNSSKWPKNYPKIFKNICPQDYSYAYDDTSSTFTCRGKGRLSPDYKITFC	Pdav	Panagrolaimus davidi	CS pos: 20-21. ISA-VK. Pr: 0.9627	Pdav_PDA_v2.g27906.t1	254	nematode
201	Pdav_PDA_v2.g30501.t1	MFKSSFVLFFVIGASFARNIKIKNNCQFTIWPGWQGQSGTPNGGGTTLQAGQSYDLGVPDDWTGGRIWARTGCDGSFNCETGGCGNSEQCNGKWGETGVTLAEFGLNKYQNLDFYDVSLVDGFNLLTVIKPEGGSGDCKEIGKCNGNILNECPNDLKVIKNDKTVECQSACTKFRKDEFCCTGSHGSAETCGPTDYSKFFKDRCPQDYSYAFDDKTSTFTCKGSNYVVTFC	Pdav	Panagrolaimus davidi	CS pos: 17-18. SFA-RN. Pr: 0.8405	Pdav_PDA_v2.g30501.t1	231	nematode
202	Pdav_PDA_v2.g5072.t1	MSLFKLSILCVAAFVVAANAKTIKLQNNCHFPVWPGWWGKNDIPNGGGMKLDAGQSFDLNVKDDWDSGRIWARTGCDDSFNCETGSCGNAEKCDGKTGEAGATLAEFTLNPESDTYDVSNVDGFNIQVIIKPNGDGCKTVGECNGDVLGGCPDDLKVIKNDKPVQCTSDCTKNQSDEACCRGSHDKLETCPPTDKTKYFKDRCPTSYAYAYDDKSSLIKCKVNDYVVSFC	Pdav	Panagrolaimus davidi	CS pos: 20-21. ANA-KT. Pr: 0.8884	Pdav_PDA_v2.g5072.t1	230	nematode
203	Pexs_PREXSPEC000016132.mRNA1	ISLLVLAVTAAIATADCGSGQACIEVYNKCPFTVWPGIQSKKGSPIVEGGGFRLDAGQIKRVGVPNGWESGRIWARTGCDSKFNCETGFCGNKLQCDGNGGQPPVSLAEFTLNGHGSQDYYDVSMVDGYNLPILIDVVAGTERTTGGEYDCKRAGGCFKDLNDNNICPPELRLVKNGRTVGCKSACFAFNTDQYCCRGAHDKAEKCRSRDWPKNYPAIFKDACPKAYSYAYDDRTSTFFCRGKTTPSPTYRVQFC	Pexs	Pristionchus exspectatus	CS pos: 15-16. ATA-DC. Pr: 0.6272	Pexs_PREXSPEC000016132.mRNA1	255	nematode
204	Pfis_PRIFISSI000003367.t1	MFATVAVLSVSVIVAAAECGLGEACIEVYNKCQFPIWPGIQGSTLVEGGGFYLAAGQIKTIGVPNGWSDGQIWARTGCDGNFNCDTGFCGNKLKCEGRGGEPPVSLAEFNLTGAGGQDSYHVSMFDGYNLPVLIVVVEGTYRTNGGQYDCKVAGGCLKNLANKYVCPPELRVVKKGMIVGCKSACLAYNTDQYCCRGAHSTSQTCSSADWTRNYHALFKVAKCGLIVTSARHSTWLRPFQVFLDACPNVHSYVNDCHESTLFCRGIEHPSPTYRVQFC	Pfis	Pristionchus fissidentatus	CS pos: 17-18. AAA-EC. Pr: 0.3268	Pfis_PRIFISSI000003367.t1	278	nematode
205	Pfis_PRIFISSI000010123.t1	MLYTLALLSAFALVAAADCGLDNSCIEVYNNCPFPVWPGIQGSTLVEGGGFYLPAGKNKTICVPNGWTAGRIWGRTGCDSNFNCDTGFCGNKLQCEGRGGEPPVSTAEITLNVAGGKDYYHVSMLDGYNLPVLIDVVEGTFRTNRTYSECKRAGDCFKNLTERYYCPPELRVVKNRRIVGCKSACLAYNTDQYCCRGLHSTPRTCRPSNWPRNYHAIYKDACPKAHSYAYDVLTSFFFCRGHLHPSPTYRVQFC	Pfis	Pristionchus fissidentatus	CS pos: 17-18. AAA-DC. Pr: 0.4812	Pfis_PRIFISSI000010123.t1	254	nematode
206	Pmay_PRIMAYER000019262.t1	CIAKMISLLVLSTAAALAAADCGHGQACIEVYNKCPFPVWPGIQGQGAQIEGGGFYLAAGQTKRVGVPNGWTAGRIWARTGCDGNFNCDTGFCGNKLQCEGRGGQPPVSLAEFTLNGHGGQDYYDVSMVDGYNLPVLIDVVEGTYNTNGGQYDCKRAGGCFKDLNNNAICPSELRVVKNGRTVGCKSACLAFNTDEYCCRGAHNQPHTCKSSNWRKNYPAIFKDACPKAYAYAYDDQTSTFFCRGNHTPSPTYRVQFC	Pmay	Pristionchus mayeri	CS pos: 20-21. AAA-DC. Pr: 0.6245	Pmay_PRIMAYER000019262.t1	258	nematode
207	Pred_Pan_g12218.t1	MFKTLVLSSFLVFVAGREIKLINNCGHTIWPGWQGQSATPNGGGTTLGAGKTHVLNVPDNWTGGRIWARTGCNSKFECETGGCGNSEHCNGAWGANGVTLAEFGLKKWDNMDFYDVSLVDGFNVQLQIKAVGGSGSCKECGHCKENLLKTCPGDLKENKNGHVVECQSACTKFKKPEYCCTGSHSTAATCGPTNYSKWFKERCPTAYSYAYDDKTSTFSCTNAHYEVHFC	Pred	Panagrellus redivivus	CS pos: 16-17. VAG-RE. Pr: 0.7111	Pred_Pan_g12218.t1	230	nematode
208	Pred_Pan_g18544.t1	MFKLLVFASLLAFAIGREFKLINHCDFTIWPGWQGASATPNGGGTTLHPCRTHIFQAPDNWKSGRIWARTGCNSNFHCETGGCGHSEQCSGNWGATGVTLSEFTLTKWKDLDFYDVSHVDGYNVQITIKPINGSGDCKVTGACNEDLLDSCPKELRVYKHGRTVECRSACTKFRSHHYCCTGKYGTKETCGPTDYSRFFKERCPKNYSYAYDDATSRYTCKDANYEVHFC	Pred	Panagrellus redivivus	CS pos: 16-17. AIG-RE. Pr: 0.8090	Pred_Pan_g18544.t1	230	nematode
209	Pred_Pan_g20536.t1	MFIKAFFLVNVAVVVFARDIHIINNCGYKIWPGWYGQNGTPDGGGTTLNPGASHTINVPNDWTSGRIWARTGCDGNFNCDTGSCGNSEHCNGKWGAAGPSLAEFGLHKWQGLDFYDVSLVDGFNVQVKIKPNGGSGDCKAIGACRENLLDSCPNELKLVKNGHTVECQSACTKFHNPEYCCTGDHGKAETCGPSKYSRFFKERCPNDYSYAFDDKTSTFTCKDANYEVHFC	Pred	Panagrellus redivivus	CS pos: 17-18. VFA-RD. Pr: 0.8452	Pred_Pan_g20536.t1	231	nematode
210	Pred_Pan_g2126.t1	MLKLTLALLLAVQYAAAVKFTLYNNCGGPIWPGILGSTIPEGGGFRLEHGQSHDVYVPDRWQAGRFWTRTWCDDQFNCATGFCGNKLQCSGAGGRPPASLAEFTLYAQNAGNQDFYDVSLVDGWNVEVLIEPVGGTFQSNGGQYDCKTIGQCNANINDRCPDELKVWASGTVAGCDSACTRWPDNDFYCCRNAHGTPQTCKSSDWPKDYAKIFKDTCPDDYSYAYDDKKSTFTCRGSNGRLSPDYKITFC	Pred	Panagrellus redivivus	CS pos: 17-18. AAA-VK. Pr: 0.9330	Pred_Pan_g2126.t1	250	nematode
211	Pred_Pan_g3564.t1	MAIKAILLLTLLVVVSGREIKLINYCPYEIWPGWWGQNGIPDGGGTTLRSGLSRSIHVPDDWRAGRIWARTGCDGNFNCDTGGCGNSERCDGRTGEGGVTLAEFTFKQNGPRDHYDISLVDGYNVQMKIKPMGGNCREVGHCTENLLHSCPNELKVHRNGRTVKCESACTKFHNPEYCCSGNHNKPETCGPTHFSRFFKDRCHDSYSYAYDDGSSLFTCENVNYEVHFC	Pred	Panagrellus redivivus	CS pos: 17-18. VSG-RE. Pr: 0.8655	Pred_Pan_g3564.t1	229	nematode
212	Psp1159_PS1159_v2.g18199.t1	MFKLSFVLFFVIGESFARNIKIENNCQFTIWPGWQGQSGTPNGGGTTLQAGQSYDLGVPDDWTGGRIWARTGCDGSFNCETGECGNSEQCNGKWGETGVTLAEFGLNKYQNLDFYDVSLVDGFNLLTTIKPEDGSGDCKEIGKCNGNILDECPNDLKVIKNGKIVECQSACTKFRKEEFCCTGSHGSAETCGSTNYSKFFKDRCPQDYSYAFDDKTSTFTCKGSNYVVTFC	Psp1159	Panagrolaimus sp. 1159	CS pos: 17-18. SFA-RN. Pr: 0.9390	Psp1159_PS1159_v2.g18199.t1	231	nematode
213	Psp1159_PS1159_v2.g3167.t1	MLKLFVAFALIFQCVSAVKFTLVNNCGGPIWPGIQGSTLPEGGGFQIAQGGSHDVYVPDRWQAGRFWTRTWCDNSYNCGTGFCGNKLQCGGAGGRPPASLAEFTLGGAGNQDYYDISLVDGWNVQVRVEPIGGTFQSNGGPMDCKAIGQCNADVNSKCPPELQLIDPLFGSGQVIGCYSACTKFNTDYYCCRGAYGTPQSCKSSTWPKNYPKIFKDICPQDYSYAYDDTSSTFTCRGNNGRVSPDYKITFC	Psp1159	Panagrolaimus sp. 1159	CS pos: 17-18. VSA-VK. Pr: 0.9185	Psp1159_PS1159_v2.g3167.t1	251	nematode
214	Psp1159_PS1159_v2.g7140.t1	MFKITVAFFLLQFAFNEISAVKFTIVNNCKGPIFPGIQGSTIPEGGGFKLEEGKSHDIHVPDKWQAGRIWTRTWCDEKNFNCGTGFCGNKLQCGGAGGRPPASLAEFTLYGSGNQDYYDVSLVDGYNVQVRIEPIPGTFHSNGGPMECKAVGKCNAELLDHCPDELKLIDPLFGSGKVVGCYSACTKFNTDYYCCRGAYGTSKTCNSSKWPKNYPKIFKNICPQDYSYAYDDTSSTFTCRGKGRLSPDYKITFC	Psp1159	Panagrolaimus sp. 1159	CS pos: 20-21. ISA-VK. Pr: 0.9462	Psp1159_PS1159_v2.g7140.t1	254	nematode
215	PspES5_ES5_v2.g15364.t1	MFKLFVAFALAFQCISAVKFTLVNNCGGPIWPGIQGSTLPEGGGFQIAQGGSHDVYVPDRWQAGRFWTRTWCDNSYNCGTGFCGNKLQCGGAGGRPPASLAEFTLGGAGNQDYYDISLVDGWNVQVRVEPIAGTFQSNGGPMECKAIGQCNADVNSRCPKELQLIDPLFGSGQVIGCYSACTKFNTDYYCCRGAYGTSQTCKSSTWPVNYPKIFKDICPQDYSYAYDDSSSTFTCRGSGGRVSPDYKITFC	PspES5	Panagrolaimus sp. ES5	CS pos: 17-18. ISA-VK. Pr: 0.8174	PspES5_ES5_v2.g15364.t1	251	nematode
216	PspES5_ES5_v2.g17364.t1	MLKLALALLLAFHYASAVKFTLVNNCKGPIFPGIQGSTLPEGGGFKLEEGKSHDVHVPDRWQAGRFWTRTWCDEKNYNCGTGFCGNKLQCGGAGGRPPASLAEFTLDGAGNQDYYDVSLVDGYNVKVRIEPIKGTFHSNGGPMECKATGHCNAELLDHCPKELQLIDPLFGSGKVVGCYSACTKFNTDYYCCRGAYGTSKTCNSSKWPKNYPKIFKDICPQDYSYAYDDSSSTFTCRGSGGRISPDYKITFC	PspES5	Panagrolaimus sp. ES5	CS pos: 17-18. ASA-VK. Pr: 0.9619	PspES5_ES5_v2.g17364.t1	252	nematode
217	PspES5_ES5_v2.g22470.t1	MSLFKVSLLFVVLAVYANAKTIKLQNNCQFTIWPGWWGKNDIPNGGGMKLDAGQSFDLNVKDDWDSGRIWARTGCDDSFACETGSCGNAEKCDGKTGEAGVTLAEFTLNPEADNYDVSNVDGFNIQVVIQPNGENCKTVGECNGDVLGGCPDDLKVVKNDKPVQCTSDCTKNQSDEACCRGSHDKPETCPPTDKTKYFKEHCPTSYAYAYDDKSSLIKCKVNDYLVTFC	PspES5	Panagrolaimus sp. ES5	CS pos: 19-20. ANA-KT. Pr: 0.9372	PspES5_ES5_v2.g22470.t1	229	nematode
218	PspJU765_JU765_v2.g3727.t1	MSKVAKITILFVLFVGGYARNIRITNRCSFPVWPGWQGQSSTPGGGGSGQLNTGSSIDVGVPNDWTGGRVWARTGCDGNMNCETGGCGNSIHCNGKWGEVGVSLAEFGLNKYLGMDFYDVSLVDGFNVQIKIRPMGGVGDCKTVGQTTGDILGQCPNELRKNVGGRNVECRSACTVFRKDEYCCTGSQASSCGPTNYSRFFKDRCPTAYSYPKDDATSVFTCKNTDYEVIFC	PspJU765	Panagrolaimus sp. JU765	CS pos: 19-20. GYA-RN. Pr: 0.8509	PspJU765_JU765_v2.g3727.t1	232	nematode
219	PspJU765_JU765_v2.g454.t1	MSKVAKITILFVLFVGGYGWQGQSSTPSGGGSGQLNSGSSIDVGVPNDWTGGRVWARTGCDGNMNCETGGCGNSIHCDGKWGEVGVSLAEFGLSKYLGMDFYDVSLVDGFNVQIKIRPMGGEGDCKTVGQTTGDILGQCPNELRKNVGGRNVECRSACTVFRKDEYCCTGSQASSCGPTDYSRFFKDRCPTAYSYPKDDATSTFTCKNTDYEVIFC	PspJU765	Panagrolaimus sp. JU765	CS pos: 19-20. GYG-WQ. Pr: 0.3466	PspJU765_JU765_v2.g454.t1	216	nematode
220	Psup_PSU_v2.g3200.t1	MFKLIVAFALLFQWVSAVKFTIQNNCGGPIWPGIQGSTLPEGGGFQLAKGASHDIYVPDRWQAGRFWTRTWCQNDYNCGTGFCGNKLQCGGAGGRPPASLAEFTLDGAGNQDFYDISLVDGWNVQVRVEPIAGTFHSNGGPMECKAIGQCNADINSRCPKELQLIDPLFGSGEVIGCYSACTKFNTDYYCCRGAYGTSQTCKSSTWPTNYPKIFKDICPQDYSYAYDDSSSTFTCRGSGGRISPDYKITFC	Psup	Panagrolaimus superbus	CS pos: 17-18. VSA-VK. Pr: 0.9386	Psup_PSU_v2.g3200.t1	251	nematode
221	Psup_PSU_v2.g3386.t1	MNKIIMVLLFIVGASYARNIKIQNNCGFKIWPGWQGQSGTPNGGGTTLAPGQSYNLGVPDNWTGGRIWARTGCDGNFNCETGGCGNSEKCNGKWGETGVTLAEFGLNKWQNLDFYDVSLVDGFNLLTIIKPEGGEGDCKEIGKCHGNILSECPNDLKVIKNGKTVECQSACTKFRKEEFCCTGSHGSAATCGPTNYSKFFKDRCPQDYSYAFDDPTSTFTCKGSNYVVTFC	Psup	Panagrolaimus superbus	CS pos: 17-18. SYA-RN. Pr: 0.9443	Psup_PSU_v2.g3386.t1	231	nematode
222	RspKR3021_RSKR_0000192200.1	MTLIFWCLSAIFLITGFSSVRIDIVNRCNHTIWPGIQGSTPVENGGFKLNSGQSKSIDVPDRWTAGRIWARTGCNGNMDCETGFCKNNVQCGGAGGRPPASLAEFTLGGWGEQDYYDVSLVDGYNIQVTIEPIKGTYRTIGEKYDCKKAGKCRSNLLLSCPQPLRHLNSQGYTVGCFSACTKFNTDQYCCRGKFNTPQTCKLSNWPVNYPKYFKGNCPTAYSYIYDNKRSTFTCRGSNGRMSPDYRVTFC	RspKR3021	Rhabditophanes sp. KR3021	CS pos: 19-20. FSS-VR. Pr: 0.3696	RspKR3021_RSKR_0000192200.1	250	nematode
223	RspKR3021_RSKR_0001057500.1	MGSIFLCLSTLLLCASAVRIEITNHCDHTIWSGIQGSTLPENGGFQLNSGQSKSINVPDRWSAGRIWARTGCNNNMDCETGFCKNNVQCGGAGGRPPASLAEFTLGGHGNQDYYDVSLVDGYNRQTVGCNSACTKFNTDQYCCRGAFNAPQTCKSSTWPVNYPKYFKDQCPTAYSYAYDDEKSTFVCRGSGGRISPDYRVTFC	RspKR3021	Rhabditophanes sp. KR3021	CS pos: 17-18. ASA-VR. Pr: 0.7921	RspKR3021_RSKR_0001057500.1	203	nematode
224	RspKR3021_RSKR_0001057600.1	MNFFVLCLSAIVLGVSSVQIVIVNRCLQTIWPGIQGSTLPENGGFQLNAGQTRTTNVPNQWSGKIWARTGCNNNMSYCETGFCGNNVQCLGSGGSPPTSLAEFTLGGFGNQDYYDVSLTDGYNRQVTIQPIIGSYSSSGGQYECKEAGECQSNILLNCSQPLRLLNSKGVTVGCHSACTKFNTDQYCCCGAFSIPESCMPSNWPVNSATSFKEQCPTAYSYEFDDQLGSFFCKGINGRSANYRVTFC	RspKR3021	Rhabditophanes sp. KR3021	CS pos: 17-18. VSS-VQ. Pr: 0.8287	RspKR3021_RSKR_0001057600.1	247	nematode
225	Sher_Sherm_III.g8118.t1	MKLIFVLLFTTLAFGCEKRNCHDIDGQQVCYDERCSNGESLGCNAGGQGQNCRFCGFGEFPPCGGGPSPPPPPPPPPGPGGECTSGNGQVCLKIRNSCAYTIWPGILGSAIPDGGGFQLEAGQDRNVYVPDHWTSGRVWARTGCDGNMNCDTGFCKNSVQCSGAGGRPPVSLAEFTLAAQNAGNQDFYDVSLVDGYNIQVTIEPIAGTFEPRSGEYDCKKAGQCQLDLKNICPEELKQYNGQGQVVACQSACLKFNTDQYCCRGAFGTPETCKASTWPKNYPKIFKDDCPTAYSYAYDDHKSTFTCRKLPFHPFGTPETCKASTWPKDYPKIFKDDCPTAYSYAYDDHKSTFTCRGKNGALSAAYLITLC	Sher	Steinernema hermaphroditum	CS pos: 15-16. AFG-CE. Pr: 0.5114	Sher_Sherm_III.g8118.t1	370	nematode
226	Smon_L898_g8561.t1	MNVVFVFLLLLSTVLACDKGNCNDIGGQNVCYDERCSQGESLGCNAGGQGQNCRFCGFSPFPDCSGDPQPPTPPPGPVPSECKSVNGQACLKIKNNCPFTIWPGILGSSIPDGGGFQLDAGQSHNVYVPDRWSAGRVWARTGCDGDMNCDTGFCKNSVQCSGAGGRPPVSLAEFTLAAPNAGNDDFYDVSLVDGYNIQVTIEPIAGTFNPRPGQYDCKKAGQCHQDFKNICPEELKQYNKKGEVVACASACLKFNTDQYCCRGEFSTPETCKASTWPKDYPKIFKDDCPTAYSYAYDDQKSTFTCRGNNGALSAAYLVTFC	Smon	Steinernema monticolum	CS pos: 16-17. VLA-CD. Pr: 0.8273	Smon_L898_g8561.t1	321	nematode
227	Ssca_L892_g11947.t1	MELLTALLLMAGTLSSIVAQDNECKSDDKNACLQLKNNCKFTIWPGVQGPQNPGGDQLKLDAGQSHNLKVPAGWHEGKIWARTGCDKDFHCETGECKNNQCASGGNSPITMAKFTLATKAGELDSYGTSLENGYNVQISIEPMRNSFWTNKEQSNCKKAGQCSKDPLSVCPGELQQKGKSGNIVGCLSACSKFNTDQYCCRGQNGSRDKCDPKSWPKNYASIFKDACPNDQSYAFDDQNSTLKCRGSNQIPSAAYSVTFC	Ssca	Steinernema scapterisci	CS pos: 19-20. IVA-QD. Pr: 0.7729	Ssca_L892_g11947.t1	260	nematode
228	Ssca_L892_g11948.t1	MVLKLAVFTLLVVVALGCEKRNCYDIGGQQVCYDARCSQGQSLGCNAGGQGQNCRFCGFGGFPACGGGPSPTNPPPNPGDCRSGNGRACLKVKNNCPFTIWPGIQGSSLPDGGGFQLNSGQSRNVFVPDRWSAGRIWARTGCDGNMNCDTGFCKNSVQCGGAGGRPPVSLAEFTLAAQNAGNEDFYDVSLVDGYNIQVTIEPIAGSFQGRGGQYDCKKAGQCKQDLKNICPEELKLRNGRGQVVACESACQKFNTDQYCCRGAYGTPQTCKASTWPKNYPAIFKADCPTAYSYAYDDQKSTFTCRGINGVLSAAYLITFC	Ssca	Steinernema scapterisci	CS pos: 20-21. CEK-RN. Pr: 0.3639	Ssca_L892_g11948.t1	320	nematode
229	Ssca_L892_g22658.t1	MKYLFVLFIIAGLIWSALGDGRGRGENGQADNNQGDEDGRIPPGQAKKHPPHPKKTSTTTTTTTTTTTPTTTPTTIPTTLRPTTPMIRKECKNDHKSVCLQLSNKCAFTIWPGIQGPDNPEQGGLKIDAGQIYNLTVPKGWAGGKIWARTGCDRHYNCETGQCKNSLQCNGYGGKAPYTEVDITLAASVGADDTYSVSLENGYNIQMTVEPIKESCQEHGGDYDCKKAGQCNKDVNTICPQELQEKNKMGTVVGCNSACSKYNTDYYCCRGAYGNQYKCKPKQWPVNYPGIFKGVCPTDKTYTFDDKTDMFKCRGKRGIPSASYLITFC	Ssca	Steinernema scapterisci	CS pos: 19-20. ALG-DG. Pr: 0.6178	Ssca_L892_g22658.t1	329	nematode
230	Ssca_L892_g24729.t1	MKALLILLAAGLVHNVLPDAVLNAFDLPFGESETPPPHSEAISTVTHTHPTTKTKTTKSYLSQFDLLSQPDKLPTDCQSNAQTVCLKLKNNCKATVWPGILGPNNPEKGGLELKAGHTHDLRVPAGWKGMIWARTGCGKNFKCHTGGCKESLHCDGTGPKAPATQLNITLAIPRKREDSYEVNLEQGFNVKITIGPTIRSYHNYYRANDCNIAGRCSRDIKGECPKELQVTNSKGNVVGCHSACSKFNTDQYCCRGAYNSLKACDPTKWPVDYPLEFKNACHSDFIYPYDDHGTSLFHCRGTRGVPSASYLITFC	Ssca	Steinernema scapterisci	CS pos: 18-19. VLP-DA. Pr: 0.4524	Ssca_L892_g24729.t1	315	nematode
231	Ssca_L892_g26193.t1	MKLLPVLLGVVAVVSSVGAEGRGPPMVPPGQEKIPPGQAKKHPSTNHPSSSPPSTPPAPGHETTSASGTSDECKSDEKNACIQLKNNCKFTIWPGVQGPENPGSDKLSLDAGKTHNLKVPKGWLAGKIWARTGCDKDFHCETGECKNNQCSSGAKSPFTRAEFTLATKAGDSDYYDVSVEDGYNVQITVEPMRNSFWLNQEPNYCKKAGECTKNLLEACPKELQQKNDQGKVIGCQSACSKFNTDQYCCRGAFNSPDKCDPTKWPVNYAKVFKDACPNVDTYRFDDKSSTFKCRGSNNIPSAAYSVTFC	Ssca	Steinernema scapterisci	CS pos: 19-20. VGA-EG. Pr: 0.4738	Ssca_L892_g26193.t1	309	nematode
232	Tlat_QYR20_00150000.t1	MANVLCAVVLLAACISTAYAGHAFHVENRCPHNVYLFTNSKQYNVNRGGRVTIPVPAHWSGRLWGRRSLGHQPYKDTLVEFTFDGHGNQDYYDISLVDGYNLPVSVEPKPGTFTSGPGQYYCKKAQCKMDLNRQCPQQLKYSENGQVVACQSACEKFHQDIYCCANRHDRPETCQLKDWPVNYAGKIKAICPDAYSYAYDDQASTYTCRSNGNQNSQYNVVFCP	Tlat	Trissonchulus latispiculum	CS pos: 20-21. AYA-GH. Pr: 0.7619	Tlat_QYR20_00150000.t1	224	nematode
233	PmasTLP1	MGPTTIYVTAILALIFNVCLQGATGATFVIQNQCSYTVWAAGIPVGGGQALRQGQSWSVDVPAGTSSGRFWGRTGCSFDASGKGSCSTGDCGGVLSCTLSGQSPTTLVEYTLNGGNNQDFYDLSVIDGFNVPISLTPSDGSCKALTCKMDQCPDAYLYPTDDTKTHACASGANYNIVFCP	Pmas	Pinus massoniana	CS pos: 25-26. ATG-AT. Pr: 0.7382	PmasTLP1	180	plant
234	PmasTLP2	MGARTLSVSVYVTATLAIIFSLYVQGAMGATFAIQNHCSYTVWAAGIPVGGGQALGQGQSWSVNVPAGTSSGRFWGRTGCSFDASGKGSCSTGDCGGVLSCTLSGQPPTTLVEYTLNGGNNQDYYDISVIDGFNVPLSLTPSNGGCIAPTCKMEKCPDAYLYPSDDTKTHACASGANYNIIFCP	Pmas	Pinus massoniana	CS pos: 29-30. AMG-AT. Pr: 0.4699	PmasTLP2	184	plant
235	PmasTLP3	MVGRNSLSSSIWIVVTLTLLAVNVYLQVAEGATFTVKNQCPYTVWAAASPGGGKALGQGQTWTFNVAAGTKQARIWGRTGCSFDASGHGRCNTGDCGGLLNCQGYGSVPATLFEYALNQYQNQDFYDISLVDGFNIPLSATPSNSNCKKIGCTSNINAVCPSELKVTDGCKSACAAFNTPQYCCTGAYINNCSPTNYSQFFKQQCPQAYSYAKDDATSTFTCPSGANYNVVFCG	Pmas	Pinus massoniana	CS pos: 31-32. AEG-AT. Pr: 0.8841	PmasTLP3	234	plant
236	PmasTLP4	MEARTLSVSISVTVTLALIFNVYLQGVTGATFSIQNQCSYTVWAAGIPVGGGKALGQGESWSVDVPAGTSAGRFWGRTGCSFDASGQGKCNTGDCGGLLNCQGSGQPPATLAEYTLNGGNNRDTYDISLVDGFNIPLSITPSDGTCTAPTCSSNVNTVCPAELKVTDGCNSACVAFNTPQYCCTGDYLDNCPPTNYSKIFKDQCPQACSYAKDDASSTFTCASGANYKIVFCP	Pmas	Pinus massoniana	CS pos: 29-30. VTG-AT. Pr: 0.6037	PmasTLP4	233	plant
237	PmasTLP5	MGVKIDHLVACFILLYISGGSGVFATTFTLFNKCKHSVWPGIQPSAGRPVLANGGFRLMPSQTVSIVPPSEWSGRIWGRHGCSFDSNGKGVCATGDCGGQLQCNGAGGAPPATLAEFTLGTQDFYDVSLVDGYNLPIAIATRKGSGKCTYAGCISDLNLNCPPSLQVKNEQGCVMACKSACFAFSTPQYCCTGSYGNPQTCRPTSFSRLFKNACPRAYSYAYDDPSSLVTCSGADYLITFCPHG	Pmas	Pinus massoniana	CS pos: 25-26. VFA-TT. Pr: 0.5542	PmasTLP5	244	plant
238	PmasTLP6	MVSTFMALNGPSVAYLMMMALILGCSGVSGTTFTLVNSCNQTIWPGILAGNGASLAGGGFALNPNQSSPALDAPVGWSGRFWGRTGCTFDAAGNGSCATGDCGRGLKCDGAGGVPPVTLAEFTIGSNGSKDFYDVSLVDGYNVPLNITAEGGTGDCRAAGCVADLLSSCPTSLSIADNNGRVIACRSACDAFKFPEYCCTGDHNTAVTCPPNEYSKVFKAACPTAYSYAYDDASSTFTCSDANYTITFCGQT	Pmas	Pinus massoniana	CS pos: 30-31. VSG-TT. Pr: 0.6519	PmasTLP6	252	plant
239	PmasTLP7	MASEALVAALAMALLLGCGGVNGTVFTFVNKCSETIWPGVAGGGGTSLGGGGFALSPGQSAPLNAPTGWSGRFWGRTGCRFNASGTGSCATGDCFHGLKCDGSSGVPPATLAEFTIGGYGEKDFYDVSLVDGYNVPLSIRAAGGSGNCRTAGCSSDLRNSCPAELSVKGSDGRVIACKSACNAFGSPEYCCTGDHGNPQTCTPTKYSKIFKAACPTAYSYAYDDASSLVTCTHADYTITFCPSSAAC	Pmas	Pinus massoniana	CS pos: 23-24. VNG-TV. Pr: 0.9153	PmasTLP7	247	plant
240	PmasTLP8	MARAMVVSLALLAALSICALQGVRCATFEIQNECPFTVWAAGTPRGGGKQLERGQSWTVDVPAGTTLGRFWGRTGCSFDGSGKGTCKTGDCGGLLNCQGWGNVPATLAEYALNQYQNLDFYDISLVDGFNLPMKMIPSSSQCKTIGCTSDINSKCPAQLKVTDGCKSACAAFNTPQYCCTGSFLDNCPPTDYSRFFKEQCPQAYSYARDDATSTFTCPGGTNYKVIFCGAGTSLEDHLHSVQ	Pmas	Pinus massoniana	CS pos: 25-26. VRC-AT. Pr: 0.7331	PmasTLP8	242	plant
241	PmasTLP9	MDPYSRFRLPVAIIIMTLAGLSACVESHWKILYLVNRCKVPVWPGLASNVGYPVVGKGGLFLAPGQKANVVAPWSWQGRVWARTGCNFDPSGSGTCLTGDCAGQLECNGTIGKPPATLAQFTLQPNGQPCFYDVSLVDGFNVPISVSGSGKDCGTAGCAADVNQLCPQELQIVMNSNSSVDAGKVVACKSACLAFDLDQFCCRNEYNAPAKCPPTMYSRVFKKACPAAYSYAYDTPSPLFSCTSANAFTITFCPPRSHRVDKDTAMDLFDFLQLL	Pmas	Pinus massoniana	CS pos: 27-28. VES-HW. Pr: 0.4672	PmasTLP9	275	plant
242	PmasTLP11	MAIHKFFLLLLLAFLNRAWATSFIIANNCKYNVWPGFLSNPGKTPLSTTGFQLLPGQTQTVGIPAGWAGRLWGRTGCTFDSTGKGNCTTADCGGSLECNGAGAIPPASLAEFSIGQGQAQDFYDVSLVDGYNLPLLITAQGGTGACTSTGCITDINLSCPKVLQVDDGVGGTDVMACKSACAAFGDPAYCCSGAYGNPNTCKPSAYSQLFKTQCPRAYSYAYDDTTSTFTCTGADYTITFCPTLAMASTERKSNTPAVADSPISGTSSNDNNTNPLFQTSATQGTSASSMDSAACRPLTISSGLSLMIALIVTIIINIRICH	Pmas	Pinus massoniana	CS pos: 20-21. AWA-TS. Pr: 0.9320	PmasTLP11	322	plant
243	PmasTLP13	MVGSRSSHQLPTAGTAMFLVIFASFLYLCAAESPVAYKTIKVVNNCAFPVWPAIVGSSDLPVPKMRKLKAAESFSWKADPFWSGSIWGRTGCVFNSRGLGGCDSGDCGGTLQCKDDERTADITAITKAEFELLGGIAKPDTFTVSLEKGYNLPMSVVPSYMVNNISRSRPCESMACTADANTVCPKKLQMKKKGSVVTACKGHYDGYLPRSPTFSKAFAKACPRAFPFRSGTICPPSTVSYILTFCPRPHRHSH	Pmas	Pinus massoniana	CS pos: 31-32. CAA-ES. Pr: 0.6759	PmasTLP13	254	plant
244	Atha_A0A1P8B554	MIITVLHSHVSFYFIILSFLFFHALHLVGSDGATITIVNRCSFTVWPGILSNSGSGDIGTTGFELVPGGSRSFQAPASWSGRFWARTGCNFNSDTGQGTCLTGDCGSNQVECNGAGAKPPATLAEFTIGSGPADPARKQDFYDVSLVDGYNVPMLVEASGGSEGTCLTTGCVTDLNQKCPTELRFGSGSACKSACEAFGSPEYCCSGAYASPTECKPSMYSEIFKSACPRSYSYAFDDATSTFTCTDADYTITFCPSLPR	Atha	Arabidopsis thaliana	CS pos: 32-33. SDG-AT. Pr: 0.3556	A0A1P8B554	260	plant
245	Atha_P28493	MANISSIHILFLVFITSGIAVMATDFTLRNNCPTTVWAGTLAGQGPKLGDGGFELTPGASRQLTAPAGWSGRFWARTGCNFDASGNGRCVTGDCGGLRCNGGGVPPVTLAEFTLVGDGGKDFYDVSLVDGYNVKLGIRPSGGSGDCKYAGCVSDLNAACPDMLKVMDQNNVVACKSACERFNTDQYCCRGANDKPETCPPTDYSRIFKNACPDAYSYAYDDETSTFTCTGANYEITFCP	Atha	Arabidopsis thaliana	CS pos: 23-24. VMA-TD. Pr: 0.8681	Atha_P28493	239	plant
246	Atha_P50699	MASINLFLFAFLLLLSHASASTVIFYNKCKHPVWPGIQPSAGQNLLAGGGFKLPANKAHSLQLPPLWSGRFWGRHGCTFDRSGRGHCATGDCGGSLSCNGAGGEPPATLAEITLGPELDFYDVSLVDGYNLAMSIMPVKGSGQCSYAGCVSDLNQMCPVGLQVRSRNGKRVVACKSACSAFNSPQYCCTGLFGNPQSCKPTAYSKIFKVACPKAYSYAYDDPTSIATCSKANYIVTFCPHHRH	Atha	Arabidopsis thaliana	CS pos: 20-21. ASA-ST. Pr: 0.8897	Atha_P50699	243	plant
247	Atha_A0A178UWR4	MIITVLHSHVSFYFIILSFLFFHALHLVGSDGATITIVNRCSFTVWPGILSNSGSGDIGTTGFELVPGGSRSFQAPASWSGRFWARTGCNFNSDTGQGTCLTGDCGSNQVECNGAGAKPPATLAEFTIGSGPADPARKQDFYDVSLVDGYNVPMLVEASGGSEGTCLTTGCVTDLNQKCPTELRFGSGSACKSACEAFGSPEYCCSGAYASPTECKPSMYSEIFKSACPRSYSYAFDDATSTFTCTDADYTITFCPSLPR	Atha	Arabidopsis thaliana	CS pos: 32-33. SDG-AT. Pr: 0.3556	A0A178UWR4	260	plant
248	Atha_A0A178UY52	MAKRLPLIFLLTSHFLVSGVLSMSILTIENKCNHTVWPVIFSWNVDSQVSPTGFALRRGEARALQAPSSWYGLISARTLCSTDSTGTFSCATGDCESGTIECPGNYGWAPVTYVYFRMNSYTISVEYGYNLPLMVVPSQRSRTCISAGCVVELKKTCPKDLMKMSRENLVACSSTCMEFDTPEACCTRDFKSKQNCKPTVYTQNFERACPLAHIYAYDDNNSTVTCLNSTDYVITFCPSNKTN	Atha	Arabidopsis thaliana	CS pos: 22-23. VLS-MS. Pr: 0.7534	A0A178UY52	243	plant
249	Atha_A0A178V3W9	MMNRILLFMILAFVSSLSAVEPISFKITNRCRNTIWPGLLSGANSAPLPTTGFRLSRGKSKTVAIPESWSGRLWARTLCSQDRSSGSFVCLTGDCGSGKVECSGSGAKPPATLAEFTLNGTGGLDFYDVSLVDGYNLPMLILPKKIVIGGCGATGCLVDLNGACPRDLKLVTRGNGNGVACRSACEAFGDPRYCCSDAYATPDTCQPSVYSLFFKHACPRAYSYAYDDKTSTYTCATGADYFIIFCPPPYTSEKLLGSRKDGATLPLVNKSMIHLPHPHSS	Atha	Arabidopsis thaliana	CS pos: 19-20. LSA-VE. Pr: 0.4402	A0A178V3W9	281	plant
250	Atha_A0A178V5Q6	MMNRILLFMILAFVSSLSVEPISFKITNRCRNTIWPGLLSGANSAPLPTTGFRLSRGKSKTVAIPESWSGRLWARTLCSQDRSSGSFVCLTGDCGSGKVECSGSGAKPPATLAEFTLNGTGGLDFYDVSLVDGYNLPMLILPKKIVIGGCGATGCLVDLNGACPRDLKLVTRGNGNGVACRSACEAFGDPRYCCSDAYATPDTCQPSVYSLFFKHACPRAYSYAYDDKTSTYTCATGADYFIIFCPPPYTSEKLLGSRKDGATLPLVNKSMIHLPHPHSS	Atha	Arabidopsis thaliana	CS pos: 21-22. VEP-IS. Pr: 0.3843	A0A178V5Q6	280	plant
251	Atha_A0A178VZB7	MGLAKVSCFLLAIMFFINGGSSTTFTIVNQCNYTVWPGLLSGAGTAPLPTTGFSLNSFESRLISIPAAWSGRIWGRTLCNQNEISGIFTCVTGDCGSSQIECSGAGAIPPATLAEFTLNGAENLDFYDVSLVDGYNIPMTIVPNGGAIGVGKCNATGCAADLNGLCPEQLKVTVEAAGTAAVACKSACEAFGTPEFCCNGAFGTPDTCQPSEYSVFFKKTCPTAYSYAYDDGTSTFTCSGADYVITFCPSPPSEDFEKSASPPLQPEAVSVSNASSRISVALSLVVLAVAVSWVWSGLW	Atha	Arabidopsis thaliana	CS pos: 22-23. GSS-TT. Pr: 0.6153	A0A178VZB7	299	plant
252	Atha_A0A178W659	MTNEKCEVALPLKLKSEKPSMASSSSLFLLPLLLLVSQASASTVIFYNKCTYTVWPGIQPSSGQSLLAGGGFKLSPNRAYTLQLPPLWSGRFWGRHGCSFDRSGRGRCATGDCGGSFLCNGAGGVPPATLAEITLGHDMDFYDISLVDGYNLAMSIMPVKGTGKCTYAGCVSDLNRMCPVGLQVRSRDGTQVVACKSACSAFNSPRYCCTGLFGNPQSCKPTAYSKIFKVACPKAYSYAYDDPTSIATCSKANYVVTFCPHRGR	Atha	Arabidopsis thaliana	CS pos: 41-42. ASA-ST. Pr: 0.8446	A0A178W659	264	plant
253	Atha_A0A5S9UZK5	MASINLFLFAFLLLLSHASASTVIFYNKCKHPVWPGIQPSAGQNLLAGGGFKLPANKAHSLQLPPLWSGRFWGRHGCTFDRSGRGRCATGDCGGSLSCNGAGGEPPATLAEITLGPELDFYDVSLVDGYNLAMSIMPVKGSGQCSYAGCVSDLNQMCPVGLQVRSRNGKRVVACKSACSAFNSPQYCCTGLFGNPQSCKPTAYSKIFKVACPKAYSYAYDDPTSIATCSKANYIVTFCPHHRH	Atha	Arabidopsis thaliana	CS pos: 20-21. ASA-ST. Pr: 0.8897	A0A5S9UZK5	243	plant
254	Atha_A0A5S9WUG3	MAKISSIHILFFVFITSGIADSATVFTLQNSCAYSVWPGTLSGNSITLGDGGFPLTPGASVQLTAPTGWSGRFWARTGCNFDASGHGTCVTGDCGGVLKCTGGGVPPATLAEFTVGSSNAGMDFYDVSLVDGYNVKMGIKPQGGFGNCKYAGCVSDINEICPSELRIMDPNSGSVAACKSACAAFSSPEFCCTGAHATPQTCSPTYYSSMFKNACPSAYSYAYDDASSTFTCTGSNYLITFCPTQS	Atha	Arabidopsis thaliana	CS pos: 22-23. ADS-AT. Pr: 0.8361	A0A5S9WUG3	246	plant
255	Atha_A0A5S9WV94	MPIRFGLSPRILLLFLTILSGTKWSESARVFTIINSCEQTIWPAITPGENFNGGGFELKPGQSIVFHAPVGWSGRIWGRTGCKFDSTGTGTCETGSCGSTLKCSASGKPPASLAEFTLAALDFYDVSLVDGFNLPMSVTPMNGKGNCSVAGCVADLRPHCPQELAVKSNGKVISCRSACDVFDRDEYCCRGVYGNPVVCQPTYYSKIFKQACPTAYSYAYDDPTSIMTCTASDYVISFCSSRKKPVCTYHDNKLVCSDGSGGFKKMIGRLLWLVLMLSLVVFS	Atha	Arabidopsis thaliana	CS pos: 27-28. SES-AR. Pr: 0.8330	A0A5S9WV94	283	plant
256	Atha_A0A5S9WYU7	MGLAKVSCFLLAIMFFINGGSSTTFTIVNQCNYTVWPGLLSGAGTAPLPTTGFSLNSFESRLISVPAAWSGRIWGRTLCNQNEITGIFTCVTGDCGSSQIECSGAGAIPPATLAEFTLNGAENLDFYDVSLVDGYNIPMTIVPNGGAIGVGKCNATGCAADLNGLCPEQLKVTVEAAGTAAVACKSACEAFGTPEFCCNGAFGTPDTCQPSEYSVFFKKTCPTAYSYAYDDGTSTFTCSGADYVITFCPSPPSEDFEKSASPPLQPEAVSVSNASSRISVALSLVVLAVAVSWVWSGLW	Atha	Arabidopsis thaliana	CS pos: 22-23. GSS-TT. Pr: 0.6158	A0A5S9WYU7	299	plant
257	Atha_A0A5S9XTK8	MTKRSPLILLLASHLFVSGVFSNSIITIENKCNNTIWPVIFSWRSQVSTTGFTLKTGEERAINAPSSWYGLISARTLCSNDSTGNFSCATGDCESGEIECPGTYKWSPVTYVIFRIDDGQINSYIISLEFGYNLPLTVVPSNPACISSGCMVDLNKTCPNDLKEFSRRGLVACKSACRQSASDENCCTNYFKYKQTCKPTPYVQNFDRACPSAYSYPFSGNNSTFTCTNSTDYVITFCPSSIPNTTSSSMAPLPQPKHNSLRKLKPILGTTFIATTSLLRPIIYHEAQHIKRYD	Atha	Arabidopsis thaliana	CS pos: 22-23. VFS-NS. Pr: 0.8052	A0A5S9XTK8	294	plant
258	Atha_A0A5S9XZT9	MMNLSSRRASSTLTLSFTVLLLASTGSYGSTFTFANRCGYTVWPGILSNAGSPTLSTTGFELPKGTSRSLQAPTGWSGRFWARTGCKFDSSGSGTCKTGDCGSNAVECAGLGAAPPVTLAEFTLGTGGDDFYDVSLVDGYNIPMIVEVAGGSGQCASTGCTTDLNIQCPAELRFGDGDACKSACLAFRSPEYCCSGAYATPSSCRPSVYSEMFKAACPRSYSYAYDDATSTFTCAGGDYTVTFCPSSPSQKSTSYSPPVTDSSSTSQGSNPVPGSDTGYAGQGQQTPGQGNVYGSQGTGSEMGTGETMLQDGSWMAGLAMGEASRPAGVSLTVLLAAFTFPFIFS	Atha	Arabidopsis thaliana	CS pos: 29-30. SYG-ST. Pr: 0.8730	A0A5S9XZT9	345	plant
259	Atha_A0A654EB05	MASINLFLFAFLLLLSHASASTVIFYNKCKHPVWPGIQPSAGQNLLAGGGFKLPANKAHSLQLPPLWSGRFWGRHGCTFDRSGRGHCATGDCGGSLSCNGAGGEPPATLAEITLGPELDFYDVSLVDGYNLAMSIMPVKGSGQCSYAGCVSDLNQMCPVGLQVRSRNGKRVVACKSACSAFNSPQYCCTGLFGNPQSCKPTAYSKIFKVACPKAYSYAYDDPTSIATCSKANYIVTFCPHHRH	Atha	Arabidopsis thaliana	CS pos: 20-21. ASA-ST. Pr: 0.8897	A0A654EB05	243	plant
260	Atha_A0A654ETR7	MDLAKVSCFLLAIMFFINGGSSTTFTIVNQCNYTVWPGLLSGAGTAPLPTTGFSLNSFESRLISIPAAWSGRIWGRTLCNQNEITGIFTCVTGDCGSSQIECSGAGAIPPATLAEFTLNGAENLDFYDVSLVDGYNIPMTIVPYGGAIGVGKCNATGCAADLNGLCPEQLKVTVEAAGTGAVACKSACEAFGTPEFCCNGAFGTPDTCQPSEYSVFFKKTCPTAYSYAYDDGTSTFTCSGADYVITFCPSPSSEDFEKSVSPPLQPEAVSVSDASSRISVALSLVVLAVAVSWVWSGLW	Atha	Arabidopsis thaliana	CS pos: 22-23. GSS-TT. Pr: 0.6101	A0A654ETR7	299	plant
261	Atha_A0A654FWQ7	MMNLSSRRASSTLTLSFTVLLLASTGSYGSTFTFANRCGYTVWPGILSNAGSPTLSTTGFELPKGTSRSLQAPTGWSGRFWARTGCKFDSSGSGTCKTGDCGSNAVECAGLGAAPPVTLAEFTLGTGGDDFYDVSLVDGYNIPMIVEVAGGSGQCASTGCTTDLNIQCPAELRFGDGDACKSACLAFRSPEYCCSGAYATPSSCRPSVYSEMFKAACPRSYSYAYDDATSTFTCAGGDYTVTFCPSSPSQKSTSYSPPVTDSSSTSQGSDPVPGSDTGYAGQGQQTPGQGNVYGSQGTGSEMGTGETMLQDGSWMAGLAMGEASRPAGVSLTVLLAAFTFPFIFS	Atha	Arabidopsis thaliana	CS pos: 29-30. SYG-ST. Pr: 0.8730	A0A654FWQ7	345	plant
262	Atha_A0A654FXI2	MTKSATLFLLFLTISAFTDGAQLIIVNNCQESIWPGILGGGGQITPRNGGFHMGSGEETIIDVPDKWSGRIWGRQGCTFNQNGKGSCQTGDCNGGSINCQGTGGVPPATVVEMTLGSSSSPLHFYDVSLVDGFNLPVSMKPIGGGVGCGVAACEVNLNICCPSALEVKRDGKVVGCKSACLAMQSAKYCCTGEYANPQACKPTLFANLFKAICPKAYSYAFDDSSSLNKCRASRYVITFCPPK	Atha	Arabidopsis thaliana	CS pos: 20-21. TDG-AQ. Pr: 0.7836	A0A654FXI2	243	plant
263	Atha_A0A654G7J8	MKFQSTSLLQLFIISSCIVYGKVTSHEVTFYVQNKCSFPIWPAVAPNSGHPVLASGGFYLPCGGIKRIDAPLGWSGRIWARTGCDFTSNSKQACETGDCDGHLECNGLIGKPPATLIQIAVQADKSKPNFYDVSLVDGYNLPVVVNSKPVSSKCTILGCHKDLKTTCPEELQVLNEEGRVVACKSACLAFDNDRFCCRNAYGTPEKCKRNTYSMLFKEACPNYYSYAYETPPPLVTCSAKEYLITFCPSNWGHSST	Atha	Arabidopsis thaliana	CS pos: 21-22. VYG-KV. Pr: 0.7136	A0A654G7J8	256	plant
264	Atha_O24468	MAKISSIHILFFVFITSGIADSATVFTLQNSCAYTVWPGTLSGNSITLGDGGFPLTPGASVQLTAPTGWSGRFWARTGCNFDASGHGTCVTGDCGGVLKCTGGGVPPATLAEFTVGSSNAGMDFYDVSLVDGYNVKMGIKPQGGFGNCKYAGCVSDINEICPSELRIMDPNSGSVAACKSACAFSSPEFCCTGAHATPQTCSPTYYSSMFKNACPSAYSYAYDDASSTFTCTGSNYLITFCPTQS	Atha	Arabidopsis thaliana	CS pos: 22-23. ADS-AT. Pr: 0.8364	O24468	245	plant
265	Atha_Q9FLU2	MGRSPMVPMAVLVYVSLLFSVSYSSTFVITNNCPFTIWPGTLAGSGTQPLPTTGFRLDVGQSVRIPTALGWSGRIWARTGCNFDANGAGKCMTGDCGGKLECAGNGAAPPTSLFEITLGHGSDDKDFYDVSLVDGYNLPIVALPTGGGLVGACNATGCVADINISCPKELQVMGEEEAERGGVVACKSACEAFGLDQYCCSGQFANPTTCRPSLYSSIFKRACPRAYSYAFDDGTSTFTCKASEYAIIFCPGRYI	Atha	Arabidopsis thaliana	CS pos: 24-25. SYS-ST. Pr: 0.7283	Q9FLU2	255	plant
