# Supplementary material for: An antifungal effector from a plant-parasitic nematode modulates host fungal community composition and supports ecological fitness
Source: NPJ Biofilms Microbiomes. 2026 Mar 10;12:85. doi: 10.1038/s41522-026-00954-4 (PMC13106811; doi:10.1038/s41522-026-00954-4)
Supplement: Supplementary file 4 — Supplementary Data 3 [file 41522_2026_954_MOESM4_ESM.xlsx]

## Sheet: Sheet1
species abbreviation	species	gene count	Diet Description	Diet classification in this study	feeding on plants	feeding on fungi	feeding on bacteria	feeding on insects	feeding on small invertebrates	Habitat Description	Habitat classification in this study	Diversity class	div_class_num
Anan	Acrobeloides nanus	2	Bacterivore (free-living bacteria-feeding nematode)	Bacteria	-1	-1	1	-1	-1	Agricultural and natural soils, humus	soil	high	3
Cang	Caenorhabditis angaria	3	Bacterivore	Bacteria	-1	-1	1	-1	-1	Decaying plant material and soil; dauer larvae phoretic on sugarcane and palm weevils (Curculionidae)	soil and insects-associated	medium	2
Caur	Caenorhabditis auriculariae	1	Bacterivore	Bacteria	-1	-1	1	-1	-1	Basidiocarps of Auricularia mushrooms and surrounding microhabitats, including associated mushroom beetles	soil and insects-associated	medium	2
Cbec	Caenorhabditis becei	7	Bacterivore	Bacteria	-1	-1	1	-1	-1	Rotting fruits and flowers, leaf litter and surface soil	soil and decaying plant material	high	3
Cbov	Caenorhabditis bovis	1	Bacterivore (likely feeding on ear-canal biofilm bacteria)	Bacteria	-1	-1	1	-1	-1	Inflammatory exudates of the external ear canal of zebu cattle in East Africa	extreme environments	low	1
Cbre	Caenorhabditis brenneri	5	Bacterivore	Bacteria	-1	-1	1	-1	-1	Decaying plant material, rotting fruits, leaf litter and surface soil	soil and decaying plant material	high	3
Cbri	Caenorhabditis briggsae	4	Bacterivore	Bacteria	-1	-1	1	-1	-1	Rotting fruits and flowers, compost, decaying plant material	decaying plant material	high	3
Cele	Caenorhabditis elegans	5	Bacterivore	Bacteria	-1	-1	1	-1	-1	Rotting fruits, compost, decaying plant residues and invertebrate carcasses	soil and decaying plant material	high	3
Cino	Caenorhabditis inopinata	3	Bacterivore	Bacteria	-1	-1	1	-1	-1	Interior of Ficus septica syconia (fig fruits); dispersed phoretically by pollinating fig wasps	plant	medium	2
Cjap	Caenorhabditis japonica	6	Bacterivore	Bacteria	-1	-1	1	-1	-1	Leaf litter and decaying plant material; dauer larvae strictly phoretic on adults of the stink bug Parastrachia japonensis	decaying plant material and insects-associated	medium	2
Clat	Caenorhabditis latens	3	Bacterivore	Bacteria	-1	-1	1	-1	-1	Rotting fruits and flowers, leaf litter and surface soil	soil and decaying plant material	high	3
Cnig	Caenorhabditis nigoni	7	Bacterivore	Bacteria	-1	-1	1	-1	-1	Decaying plant tissues, fruits and soil	soil and decaying plant material	high	3
Cpan	Caenorhabditis panamensis	8	Bacterivore	Bacteria	-1	-1	1	-1	-1	Rotting fruits and flowers, leaf litter and surface soil	soil and decaying plant material	high	3
Cpar	Caenorhabditis parvicauda	3	Bacterivore	Bacteria	-1	-1	1	-1	-1	Rotting fruits and flowers, leaf litter and surface soil	soil and decaying plant material	high	3
Cqui	Caenorhabditis quiockensis	7	Bacterivore	Bacteria	-1	-1	1	-1	-1	Rotting fruits and flowers, leaf litter and surface soil	soil and decaying plant material	high	3
Crem	Caenorhabditis remanei	8	Bacterivore	Bacteria	-1	-1	1	-1	-1	Decaying plant material, leaf litter, compost and surface soil	soil and decaying plant material	high	3
Csin	Caenorhabditis sinica	9	Bacterivore	Bacteria	-1	-1	1	-1	-1	Rotting fruits and flowers, decaying plant material and soil	soil and decaying plant material	high	3
Csul	Caenorhabditis sulstoni	6	Bacterivore	Bacteria	-1	-1	1	-1	-1	Decaying plant material, rotting fruits and flowers, surface soil	soil and decaying plant material	high	3
Ctri	Caenorhabditis tribulationis	4	Bacterivore	Bacteria	-1	-1	1	-1	-1	Rotting fruits and flowers, leaf litter and surface soil	soil and decaying plant material	high	3
Ctro	Caenorhabditis tropicalis	5	Bacterivore	Bacteria	-1	-1	1	-1	-1	Tropical rotting fruits and flowers, forest-floor leaf litter	decaying plant material	high	3
Cute	Caenorhabditis uteleia	5	Bacterivore	Bacteria	-1	-1	1	-1	-1	Rotting fruits and flowers, leaf litter and surface soil	soil and decaying plant material	high	3
Cwai	Caenorhabditis waitukubuli	10	Bacterivore	Bacteria	-1	-1	1	-1	-1	Rotting fruits and flowers, leaf litter and surface soil	soil and decaying plant material	high	3
Czan	Caenorhabditis zanzibari	5	Bacterivore	Bacteria	-1	-1	1	-1	-1	Rotting fruits, tropical forest leaf litter and surface soil	soil and decaying plant material	high	3
Hmep	Halicephalobus mephisto	6	Bacterivore	Bacteria	-1	-1	1	-1	-1	Deep rock-fracture water in South African gold mines; high temperature, low-oxygen environment	extreme environments	low	1
Mbel	Mesorhabditis belari	1	Bacterivore / saprobiont (free-living, auto-pseudogamous reproduction)	Bacteria	-1	-1	1	-1	-1	Soil and decaying plant material (including mushroom cultivation substrates)	soil and decaying plant material	high	3
Mspi	Mesorhabditis spiculigera	4	Bacterivore / saprobiont	Bacteria	-1	-1	1	-1	-1	Globally distributed in soils and decaying organic matter	soil and decaying plant material	high	3
Pred	Panagrellus redivivus	5	Bacterivore / yeast-feeder	Bacteria	-1	1	1	-1	-1	Organic-rich soils, decaying plant material, fermenting dough and yeast cultures; commonly used as live food in aquaculture	soil and decaying plant material	high	3
Pdav	Panagrolaimus davidi	6	Bacterivore	Bacteria	-1	-1	1	-1	-1	Antarctic soils, mosses and algal mats in cold environments	soil and extreme environments	medium	2
Psp1159	Panagrolaimus sp. 1159	3	Bacterivore (anhydrobiosis / stress-tolerance model)	Bacteria	-1	-1	1	-1	-1	Soils, mosses or arid / cold extreme habitats	soil and extreme environments	medium	2
PspES5	Panagrolaimus sp. ES5	3	Bacterivore (anhydrobiosis / stress-tolerance model)	Bacteria	-1	-1	1	-1	-1	Soils, mosses or arid / cold extreme habitats	soil and extreme environments	medium	2
PspJU765	Panagrolaimus sp. JU765	2	Bacterivore (anhydrobiosis / stress-tolerance model)	Bacteria	-1	-1	1	-1	-1	Soils, mosses or arid / cold extreme habitats	soil and extreme environments	medium	2
Psup	Panagrolaimus superbus	2	Bacterivore (highly tolerant to desiccation and low temperature)	Bacteria	-1	-1	1	-1	-1	Soils, mosses or rock-surface biofilms in extreme environments	soil and extreme environments	medium	2
RspKR3021	Rhabditophanes sp. KR3021	3	Bacterivore (free-living)	Bacteria	-1	-1	1	-1	-1	Soil and microhabitats associated with snails and other molluscs (mostly phoretic)	soil and molluscs	medium	2
Tlat	Trissonchulus latispiculum	1	Deposit-feeder / bacterivore (free-living marine nematode)	Bacteria	-1	-1	1	-1	-1	Marine benthic sediments	extreme environments	low	1
Dcor	Diploscapter coronatus	1	Bacterivore (free-living, parthenogenetic)	Bacteria	-1	-1	1	-1	-1	Agricultural and natural soils, humus; occasionally isolated from soil-dwelling insects	soil and decaying plant material	high	3
HspNKZ332	Halicephalobus sp. NKZ332	2	Bacterivore (inferred from genus)	Bacteria	-1	-1	1	-1	-1	Soil or subsurface water-associated sediments, likely free-living in extreme environments	Soil and extreme environments	medium	2
Otip	Oscheius tipulae	1	Bacterivore (some strains entomopathogenic)	Bacteria and Insect	-1	-1	1	1	-1	Soil and decaying organic matter; originally associated with cranefly larvae (Tipula), some strains reproduce in insect cadavers	soil, decaying plant material and insects-associated	medium	2
Abic	Aphelenchoides bicaudatus	1	Fungivore and plant parasite (feeds on mushroom mycelia and some plant tissues)	Fungi and plants	1	1	-1	-1	-1	Soil, mushroom cultivation substrate, leaves and buds of ornamentals and grasses	soil	high	3
Boki	Bursaphelenchus okinawaensis	2	Wood-inhabiting fungivore / feeder on wood-associated fungi (likely also weak plant tissue feeder)	Fungi and plants	1	1	-1	-1	-1	Pine wood and dead branches; phoretic on the pine sawyer beetle Monochamus maruokai	plant and insects-associated	medium	2
Bxyl	Bursaphelenchus xylophilus	2	Migratory endoparasite of pine plus wood-inhabiting fungivore	Fungi and plants	1	1	-1	-1	-1	Xylem and tracheids of living pine trees; phoretic in trachea and on body surface of Monochamus spp. beetles	plant and insects-associated	medium	2
Bmuc	Bursaphelenchus_mucronatus	2	Wood-inhabiting fungivore (low virulence to pine)	Fungi and plants	1	1	-1	-1	-1	Wood of living and dead pine trees; associated with Monochamus spp. and other wood-boring beetles	plant and insects-associated	medium	2
Sher	Steinernema hermaphroditum	1	Insect-parasitic / entomopathogenic nematode (feeds on symbiotic Xenorhabdus bacteria and liquefied insect tissues)	Insect	-1	-1	-1	1	-1	Soil-dwelling infective juveniles seek insect hosts; reproduction inside insect haemocoel; infective juveniles emerge into soil	soil and insect-associated	medium	2
Smon	Steinernema monticolum	1	Insect-parasitic / entomopathogenic nematode	Insect	-1	-1	-1	1	-1	Mountain forest soils in Korea; parasitizes various lepidopteran larvae, life cycle alternating between insect haemocoel and soil	soil and insect-associated	medium	2
Ssca	Steinernema scapterisci	5	Insect-parasitic / entomopathogenic nematode (specialized on mole crickets)	Insect	-1	-1	-1	1	-1	Grassland and turf soils in South America and introduced regions; reproduces in mole crickets, infective juveniles in soil	soil and insect-associated	medium	2
Ltex	Levipalatum texanum	3	Omnivore / predator (feeds on bacteria, yeasts and small invertebrates / nematodes)	Bacteria, Fungi and other small invertebrates	-1	1	1	-1	1	Southern US soils and decaying roots; dauer larvae phoretic on scarab beetles	soil, decaying plant material and insects-associated	medium	2
Mjap	Micoletzkya japonica	8	Omnivore / predator (feeds on bacteria, fungi and small invertebrates / nematodes)	Bacteria, Fungi and other small invertebrates	-1	1	1	-1	1	Associated with bark beetles; under bark of decaying wood and on/in beetle hosts	decaying plant material and insects-associated	medium	2
Pexs	Pristionchus exspectatus	1	Omnivore / predator (feeds on bacteria, fungi and other nematodes)	Bacteria, Fungi and other small invertebrates	-1	1	1	-1	1	Beetle-associated necromenic system: dauer larvae on beetle surfaces; proliferates on decaying beetle cadavers and in soil	insect-associated	medium	2
Pfis	Pristionchus fissidentatus	2	Omnivore / predator (feeds on bacteria, fungi and other nematodes)	Bacteria, Fungi and other small invertebrates	-1	1	1	-1	1	Beetle-associated necromenic system: dauer larvae on beetle surfaces; proliferates on decaying beetle cadavers and in humus	insect-associated	medium	2
Pmay	Pristionchus mayeri	1	Omnivore / predator (feeds on bacteria, fungi and other nematodes)	Bacteria, Fungi and other small invertebrates	-1	1	1	-1	1	Beetle-associated necromenic system: dauer larvae on beetle surfaces; proliferates on decaying beetle cadavers and surrounding organic matter	insect-associated	medium	2
Dmag	Diplogasteroides magnus	1	Omnivore / predatory bacterivore (feeds on bacteria, fungi and small nematodes)	Bacteria, Fungi and other small invertebrates	-1	1	1	-1	1	Soil, humus and decaying organic matter; dauer larvae phoretic on scarab and related beetles	soil, decaying plant material and insects-associated	medium	2
Kluz	Koerneria luziae	3	Omnivore / predatory feeder on bacteria, fungi and small invertebrates	Bacteria, Fungi and other small invertebrates	-1	1	1	-1	1	Associated with stag beetles and other beetles; decaying wood, humus and beetle body surface	decaying plant material and insects-associated	medium	2
MspYZB2	Mesodorylaimus sp.	2	Omnivore / predator (feeds on bacteria, fungi, algae and small invertebrates)	Bacteria, Fungi and other small invertebrates	-1	1	1	-1	1	Forest and agricultural soils, rhizosphere, leaf litter; some species in polar soils	soil and decaying plant material	high	3
Parc	Pristionchus arcanus	3	Omnivore / predator (feeds on bacteria, fungi and other nematodes)	Bacteria, Fungi and other small invertebrates	-1	1	1	-1	1	Beetle-associated necromenic system: dauer larvae phoretic on scarab and other beetles; proliferates on decomposing beetle cadavers and surrounding humus	insect-associated	medium	2
Mare	Meloidogyne arenaria	2	Plant-parasitic (root-knot nematode feeding on root giant cells)	Plant	1	-1	-1	-1	-1	Second-stage juveniles in soil, sedentary females in root galls of many crop species	soil and plant	medium	2
Ment	Meloidogyne enterolobii	1	Plant-parasitic (highly virulent root-knot nematode)	Plant	1	-1	-1	-1	-1	Soil and root galls of many economically important crops	soil and plant	medium	2
Minc	Meloidogyne incognita	3	Plant-parasitic (major polyphagous root-knot nematode)	Plant	1	-1	-1	-1	-1	Soil and root galls of many crop plants worldwide	soil and plant	medium	2
Mflo	Meloidogyne floridensis	1	Plant-parasitic (root-knot nematode)	Plant	1	-1	-1	-1	-1	Soil and root galls of fruit trees and other hosts	soil and plant	medium	2
Mjav	Meloidogyne javanica	1	Plant-parasitic (polyphagous root-knot nematode)	Plant	1	-1	-1	-1	-1	Soil and root galls of many crop species	soil and plant	medium	2
