# Supplementary material for: An antifungal effector from a plant-parasitic nematode modulates host fungal community composition and supports ecological fitness
Source: NPJ Biofilms Microbiomes. 2026 Mar 10;12:85. doi: 10.1038/s41522-026-00954-4 (PMC13106811; doi:10.1038/s41522-026-00954-4)
Supplement: Supplementary file 5 — Supplementary Data 4 [file 41522_2026_954_MOESM5_ESM.xlsx]

## Sheet: Supplementary Data 4
domain	kingdom	phylum	class	order	family	genus	species	otu	dsGFP_1	dsGFP_2	dsGFP_3	dsGFP_4	dsGFP_5	dsTLP_1	dsTLP_2	dsTLP_3	dsTLP_4	dsTLP_5	HI_BxylTLP6_1	HI_BxylTLP6_2	HI_BxylTLP6_3	HI_BxylTLP6_4	HI_BxylTLP6_5	BxylTLP6_1	BxylTLP6_2	BxylTLP6_3	BxylTLP6_4	BxylTLP6_5	Total	Prevalence	Percent
d__Eukaryota	k__Fungi	p__unclassified_k__Fungi	c__unclassified_k__Fungi	o__unclassified_k__Fungi	f__unclassified_k__Fungi	g__unclassified_k__Fungi	s__unclassified_k__Fungi	OTU1389	0	0	0	0	0	0	0	0	0	0	0	0	0	0	0	0	0	0	0	3	3	0.05	3.42e-06
d__Eukaryota	k__Fungi	p__Ascomycota	c__Dothideomycetes	o__Capnodiales	f__Teratosphaeriaceae	g__Devriesia	s__Devriesia_strelitziicola	OTU221	0	0	0	0	0	0	0	0	0	0	0	0	0	0	0	9	0	1	2	0	12	0.15	1.37e-05
d__Eukaryota	k__Fungi	p__Ascomycota	c__Dothideomycetes	o__Pleosporales	f__Phaeosphaeriaceae	g__unclassified_f__Phaeosphaeriaceae	s__unclassified_f__Phaeosphaeriaceae	OTU1947	0	1	0	12	0	0	0	0	0	0	0	0	0	0	0	0	0	0	0	0	13	0.1	1.48e-05
d__Eukaryota	k__Fungi	p__Ascomycota	c__Dothideomycetes	o__Dothideales	f__unclassified_o__Dothideales	g__unclassified_o__Dothideales	s__unclassified_o__Dothideales	OTU41	0	0	2	0	0	0	0	0	0	0	0	8	0	0	0	2	0	1	0	0	13	0.2	1.48e-05
d__Eukaryota	k__Fungi	p__Ascomycota	c__unclassified_p__Ascomycota	o__unclassified_p__Ascomycota	f__unclassified_p__Ascomycota	g__unclassified_p__Ascomycota	s__unclassified_p__Ascomycota	OTU1492	0	0	0	0	0	0	0	0	94	0	0	0	0	0	0	0	0	0	0	0	94	0.05	0.000107142
d__Eukaryota	k__Fungi	p__Ascomycota	c__Dothideomycetes	o__Capnodiales	f__unclassified_o__Capnodiales	g__unclassified_o__Capnodiales	s__unclassified_o__Capnodiales	OTU1348	0	0	0	0	0	46	0	0	0	0	0	0	0	0	0	56	0	0	0	0	102	0.1	0.000116261
d__Eukaryota	k__Fungi	p__Ascomycota	c__Dothideomycetes	o__Tubeufiales	f__Tubeufiaceae	g__Helicoma	s__unclassified_g__Helicoma	OTU911	0	0	1	2	1	0	0	0	0	0	0	0	37	0	0	0	0	0	7	8	56	0.3	6.38e-05
d__Eukaryota	k__Fungi	p__Ascomycota	c__Leotiomycetes	o__Helotiales	f__Sclerotiniaceae	g__unclassified_f__Sclerotiniaceae	s__unclassified_f__Sclerotiniaceae	OTU72	0	0	0	0	0	0	0	0	0	0	0	0	1	0	0	0	0	0	0	0	1	0.05	1.14e-06
d__Eukaryota	k__Fungi	p__Basidiomycota	c__unclassified_p__Basidiomycota	o__unclassified_p__Basidiomycota	f__unclassified_p__Basidiomycota	g__unclassified_p__Basidiomycota	s__unclassified_p__Basidiomycota	OTU2068	9	0	17	19	11	0	0	218	0	0	0	0	58	0	0	10	16	4	3	6	371	0.55	0.000422869
d__Eukaryota	k__Fungi	p__Ascomycota	c__Dothideomycetes	o__Capnodiales	f__unclassified_o__Capnodiales	g__unclassified_o__Capnodiales	s__unclassified_o__Capnodiales	OTU1344	0	0	0	0	0	0	0	0	0	0	0	0	0	0	0	1	0	0	0	0	1	0.05	1.14e-06
d__Eukaryota	k__Fungi	p__Ascomycota	c__Dothideomycetes	o__Capnodiales	f__Teratosphaeriaceae	g__unclassified_f__Teratosphaeriaceae	s__unclassified_f__Teratosphaeriaceae	OTU718	0	0	0	0	0	0	1	0	0	0	0	0	0	0	0	0	0	0	0	0	1	0.05	1.14e-06
d__Eukaryota	k__Fungi	p__Ascomycota	c__unclassified_p__Ascomycota	o__unclassified_p__Ascomycota	f__unclassified_p__Ascomycota	g__unclassified_p__Ascomycota	s__unclassified_p__Ascomycota	OTU539	0	3	0	0	0	0	0	0	0	0	0	0	0	0	0	0	0	0	0	0	3	0.05	3.42e-06
d__Eukaryota	k__Fungi	p__Ascomycota	c__Dothideomycetes	o__Pleosporales	f__Didymellaceae	g__unclassified_f__Didymellaceae	s__unclassified_f__Didymellaceae	OTU177	1	0	1	0	2	0	0	0	0	0	0	0	0	0	0	1	0	0	0	1	6	0.25	6.84e-06
d__Eukaryota	k__Fungi	p__Ascomycota	c__unclassified_p__Ascomycota	o__unclassified_p__Ascomycota	f__unclassified_p__Ascomycota	g__unclassified_p__Ascomycota	s__unclassified_p__Ascomycota	OTU1490	0	0	0	0	0	0	0	0	54	0	0	0	0	0	0	0	0	0	0	0	54	0.05	6.15e-05
d__Eukaryota	k__Fungi	p__Ascomycota	c__Eurotiomycetes	o__Chaetothyriales	f__Herpotrichiellaceae	g__Veronaea	s__unclassified_g__Veronaea	OTU1850	0	0	0	0	0	0	0	0	0	0	0	0	0	0	0	0	0	3	0	0	3	0.05	3.42e-06
d__Eukaryota	k__Fungi	p__Basidiomycota	c__Agaricomycetes	o__unclassified_c__Agaricomycetes	f__unclassified_c__Agaricomycetes	g__unclassified_c__Agaricomycetes	s__unclassified_c__Agaricomycetes	OTU61	0	0	0	0	0	0	0	0	0	0	0	53	0	0	0	0	0	0	0	0	53	0.05	6.04e-05
d__Eukaryota	k__Fungi	p__Ascomycota	c__Sordariomycetes	o__Hypocreales	f__Hypocreales_fam_Incertae_sedis	g__Trichothecium	s__Trichothecium_roseum	OTU1440	0	0	0	0	0	0	0	56	0	0	0	0	0	0	0	0	0	0	0	0	56	0.05	6.38e-05
d__Eukaryota	k__Fungi	p__Ascomycota	c__Eurotiomycetes	o__Chaetothyriales	f__Herpotrichiellaceae	g__Cladophialophora	s__unclassified_g__Cladophialophora	OTU1424	0	0	0	0	0	0	31	0	0	0	0	0	0	0	0	0	0	0	0	0	31	0.05	3.53e-05
d__Eukaryota	k__Fungi	p__Ascomycota	c__Orbiliomycetes	o__Orbiliales	f__Orbiliaceae	g__Dactylaria	s__Dactylaria_fusiformis	OTU1899	0	0	0	0	0	0	0	0	0	0	0	0	0	0	0	0	0	1	0	1	2	0.1	2.28e-06
d__Eukaryota	k__Fungi	p__Ascomycota	c__Dothideomycetes	o__Pleosporales	f__Teichosporaceae	g__Teichospora	s__unclassified_g__Teichospora	OTU1920	0	0	2	0	0	0	0	0	0	0	0	0	0	0	0	0	0	6	8	0	16	0.15	1.82e-05
d__Eukaryota	k__Fungi	p__Ascomycota	c__Dothideomycetes	o__Pleosporales	f__Pleosporaceae	g__Comoclathris	s__Comoclathris_sedi	OTU542	0	7	0	0	0	0	0	0	0	0	0	0	0	0	0	0	0	0	0	0	7	0.05	7.98e-06
d__Eukaryota	k__Fungi	p__Ascomycota	c__Dothideomycetes	o__Pleosporales	f__unclassified_o__Pleosporales	g__unclassified_o__Pleosporales	s__unclassified_o__Pleosporales	OTU1080	0	0	0	0	0	0	0	0	0	0	0	0	0	0	0	0	0	0	0	1	1	0.05	1.14e-06
d__Eukaryota	k__Fungi	p__Ascomycota	c__Sordariomycetes	o__Xylariales	f__unclassified_o__Xylariales	g__unclassified_o__Xylariales	s__unclassified_o__Xylariales	OTU2038	0	0	0	2	0	0	0	0	0	0	0	0	0	0	0	0	0	0	0	0	2	0.05	2.28e-06
d__Eukaryota	k__Fungi	p__Ascomycota	c__unclassified_p__Ascomycota	o__unclassified_p__Ascomycota	f__unclassified_p__Ascomycota	g__unclassified_p__Ascomycota	s__unclassified_p__Ascomycota	OTU2144	0	2	4	8	10	0	0	0	0	0	43	30	68	0	0	9	1	13	3	4	195	0.6	0.000222263
d__Eukaryota	k__Fungi	p__Ascomycota	c__Dothideomycetes	o__Pleosporales	f__unclassified_o__Pleosporales	g__unclassified_o__Pleosporales	s__unclassified_o__Pleosporales	OTU2050	49	23	24	18	47	0	0	0	1	0	0	2	0	0	0	5	66	95	47	22	399	0.6	0.000454784
d__Eukaryota	k__Fungi	p__Ascomycota	c__Eurotiomycetes	o__Coryneliales	f__unclassified_o__Coryneliales	g__unclassified_o__Coryneliales	s__unclassified_o__Coryneliales	OTU129	0	0	0	0	0	0	0	0	0	0	0	0	0	0	2	0	0	0	0	0	2	0.05	2.28e-06
d__Eukaryota	k__Fungi	p__Ascomycota	c__Eurotiomycetes	o__Chaetothyriales	f__Trichomeriaceae	g__Trichomerium	s__Trichomerium_deniquelatum	OTU69	0	0	2	0	0	0	0	0	0	0	0	0	12	0	0	1	0	2	0	0	17	0.2	1.94e-05
d__Eukaryota	k__Fungi	p__Ascomycota	c__Sordariomycetes	o__Hypocreales	f__Nectriaceae	g__Fusarium	s__unclassified_g__Fusarium	OTU1529	0	0	0	0	0	0	0	0	2	0	0	0	0	0	0	0	0	0	0	0	2	0.05	2.28e-06
d__Eukaryota	k__Fungi	p__Basidiomycota	c__Tremellomycetes	o__Tremellales	f__Tremellaceae	g__Tremella	s__Tremella_nivalis	OTU403	0	0	0	0	0	0	0	0	0	0	0	0	0	0	0	1	0	0	0	0	1	0.05	1.14e-06
d__Eukaryota	k__Fungi	p__Ascomycota	c__Dothideomycetes	o__Pleosporales	f__Pleosporaceae	g__Edenia	s__Edenia_gomezpompae	OTU1417	0	0	0	0	0	0	123	0	0	0	0	0	0	0	0	0	0	0	0	0	123	0.05	0.000140197
d__Eukaryota	k__Fungi	p__unclassified_k__Fungi	c__unclassified_k__Fungi	o__unclassified_k__Fungi	f__unclassified_k__Fungi	g__unclassified_k__Fungi	s__unclassified_k__Fungi	OTU83	0	0	0	0	0	0	0	0	0	0	0	0	12	0	0	0	0	0	0	0	12	0.05	1.37e-05
d__Eukaryota	k__Fungi	p__Ascomycota	c__Saccharomycetes	o__Saccharomycetales	f__Saccharomycetales_fam_Incertae_sedis	g__Candida	s__Candida_pseudolambica	OTU1605	0	0	0	0	0	0	0	0	9	0	5	0	0	0	0	0	0	0	0	0	14	0.1	1.6e-05
d__Eukaryota	k__Fungi	p__Ascomycota	c__Dothideomycetes	o__Pleosporales	f__Didymellaceae	g__unclassified_f__Didymellaceae	s__unclassified_f__Didymellaceae	OTU954	0	0	2	0	0	0	0	0	0	0	0	0	0	0	0	94	10	31	1	4	142	0.3	0.000161853
d__Eukaryota	k__Fungi	p__Ascomycota	c__Eurotiomycetes	o__unclassified_c__Eurotiomycetes	f__unclassified_c__Eurotiomycetes	g__unclassified_c__Eurotiomycetes	s__unclassified_c__Eurotiomycetes	OTU1192	0	0	2	0	0	0	0	0	0	0	0	0	0	0	0	0	0	0	0	0	2	0.05	2.28e-06
d__Eukaryota	k__Fungi	p__Ascomycota	c__Leotiomycetes	o__Helotiales	f__Leotiaceae	g__Pezoloma	s__Pezoloma_marchantiae	OTU126	0	0	0	0	0	0	0	0	0	0	0	0	0	0	6	0	0	0	0	0	6	0.05	6.84e-06
d__Eukaryota	k__Fungi	p__unclassified_k__Fungi	c__unclassified_k__Fungi	o__unclassified_k__Fungi	f__unclassified_k__Fungi	g__unclassified_k__Fungi	s__unclassified_k__Fungi	OTU1165	0	0	1	0	0	0	0	0	0	0	0	0	0	0	0	0	0	0	0	0	1	0.05	1.14e-06
d__Eukaryota	k__Fungi	p__Basidiomycota	c__unclassified_p__Basidiomycota	o__unclassified_p__Basidiomycota	f__unclassified_p__Basidiomycota	g__unclassified_p__Basidiomycota	s__unclassified_p__Basidiomycota	OTU86	0	0	0	0	0	0	0	0	0	0	0	0	159	0	0	0	0	0	0	0	159	0.05	0.00018123
d__Eukaryota	k__Fungi	p__Ascomycota	c__Dothideomycetes	o__Pleosporales	f__Lophiostomataceae	g__Lophiostoma	s__Lophiostoma_macrostomum	OTU1713	0	0	0	1	0	0	0	0	0	0	0	0	0	0	0	0	0	0	0	2	3	0.1	3.42e-06
d__Eukaryota	k__Fungi	p__Ascomycota	c__Eurotiomycetes	o__Chaetothyriales	f__Herpotrichiellaceae	g__Cladophialophora	s__unclassified_g__Cladophialophora	OTU1202	0	0	3	0	0	0	0	0	0	0	0	0	0	0	0	0	1	0	0	0	4	0.1	4.56e-06
d__Eukaryota	k__Fungi	p__Basidiomycota	c__Agaricostilbomycetes	o__Agaricostilbales	f__Kondoaceae	g__unclassified_f__Kondoaceae	s__unclassified_f__Kondoaceae	OTU872	0	3	2	0	1	0	0	0	0	0	0	0	0	0	0	5	0	0	0	0	11	0.2	1.25e-05
d__Eukaryota	k__Fungi	p__unclassified_k__Fungi	c__unclassified_k__Fungi	o__unclassified_k__Fungi	f__unclassified_k__Fungi	g__unclassified_k__Fungi	s__unclassified_k__Fungi	OTU1491	0	0	0	0	0	0	0	0	8	0	0	0	0	0	0	0	0	0	0	0	8	0.05	9.12e-06
d__Eukaryota	k__Fungi	p__Ascomycota	c__Dothideomycetes	o__Pleosporales	f__Phaeosphaeriaceae	g__Phaeosphaeria	s__Phaeosphaeria_caricicola	OTU217	0	0	1	0	2	0	0	0	0	0	0	0	23	0	0	15	1	0	67	2	111	0.35	0.000126519
d__Eukaryota	k__Fungi	p__Ascomycota	c__Dothideomycetes	o__Pleosporales	f__Phaeosphaeriaceae	g__Wojnowiciella	s__unclassified_g__Wojnowiciella	OTU1618	0	0	0	0	0	0	0	0	121	0	0	0	0	0	0	0	0	0	0	40	161	0.1	0.000183509
d__Eukaryota	k__Fungi	p__Ascomycota	c__Dothideomycetes	o__Pleosporales	f__Didymosphaeriaceae	g__Paraphaeosphaeria	s__Paraphaeosphaeria_michotii	OTU2090	0	0	2	8	2	0	0	0	0	0	0	0	0	0	0	0	6	0	0	0	18	0.2	2.05e-05
d__Eukaryota	k__Fungi	p__Basidiomycota	c__Agaricomycetes	o__Polyporales	f__Meruliaceae	g__Irpex	s__unclassified_g__Irpex	OTU941	0	0	0	0	0	306	80	129	89	0	2838	3849	1774	3791	3345	0	0	0	0	2	16203	0.5	0.0184683
d__Eukaryota	k__Fungi	p__Ascomycota	c__Sordariomycetes	o__Xylariales	f__Diatrypaceae	g__unclassified_f__Diatrypaceae	s__unclassified_f__Diatrypaceae	OTU1635	0	0	0	0	0	0	0	132	122	427	0	45	0	0	112	0	0	0	0	0	838	0.25	0.00095516
d__Eukaryota	k__Fungi	p__Ascomycota	c__Eurotiomycetes	o__Chaetothyriales	f__Herpotrichiellaceae	g__Veronaea	s__unclassified_g__Veronaea	OTU341	0	0	0	0	0	0	0	0	0	0	0	0	0	0	0	0	6	0	0	0	6	0.05	6.84e-06
d__Eukaryota	k__Fungi	p__Ascomycota	c__Sordariomycetes	o__Xylariales	f__Xylariaceae	g__Creosphaeria	s__Creosphaeria_sassafras	OTU223	0	0	0	0	0	0	0	0	0	0	0	0	0	0	0	0	0	0	1	0	1	0.05	1.14e-06
d__Eukaryota	k__Fungi	p__unclassified_k__Fungi	c__unclassified_k__Fungi	o__unclassified_k__Fungi	f__unclassified_k__Fungi	g__unclassified_k__Fungi	s__unclassified_k__Fungi	OTU1336	0	0	0	0	0	0	0	0	0	0	0	0	0	0	0	0	0	3	0	3	6	0.1	6.84e-06
d__Eukaryota	k__Fungi	p__Basidiomycota	c__unclassified_p__Basidiomycota	o__unclassified_p__Basidiomycota	f__unclassified_p__Basidiomycota	g__unclassified_p__Basidiomycota	s__unclassified_p__Basidiomycota	OTU1463	0	2	0	0	0	0	0	148	0	0	0	0	0	0	0	0	0	0	0	0	150	0.1	0.000170971
d__Eukaryota	k__Fungi	p__Ascomycota	c__Dothideomycetes	o__Capnodiales	f__Teratosphaeriaceae	g__unclassified_f__Teratosphaeriaceae	s__unclassified_f__Teratosphaeriaceae	OTU1828	0	0	1	0	0	0	0	0	0	0	0	0	0	0	0	0	0	0	0	0	1	0.05	1.14e-06
d__Eukaryota	k__Fungi	p__Ascomycota	c__Dothideomycetes	o__Capnodiales	f__Cladosporiaceae	g__Rachicladosporium	s__unclassified_g__Rachicladosporium	OTU370	0	0	0	0	0	0	0	0	0	0	0	0	0	0	0	0	6	0	0	0	6	0.05	6.84e-06
d__Eukaryota	k__Fungi	p__Basidiomycota	c__Tremellomycetes	o__Tremellales	f__Bulleribasidiaceae	g__Vishniacozyma	s__Vishniacozyma_sp	OTU1909	0	0	3	0	0	0	0	0	0	0	0	0	0	0	0	0	2	0	3	2	10	0.2	1.14e-05
d__Eukaryota	k__Fungi	p__Ascomycota	c__Pezizomycetes	o__Pezizales	f__Pyronemataceae	g__Sphaerosporella	s__Sphaerosporella_brunnea	OTU963	0	0	0	0	0	0	0	0	51	6	672	1145	116	195	619	0	0	0	0	0	2804	0.35	0.00319602
d__Eukaryota	k__Fungi	p__Ascomycota	c__Taphrinomycetes	o__Taphrinales	f__Taphrinaceae	g__Taphrina	s__Taphrina_tormentillae	OTU898	5	1	8	2	3	0	0	0	0	0	0	0	0	0	0	14	0	2	2	2	39	0.45	4.45e-05
d__Eukaryota	k__Fungi	p__Ascomycota	c__Dothideomycetes	o__Myriangiales	f__Myriangiales_fam_Incertae_sedis	g__Endosporium	s__Endosporium_sp	OTU1251	2	0	0	0	0	0	0	0	0	0	0	0	0	0	0	0	0	0	0	0	2	0.05	2.28e-06
d__Eukaryota	k__Fungi	p__Ascomycota	c__Saccharomycetes	o__Saccharomycetales	f__Saccharomycetales_fam_Incertae_sedis	g__Candida	s__Candida_palmioleophila	OTU1643	0	0	0	0	0	0	0	0	0	148	0	0	0	0	0	0	0	0	0	0	148	0.05	0.000168692
d__Eukaryota	k__Fungi	p__Ascomycota	c__Eurotiomycetes	o__Chaetothyriales	f__Trichomeriaceae	g__Bradymyces	s__Bradymyces_sp	OTU1350	0	0	0	0	0	0	0	0	0	0	0	0	0	0	0	4	0	0	0	0	4	0.05	4.56e-06
d__Eukaryota	k__Fungi	p__Ascomycota	c__Leotiomycetes	o__Helotiales	f__Helotiaceae	g__Articulospora	s__Articulospora_sp	OTU1302	0	0	0	0	0	0	0	0	0	0	0	0	0	0	0	0	0	1	0	2	3	0.1	3.42e-06
d__Eukaryota	k__Fungi	p__Ascomycota	c__Eurotiomycetes	o__Chaetothyriales	f__Herpotrichiellaceae	g__Exophiala	s__Exophiala_sp	OTU1826	0	0	0	0	0	0	0	0	0	0	0	0	0	0	0	1	13	6	0	2	22	0.2	2.51e-05
d__Eukaryota	k__Fungi	p__Basidiomycota	c__Agaricomycetes	o__Agaricales	f__Strophariaceae	g__unclassified_f__Strophariaceae	s__unclassified_f__Strophariaceae	OTU269	0	0	0	0	0	0	0	0	0	0	0	0	0	0	0	0	0	0	1	0	1	0.05	1.14e-06
d__Eukaryota	k__Fungi	p__Ascomycota	c__Eurotiomycetes	o__Chaetothyriales	f__Chaetothyriaceae	g__Camptophora	s__Camptophora_sp	OTU307	1	0	0	0	3	0	0	0	0	0	0	0	0	0	0	0	2	0	0	0	6	0.15	6.84e-06
d__Eukaryota	k__Fungi	p__Ascomycota	c__Dothideomycetes	o__Capnodiales	f__Cladosporiaceae	g__Rachicladosporium	s__Rachicladosporium_inconspicuum	OTU1264	3	0	0	0	0	0	0	0	0	0	0	0	372	17	0	1	0	0	7	4	404	0.3	0.000460483
d__Eukaryota	k__Fungi	p__Basidiomycota	c__Agaricomycetes	o__unclassified_c__Agaricomycetes	f__unclassified_c__Agaricomycetes	g__unclassified_c__Agaricomycetes	s__unclassified_c__Agaricomycetes	OTU1443	0	0	0	0	0	0	0	280	0	0	0	0	0	0	0	0	0	0	0	0	280	0.05	0.000319147
d__Eukaryota	k__Fungi	p__Ascomycota	c__unclassified_p__Ascomycota	o__unclassified_p__Ascomycota	f__unclassified_p__Ascomycota	g__unclassified_p__Ascomycota	s__unclassified_p__Ascomycota	OTU1819	1	1	0	0	0	0	0	0	0	0	0	0	0	0	0	0	0	0	0	1	3	0.15	3.42e-06
d__Eukaryota	k__Fungi	p__Ascomycota	c__Dothideomycetes	o__Venturiales	f__Sympoventuriaceae	g__unclassified_f__Sympoventuriaceae	s__Sympoventuriaceae_sp	OTU2102	0	0	0	0	0	0	0	0	0	0	0	0	0	0	0	0	0	30	0	0	30	0.05	3.42e-05
d__Eukaryota	k__Fungi	p__Ascomycota	c__unclassified_p__Ascomycota	o__unclassified_p__Ascomycota	f__unclassified_p__Ascomycota	g__unclassified_p__Ascomycota	s__unclassified_p__Ascomycota	OTU1811	0	0	0	0	0	0	0	0	0	0	0	0	0	0	0	0	0	5	0	0	5	0.05	5.7e-06
d__Eukaryota	k__Fungi	p__Ascomycota	c__unclassified_p__Ascomycota	o__unclassified_p__Ascomycota	f__unclassified_p__Ascomycota	g__unclassified_p__Ascomycota	s__unclassified_p__Ascomycota	OTU144	3	0	0	0	0	0	0	0	0	0	0	0	0	0	0	0	0	0	0	0	3	0.05	3.42e-06
d__Eukaryota	k__Fungi	p__Ascomycota	c__Dothideomycetes	o__Pleosporales	f__Phaeosphaeriaceae	g__Paraphoma	s__Paraphoma_sp	OTU1516	70	80	59	188	364	550	568	13	273	0	295	107	123	0	36	116	165	156	202	137	3502	0.9	0.00399161
d__Eukaryota	k__Fungi	p__Ascomycota	c__Taphrinomycetes	o__Taphrinales	f__Taphrinaceae	g__unclassified_f__Taphrinaceae	s__unclassified_f__Taphrinaceae	OTU2118	2	17	2	41	9	0	0	0	0	0	0	0	0	0	0	0	2	3	0	1	77	0.4	8.78e-05
d__Eukaryota	k__Fungi	p__Ascomycota	c__Dothideomycetes	o__Capnodiales	f__Mycosphaerellaceae	g__unclassified_f__Mycosphaerellaceae	s__unclassified_f__Mycosphaerellaceae	OTU743	0	0	0	0	0	0	0	0	0	0	0	1	0	0	0	0	0	0	0	0	1	0.05	1.14e-06
d__Eukaryota	k__Fungi	p__unclassified_k__Fungi	c__unclassified_k__Fungi	o__unclassified_k__Fungi	f__unclassified_k__Fungi	g__unclassified_k__Fungi	s__unclassified_k__Fungi	OTU2045	8	29	13	21	8	0	0	0	3	231	0	2	0	0	0	23	4	145	20	12	519	0.65	0.000591561
d__Eukaryota	k__Fungi	p__Ascomycota	c__Dothideomycetes	o__Pleosporales	f__Phaeosphaeriaceae	g__Setophoma	s__Setophoma_sp	OTU280	0	0	0	0	0	0	0	0	0	0	0	0	0	0	0	78	0	0	0	0	78	0.05	8.89e-05
d__Eukaryota	k__Fungi	p__Ascomycota	c__Dothideomycetes	o__Venturiales	f__unclassified_o__Venturiales	g__unclassified_o__Venturiales	s__unclassified_o__Venturiales	OTU2119	0	0	17	4	13	0	35	0	10	0	0	0	0	0	0	5	0	0	1	33	118	0.4	0.000134497
d__Eukaryota	k__Fungi	p__Ascomycota	c__Dothideomycetes	o__Pleosporales	f__Bambusicolaceae	g__Bambusicola	s__Bambusicola_thailandica	OTU336	0	0	0	0	0	0	0	0	0	0	0	0	0	0	0	0	1	0	0	0	1	0.05	1.14e-06
d__Eukaryota	k__Fungi	p__Basidiomycota	c__Agaricomycetes	o__Auriculariales	f__Hyaloriaceae	g__Stypella	s__Stypella_variabilis	OTU691	0	0	0	0	0	0	0	0	0	0	0	94	0	0	0	0	0	0	0	0	94	0.05	0.000107142
d__Eukaryota	k__Fungi	p__Basidiomycota	c__unclassified_p__Basidiomycota	o__unclassified_p__Basidiomycota	f__unclassified_p__Basidiomycota	g__unclassified_p__Basidiomycota	s__unclassified_p__Basidiomycota	OTU1512	0	0	0	0	0	0	0	0	1	0	0	0	0	0	0	0	2	0	0	0	3	0.1	3.42e-06
d__Eukaryota	k__Fungi	p__Ascomycota	c__Sordariomycetes	o__Xylariales	f__Xylariaceae	g__Podosordaria	s__Podosordaria_muli	OTU1061	0	0	0	0	0	138	0	0	0	0	0	0	0	0	39	0	0	0	0	0	177	0.1	0.000201746
d__Eukaryota	k__Fungi	p__Ascomycota	c__Dothideomycetes	o__Capnodiales	f__Teratosphaeriaceae	g__unclassified_f__Teratosphaeriaceae	s__unclassified_f__Teratosphaeriaceae	OTU224	0	0	0	0	0	0	0	0	0	0	0	0	0	0	0	0	0	0	2	0	2	0.05	2.28e-06
d__Eukaryota	k__Fungi	p__Ascomycota	c__Eurotiomycetes	o__Eurotiales	f__Aspergillaceae	g__Penicillium	s__Penicillium_amphipolaria	OTU26	0	0	0	0	0	0	0	0	0	0	165	0	0	0	0	0	0	0	0	0	165	0.05	0.000188068
d__Eukaryota	k__Fungi	p__Ascomycota	c__Eurotiomycetes	o__Chaetothyriales	f__Trichomeriaceae	g__Knufia	s__unclassified_g__Knufia	OTU1107	0	0	0	1	3	0	0	0	0	0	0	0	0	0	0	5	0	0	1	4	14	0.25	1.6e-05
d__Eukaryota	k__Fungi	p__Ascomycota	c__Lecanoromycetes	o__unclassified_c__Lecanoromycetes	f__unclassified_c__Lecanoromycetes	g__unclassified_c__Lecanoromycetes	s__unclassified_c__Lecanoromycetes	OTU58	0	0	0	0	0	0	0	0	0	0	0	17	0	113	0	0	0	0	0	0	130	0.1	0.000148175
d__Eukaryota	k__Fungi	p__Ascomycota	c__Dothideomycetes	o__Capnodiales	f__Cladosporiaceae	g__Cladosporium	s__unclassified_g__Cladosporium	OTU581	0	1	0	0	0	0	0	0	0	0	0	0	0	0	0	0	0	0	0	0	1	0.05	1.14e-06
d__Eukaryota	k__Fungi	p__Ascomycota	c__Orbiliomycetes	o__Orbiliales	f__Orbiliaceae	g__Retiarius	s__Retiarius_sp	OTU2105	0	42	0	0	0	0	0	0	0	0	0	0	0	0	0	0	0	0	1	0	43	0.1	4.9e-05
d__Eukaryota	k__Fungi	p__Ascomycota	c__Eurotiomycetes	o__Chaetothyriales	f__Cyphellophoraceae	g__Cyphellophora	s__Cyphellophora_jingdongensis	OTU790	2	0	17	0	0	0	0	0	0	0	0	0	0	0	0	0	0	0	0	0	19	0.1	2.17e-05
d__Eukaryota	k__Fungi	p__Ascomycota	c__Eurotiomycetes	o__Chaetothyriales	f__Chaetothyriaceae	g__unclassified_f__Chaetothyriaceae	s__unclassified_f__Chaetothyriaceae	OTU585	0	0	4	0	0	0	0	0	0	0	0	0	0	0	0	1	1	0	0	0	6	0.15	6.84e-06
d__Eukaryota	k__Fungi	p__unclassified_k__Fungi	c__unclassified_k__Fungi	o__unclassified_k__Fungi	f__unclassified_k__Fungi	g__unclassified_k__Fungi	s__unclassified_k__Fungi	OTU2134	0	1	1	8	0	0	0	0	0	0	0	0	0	0	0	5	11	7	6	2	41	0.4	4.67e-05
d__Eukaryota	k__Fungi	p__unclassified_k__Fungi	c__unclassified_k__Fungi	o__unclassified_k__Fungi	f__unclassified_k__Fungi	g__unclassified_k__Fungi	s__unclassified_k__Fungi	OTU2135	0	0	0	2	0	0	0	0	0	0	0	0	0	0	0	0	0	0	0	0	2	0.05	2.28e-06
d__Eukaryota	k__Fungi	p__Ascomycota	c__Dothideomycetes	o__Capnodiales	f__unclassified_o__Capnodiales	g__unclassified_o__Capnodiales	s__unclassified_o__Capnodiales	OTU1739	0	0	0	0	0	0	0	0	0	0	0	0	0	0	0	0	0	0	2	0	2	0.05	2.28e-06
d__Eukaryota	k__Fungi	p__Ascomycota	c__Dothideomycetes	o__Pleosporales	f__unclassified_o__Pleosporales	g__unclassified_o__Pleosporales	s__unclassified_o__Pleosporales	OTU270	0	1	0	0	0	0	0	0	0	0	0	0	0	0	0	0	2	0	1	0	4	0.15	4.56e-06
d__Eukaryota	k__Fungi	p__Ascomycota	c__Dothideomycetes	o__Capnodiales	f__unclassified_o__Capnodiales	g__unclassified_o__Capnodiales	s__unclassified_o__Capnodiales	OTU1734	0	0	1	4	0	0	0	0	0	0	0	0	0	0	0	1	5	0	0	0	11	0.2	1.25e-05
d__Eukaryota	k__Fungi	p__Ascomycota	c__Saccharomycetes	o__Saccharomycetales	f__Saccharomycetales_fam_Incertae_sedis	g__Candida	s__Candida_tropicalis	OTU38	0	0	0	0	0	0	0	0	0	0	0	37	0	675	0	0	0	0	0	0	712	0.1	0.000811544
d__Eukaryota	k__Fungi	p__Ascomycota	c__Dothideomycetes	o__Venturiales	f__unclassified_o__Venturiales	g__unclassified_o__Venturiales	s__unclassified_o__Venturiales	OTU365	0	0	0	0	0	0	0	0	0	0	0	0	0	0	0	0	1	0	0	0	1	0.05	1.14e-06
d__Eukaryota	k__Fungi	p__Ascomycota	c__Dothideomycetes	o__Pleosporales	f__Lophiostomataceae	g__Lophiostoma	s__Lophiostoma_fuckelii	OTU1565	0	0	0	0	0	0	0	0	10	0	0	0	0	0	0	0	0	0	0	1	11	0.1	1.25e-05
d__Eukaryota	k__Fungi	p__Ascomycota	c__Dothideomycetes	o__Pleosporales	f__Coniothyriaceae	g__Coniothyrium	s__Coniothyrium_carteri	OTU1335	0	2	0	0	0	0	0	0	0	0	0	0	0	0	0	0	59	0	0	3	64	0.15	7.29e-05
d__Eukaryota	k__Fungi	p__Ascomycota	c__Saccharomycetes	o__Saccharomycetales	f__Saccharomycetaceae	g__Issatchenkia	s__Issatchenkia_orientalis	OTU1427	0	0	0	0	0	0	112	0	0	0	0	0	0	0	0	0	0	0	0	0	112	0.05	0.000127659
d__Eukaryota	k__Fungi	p__Basidiomycota	c__Cystobasidiomycetes	o__Erythrobasidiales	f__Erythrobasidiaceae	g__Erythrobasidium	s__Erythrobasidium_hasegawianum	OTU2035	5	9	9	11	5	0	0	0	0	0	77	33	49	30	63	18	3	3	5	22	342	0.75	0.000389815
d__Eukaryota	k__Fungi	p__Ascomycota	c__Eurotiomycetes	o__Chaetothyriales	f__Chaetothyriaceae	g__unclassified_f__Chaetothyriaceae	s__unclassified_f__Chaetothyriaceae	OTU468	0	0	0	0	0	0	0	0	0	0	0	0	0	0	0	0	0	0	0	2	2	0.05	2.28e-06
d__Eukaryota	k__Fungi	p__Ascomycota	c__Leotiomycetes	o__Helotiales	f__unclassified_o__Helotiales	g__unclassified_o__Helotiales	s__unclassified_o__Helotiales	OTU1406	0	0	0	0	0	0	112	0	0	0	0	0	0	0	0	0	0	0	0	0	112	0.05	0.000127659
d__Eukaryota	k__Fungi	p__Ascomycota	c__Eurotiomycetes	o__Chaetothyriales	f__Herpotrichiellaceae	g__Cladophialophora	s__Cladophialophora_sp	OTU1396	0	0	0	0	0	8	0	0	0	0	0	0	0	0	0	0	0	0	0	0	8	0.05	9.12e-06
d__Eukaryota	k__Fungi	p__Ascomycota	c__Arthoniomycetes	o__Lichenostigmatales	f__Phaeococcomycetaceae	g__Phaeococcomyces	s__Phaeococcomyces_eucalypti	OTU689	2	4	10	2	7	0	0	0	0	0	0	0	0	0	0	4	0	0	0	20	49	0.35	5.59e-05
d__Eukaryota	k__Fungi	p__Ascomycota	c__Dothideomycetes	o__Pleosporales	f__unclassified_o__Pleosporales	g__unclassified_o__Pleosporales	s__unclassified_o__Pleosporales	OTU1366	0	0	0	0	0	0	0	0	0	0	0	0	0	0	0	8	0	0	0	0	8	0.05	9.12e-06
d__Eukaryota	k__Fungi	p__Ascomycota	c__Dothideomycetes	o__Pleosporales	f__unclassified_o__Pleosporales	g__unclassified_o__Pleosporales	s__unclassified_o__Pleosporales	OTU1363	0	0	0	0	0	0	0	0	0	0	0	0	0	0	0	11	0	0	0	0	11	0.05	1.25e-05
d__Eukaryota	k__Fungi	p__Ascomycota	c__Dothideomycetes	o__Pleosporales	f__unclassified_o__Pleosporales	g__unclassified_o__Pleosporales	s__unclassified_o__Pleosporales	OTU1360	0	0	0	0	0	0	0	0	0	0	0	0	0	0	0	2	0	0	0	0	2	0.05	2.28e-06
d__Eukaryota	k__Fungi	p__Basidiomycota	c__Cystobasidiomycetes	o__unclassified_c__Cystobasidiomycetes	f__unclassified_c__Cystobasidiomycetes	g__unclassified_c__Cystobasidiomycetes	s__unclassified_c__Cystobasidiomycetes	OTU769	1	0	0	0	0	0	0	1	0	0	0	0	0	0	0	0	0	0	0	0	2	0.1	2.28e-06
d__Eukaryota	k__Fungi	p__Ascomycota	c__Dothideomycetes	o__Pleosporales	f__unclassified_o__Pleosporales	g__unclassified_o__Pleosporales	s__unclassified_o__Pleosporales	OTU1369	0	0	0	0	0	0	0	0	0	0	0	0	0	0	0	1	0	0	0	0	1	0.05	1.14e-06
d__Eukaryota	k__Fungi	p__Ascomycota	c__Archaeorhizomycetes	o__Archaeorhizomycetales	f__Archaeorhizomycetaceae	g__Archaeorhizomyces	s__Archaeorhizomyces_sp	OTU1420	0	0	0	0	0	0	133	0	0	0	0	0	0	0	0	0	0	0	0	0	133	0.05	0.000151595
d__Eukaryota	k__Fungi	p__Basidiomycota	c__Cystobasidiomycetes	o__Cystobasidiales	f__Cystobasidiaceae	g__unclassified_f__Cystobasidiaceae	s__unclassified_f__Cystobasidiaceae	OTU518	0	0	3	2	0	0	0	0	0	0	0	0	0	0	0	8	1	1	2	0	17	0.3	1.94e-05
d__Eukaryota	k__Fungi	p__Basidiomycota	c__Agaricostilbomycetes	o__Agaricostilbales	f__Chionosphaeraceae	g__Chionosphaera	s__Chionosphaera_cuniculicola	OTU1184	0	0	4	0	0	0	0	0	0	0	0	0	0	0	0	0	0	0	0	0	4	0.05	4.56e-06
d__Eukaryota	k__Fungi	p__Ascomycota	c__Dothideomycetes	o__Pleosporales	f__Didymosphaeriaceae	g__Tremateia	s__Tremateia_sp	OTU1868	0	0	0	0	0	0	0	0	0	0	0	0	0	0	0	1	0	0	0	0	1	0.05	1.14e-06
d__Eukaryota	k__Fungi	p__Basidiomycota	c__Agaricomycetes	o__Cantharellales	f__Cantharellales_fam_Incertae_sedis	g__Minimedusa	s__Minimedusa_sp	OTU71	0	0	0	0	0	0	0	0	0	0	0	0	45	0	0	0	0	0	0	0	45	0.05	5.13e-05
d__Eukaryota	k__Fungi	p__Basidiomycota	c__Agaricomycetes	o__Russulales	f__Peniophoraceae	g__Peniophora	s__Peniophora_sp	OTU964	0	0	0	0	0	0	0	0	0	0	138	244	119	257	73	0	2	0	0	0	833	0.3	0.000949461
d__Eukaryota	k__Fungi	p__Ascomycota	c__Eurotiomycetes	o__Chaetothyriales	f__Chaetothyriales_fam_Incertae_sedis	g__Strelitziana	s__Strelitziana_albiziae	OTU2138	15	9	3	13	0	0	0	0	0	0	0	0	3	0	7	0	5	76	1	4	136	0.5	0.000155014
d__Eukaryota	k__Fungi	p__Ascomycota	c__Dothideomycetes	o__Pleosporales	f__Didymellaceae	g__unclassified_f__Didymellaceae	s__unclassified_f__Didymellaceae	OTU614	0	0	0	0	0	0	0	0	0	0	0	0	0	0	0	0	1	0	0	0	1	0.05	1.14e-06
d__Eukaryota	k__Fungi	p__Ascomycota	c__Dothideomycetes	o__Pleosporales	f__Pleosporaceae	g__Bipolaris	s__unclassified_g__Bipolaris	OTU535	0	5	0	0	0	0	0	0	0	0	0	0	0	0	0	0	0	0	0	0	5	0.05	5.7e-06
d__Eukaryota	k__Fungi	p__Ascomycota	c__Taphrinomycetes	o__Taphrinales	f__Taphrinaceae	g__Taphrina	s__unclassified_g__Taphrina	OTU27	0	3	0	2	0	0	0	0	0	0	114	0	0	0	0	3	1	0	0	0	123	0.25	0.000140197
d__Eukaryota	k__Fungi	p__Ascomycota	c__Sordariomycetes	o__Hypocreales	f__Hypocreales_fam_Incertae_sedis	g__Stilbella	s__Stilbella_fimetaria	OTU870	0	0	3	0	0	0	0	0	0	0	0	0	0	0	0	0	0	0	0	0	3	0.05	3.42e-06
d__Eukaryota	k__Fungi	p__Basidiomycota	c__Agaricomycetes	o__Thelephorales	f__Bankeraceae	g__Sarcodon	s__Sarcodon_imbricatus	OTU1522	0	0	0	0	0	0	0	0	199	0	0	0	0	0	0	0	0	0	0	0	199	0.05	0.000226822
d__Eukaryota	k__Fungi	p__Ascomycota	c__Leotiomycetes	o__Helotiales	f__unclassified_o__Helotiales	g__unclassified_o__Helotiales	s__unclassified_o__Helotiales	OTU157	3	0	0	0	0	0	0	0	0	0	0	0	0	0	0	0	0	0	0	0	3	0.05	3.42e-06
d__Eukaryota	k__Fungi	p__Ascomycota	c__Dothideomycetes	o__Capnodiales	f__unclassified_o__Capnodiales	g__unclassified_o__Capnodiales	s__unclassified_o__Capnodiales	OTU1642	1	0	0	0	0	0	0	0	0	211	0	0	0	0	0	2	0	0	0	0	214	0.15	0.000243919
d__Eukaryota	k__Fungi	p__Basidiomycota	c__Agaricomycetes	o__Polyporales	f__Cerrenaceae	g__Cerrena	s__Cerrena_unicolor	OTU905	0	0	0	0	0	0	0	0	0	0	0	0	71	0	0	0	0	0	0	0	71	0.05	8.09e-05
d__Eukaryota	k__Fungi	p__Ascomycota	c__Dothideomycetes	o__Capnodiales	f__Mycosphaerellaceae	g__Zasmidium	s__Zasmidium_fructigenum	OTU143	0	0	0	0	0	0	0	0	0	0	0	0	0	0	41	0	0	1	0	0	42	0.1	4.79e-05
d__Eukaryota	k__Fungi	p__Ascomycota	c__Eurotiomycetes	o__Eurotiales	f__Aspergillaceae	g__Aspergillus	s__unclassified_g__Aspergillus	OTU947	0	3	0	1	0	0	32	0	0	0	0	23	0	38	74	0	1	0	2	1	175	0.45	0.000199467
d__Eukaryota	k__Fungi	p__Basidiomycota	c__Microbotryomycetes	o__Microbotryomycetes_ord_Incertae_sedis	f__Chrysozymaceae	g__unclassified_f__Chrysozymaceae	s__unclassified_f__Chrysozymaceae	OTU274	0	0	0	0	1	72	0	0	0	0	0	0	0	0	0	1	1	0	1	0	76	0.25	8.66e-05
d__Eukaryota	k__Fungi	p__Ascomycota	c__Dothideomycetes	o__Pleosporales	f__Phaeosphaeriaceae	g__unclassified_f__Phaeosphaeriaceae	s__unclassified_f__Phaeosphaeriaceae	OTU1858	0	0	0	0	0	0	0	0	0	0	0	0	0	0	0	0	0	9	0	0	9	0.05	1.03e-05
d__Eukaryota	k__Fungi	p__Ascomycota	c__Saccharomycetes	o__Saccharomycetales	f__Saccharomycetales_fam_Incertae_sedis	g__Candida	s__Candida_nitratophila	OTU2	0	0	0	0	0	0	0	0	0	0	75	0	0	0	0	0	0	0	0	0	75	0.05	8.55e-05
d__Eukaryota	k__Fungi	p__Ascomycota	c__Dothideomycetes	o__Myriangiales	f__Myriangiaceae	g__Myriangium	s__Myriangium_sp	OTU82	0	0	0	0	0	0	0	0	0	0	0	0	52	0	0	0	0	0	0	0	52	0.05	5.93e-05
d__Eukaryota	k__Fungi	p__Ascomycota	c__Sordariomycetes	o__Hypocreales	f__Nectriaceae	g__Fusarium	s__unclassified_g__Fusarium	OTU1089	0	0	0	0	0	0	0	0	0	0	0	0	0	0	0	0	0	0	0	2	2	0.05	2.28e-06
d__Eukaryota	k__Fungi	p__Basidiomycota	c__unclassified_p__Basidiomycota	o__unclassified_p__Basidiomycota	f__unclassified_p__Basidiomycota	g__unclassified_p__Basidiomycota	s__unclassified_p__Basidiomycota	OTU785	0	2	3	0	0	0	0	0	0	0	0	0	0	0	0	0	0	0	0	0	5	0.1	5.7e-06
d__Eukaryota	k__Fungi	p__Ascomycota	c__Dothideomycetes	o__Venturiales	f__Venturiaceae	g__Venturia	s__Venturia_sp	OTU257	0	0	0	0	0	0	0	0	0	0	0	0	0	0	0	0	0	0	1	0	1	0.05	1.14e-06
d__Eukaryota	k__Fungi	p__Ascomycota	c__Dothideomycetes	o__Capnodiales	f__Teratosphaeriaceae	g__Capnobotryella	s__Capnobotryella_renispora	OTU2063	1	1	6	7	8	0	0	0	0	0	0	0	0	22	7	0	1	3	1	0	57	0.5	6.5e-05
d__Eukaryota	k__Fungi	p__Basidiomycota	c__Cystobasidiomycetes	o__Cystobasidiomycetes_ord_Incertae_sedis	f__Symmetrosporaceae	g__Symmetrospora	s__Symmetrospora_symmetrica	OTU799	1	1	0	7	3	0	201	133	0	0	0	0	0	144	0	0	0	0	1	1	492	0.45	0.000560786
d__Eukaryota	k__Fungi	p__Ascomycota	c__Dothideomycetes	o__Venturiales	f__unclassified_o__Venturiales	g__unclassified_o__Venturiales	s__unclassified_o__Venturiales	OTU2036	0	0	0	2	0	0	0	0	0	0	0	0	0	0	0	6	0	0	3	23	34	0.2	3.88e-05
d__Eukaryota	k__Fungi	p__Ascomycota	c__Eurotiomycetes	o__Chaetothyriales	f__Trichomeriaceae	g__unclassified_f__Trichomeriaceae	s__Trichomeriaceae_sp	OTU919	0	0	0	0	0	0	0	49	0	0	0	0	0	16	0	0	0	0	0	0	65	0.1	7.41e-05
d__Eukaryota	k__Fungi	p__Ascomycota	c__Sordariomycetes	o__Xylariales	f__unclassified_o__Xylariales	g__unclassified_o__Xylariales	s__unclassified_o__Xylariales	OTU2116	0	0	0	3	0	0	0	0	0	0	0	0	0	0	0	0	0	0	0	0	3	0.05	3.42e-06
d__Eukaryota	k__Fungi	p__Basidiomycota	c__Agaricostilbomycetes	o__Agaricostilbales	f__Chionosphaeraceae	g__unclassified_f__Chionosphaeraceae	s__unclassified_f__Chionosphaeraceae	OTU1193	0	0	4	0	1	0	0	0	0	0	0	0	0	0	0	0	0	0	0	0	5	0.1	5.7e-06
d__Eukaryota	k__Fungi	p__Ascomycota	c__Leotiomycetes	o__unclassified_c__Leotiomycetes	f__unclassified_c__Leotiomycetes	g__unclassified_c__Leotiomycetes	s__unclassified_c__Leotiomycetes	OTU13	0	0	0	0	0	0	0	0	0	0	91	0	0	0	0	0	0	0	0	0	91	0.05	0.000103723
d__Eukaryota	k__Fungi	p__Ascomycota	c__Dothideomycetes	o__Capnodiales	f__Teratosphaeriaceae	g__Devriesia	s__Devriesia_strelitziicola	OTU2104	1	3	0	5	6	0	18	0	0	0	0	0	0	0	0	5	40	4	6	0	88	0.45	0.000100303
d__Eukaryota	k__Fungi	p__Basidiomycota	c__Tremellomycetes	o__unclassified_c__Tremellomycetes	f__unclassified_c__Tremellomycetes	g__unclassified_c__Tremellomycetes	s__unclassified_c__Tremellomycetes	OTU266	0	0	0	0	0	0	0	0	0	0	0	0	0	0	0	0	3	0	5	0	8	0.1	9.12e-06
d__Eukaryota	k__Fungi	p__Basidiomycota	c__unclassified_p__Basidiomycota	o__unclassified_p__Basidiomycota	f__unclassified_p__Basidiomycota	g__unclassified_p__Basidiomycota	s__unclassified_p__Basidiomycota	OTU932	0	0	0	0	0	0	0	0	0	0	9	2	10	0	0	0	0	0	0	0	21	0.15	2.39e-05
d__Eukaryota	k__Fungi	p__Ascomycota	c__Dothideomycetes	o__Pleosporales	f__Lophiostomataceae	g__Lophiostoma	s__unclassified_g__Lophiostoma	OTU604	0	0	4	1	0	79	0	0	0	0	0	1	0	0	0	0	0	0	0	0	85	0.2	9.69e-05
d__Eukaryota	k__Fungi	p__Ascomycota	c__unclassified_p__Ascomycota	o__unclassified_p__Ascomycota	f__unclassified_p__Ascomycota	g__unclassified_p__Ascomycota	s__unclassified_p__Ascomycota	OTU1939	0	3	2	4	0	0	0	0	0	0	0	0	0	21	0	399	1	0	0	1	431	0.35	0.000491258
d__Eukaryota	k__Fungi	p__Ascomycota	c__Leotiomycetes	o__Helotiales	f__Helotiaceae	g__Articulospora	s__Articulospora_sp	OTU1570	0	0	0	0	2	0	0	0	54	0	0	0	0	0	0	2	0	0	3	5	66	0.25	7.52e-05
d__Eukaryota	k__Fungi	p__Basidiomycota	c__Tremellomycetes	o__Tremellales	f__Tremellaceae	g__Cryptococcus_f__Tremellaceae	s__Cryptococcus_sp_g__Cryptococcus_f__Tremellaceae	OTU516	0	15	5	1	1	0	0	0	0	0	0	0	0	0	0	0	0	0	1	2	25	0.3	2.85e-05
d__Eukaryota	k__Fungi	p__Ascomycota	c__unclassified_p__Ascomycota	o__unclassified_p__Ascomycota	f__unclassified_p__Ascomycota	g__unclassified_p__Ascomycota	s__unclassified_p__Ascomycota	OTU1931	2	9	3	12	2	0	85	31	0	0	0	0	0	0	0	4	1	1	1	9	160	0.6	0.000182369
d__Eukaryota	k__Fungi	p__Ascomycota	c__Sordariomycetes	o__Glomerellales	f__Glomerellaceae	g__Colletotrichum	s__Colletotrichum_boninense	OTU89	0	0	0	0	0	0	0	0	0	0	0	0	30	0	0	0	0	0	0	0	30	0.05	3.42e-05
d__Eukaryota	k__Fungi	p__Ascomycota	c__Dothideomycetes	o__Pleosporales	f__unclassified_o__Pleosporales	g__unclassified_o__Pleosporales	s__unclassified_o__Pleosporales	OTU1981	0	0	0	4	0	0	0	0	0	0	0	0	0	0	0	0	2	0	0	0	6	0.1	6.84e-06
d__Eukaryota	k__Fungi	p__Ascomycota	c__Dothideomycetes	o__Capnodiales	f__Cladosporiaceae	g__Rachicladosporium	s__Rachicladosporium_pini	OTU1754	0	1	0	0	0	0	0	0	0	0	0	0	0	0	0	0	0	0	0	5	6	0.1	6.84e-06
d__Eukaryota	k__Fungi	p__Ascomycota	c__Dothideomycetes	o__Pleosporales	f__Didymellaceae	g__unclassified_f__Didymellaceae	s__unclassified_f__Didymellaceae	OTU576	0	1	0	0	0	0	0	0	0	0	0	0	0	0	0	0	0	0	0	0	1	0.05	1.14e-06
d__Eukaryota	k__Fungi	p__Ascomycota	c__Dothideomycetes	o__unclassified_c__Dothideomycetes	f__unclassified_c__Dothideomycetes	g__unclassified_c__Dothideomycetes	s__unclassified_c__Dothideomycetes	OTU201	0	0	0	0	1	0	0	0	0	0	0	0	0	0	0	0	0	0	0	0	1	0.05	1.14e-06
d__Eukaryota	k__Fungi	p__Basidiomycota	c__Agaricostilbomycetes	o__Agaricostilbales	f__unclassified_o__Agaricostilbales	g__unclassified_o__Agaricostilbales	s__unclassified_o__Agaricostilbales	OTU1883	0	0	1	0	5	0	0	0	0	0	0	0	0	0	0	0	2	1	2	4	15	0.3	1.71e-05
d__Eukaryota	k__Fungi	p__Ascomycota	c__Dothideomycetes	o__Venturiales	f__Sympoventuriaceae	g__Scolecobasidium	s__Scolecobasidium_constrictum	OTU456	0	0	0	0	0	0	0	0	0	0	0	0	0	0	0	1	0	0	0	0	1	0.05	1.14e-06
d__Eukaryota	k__Fungi	p__Ascomycota	c__unclassified_p__Ascomycota	o__unclassified_p__Ascomycota	f__unclassified_p__Ascomycota	g__unclassified_p__Ascomycota	s__unclassified_p__Ascomycota	OTU1809	0	0	0	0	0	0	0	0	0	0	0	0	0	0	0	0	0	1	0	0	1	0.05	1.14e-06
d__Eukaryota	k__Fungi	p__Ascomycota	c__Eurotiomycetes	o__Chaetothyriales	f__Cyphellophoraceae	g__Cyphellophora	s__Cyphellophora_jingdongensis	OTU589	0	0	5	0	0	0	0	0	0	0	0	0	0	0	0	0	0	0	0	0	5	0.05	5.7e-06
d__Eukaryota	k__Fungi	p__Ascomycota	c__Sordariomycetes	o__Trichosphaeriales	f__Trichosphaeriaceae	g__unclassified_f__Trichosphaeriaceae	s__unclassified_f__Trichosphaeriaceae	OTU719	0	0	0	0	0	0	0	0	0	0	0	0	0	1	0	0	0	0	0	0	1	0.05	1.14e-06
d__Eukaryota	k__Fungi	p__Basidiomycota	c__Tremellomycetes	o__Tremellales	f__Cryptococcaceae	g__Cryptococcus_f__Cryptococcaceae	s__Cryptococcus_saitoi	OTU741	0	0	0	0	0	0	0	136	0	0	0	15	26	68	0	0	0	0	0	0	245	0.2	0.000279253
d__Eukaryota	k__Fungi	p__Ascomycota	c__Dothideomycetes	o__Capnodiales	f__Cladosporiaceae	g__Rachicladosporium	s__unclassified_g__Rachicladosporium	OTU1185	0	0	2	0	0	0	0	0	0	0	0	0	0	0	0	0	0	0	0	0	2	0.05	2.28e-06
d__Eukaryota	k__Fungi	p__Basidiomycota	c__Agaricostilbomycetes	o__Agaricostilbales	f__Chionosphaeraceae	g__unclassified_f__Chionosphaeraceae	s__unclassified_f__Chionosphaeraceae	OTU1997	0	0	0	1	2	0	0	0	0	0	0	0	0	0	0	16	1	0	0	0	20	0.2	2.28e-05
d__Eukaryota	k__Fungi	p__Ascomycota	c__Sordariomycetes	o__Hypocreales	f__Nectriaceae	g__Gibberella	s__Gibberella_avenacea	OTU1505	0	1	54	2	5	0	0	127	24	0	0	0	0	0	0	24	6	0	24	44	311	0.5	0.000354481
d__Eukaryota	k__Fungi	p__Mortierellomycota	c__Mortierellomycetes	o__Mortierellales	f__Mortierellaceae	g__Mortierella	s__Mortierella_elongata	OTU694	0	0	0	0	0	0	0	0	0	0	0	0	0	151	0	0	0	0	0	0	151	0.05	0.000172111
d__Eukaryota	k__Fungi	p__Ascomycota	c__unclassified_p__Ascomycota	o__unclassified_p__Ascomycota	f__unclassified_p__Ascomycota	g__unclassified_p__Ascomycota	s__unclassified_p__Ascomycota	OTU1737	0	0	0	0	0	0	0	0	0	0	0	0	0	14	0	0	0	0	0	0	14	0.05	1.6e-05
d__Eukaryota	k__Fungi	p__Ascomycota	c__Dothideomycetes	o__Capnodiales	f__unclassified_o__Capnodiales	g__unclassified_o__Capnodiales	s__unclassified_o__Capnodiales	OTU350	0	0	0	0	0	0	0	0	0	0	0	0	0	0	0	3	2	0	0	1	6	0.15	6.84e-06
d__Eukaryota	k__Fungi	p__Ascomycota	c__Dothideomycetes	o__Capnodiales	f__Cladosporiaceae	g__Cladosporium	s__Cladosporium_cucumerinum	OTU731	0	11	1	0	1	0	16	2	1	0	3	20	4	25	29	0	2	0	0	0	115	0.6	0.000131078
d__Eukaryota	k__Fungi	p__Basidiomycota	c__Tremellomycetes	o__Tremellales	f__Bulleribasidiaceae	g__Vishniacozyma	s__Vishniacozyma_dimennae	OTU1082	0	2	0	0	0	0	0	0	0	0	0	0	0	0	0	0	0	0	0	2	4	0.1	4.56e-06
d__Eukaryota	k__Fungi	p__Ascomycota	c__Saccharomycetes	o__Saccharomycetales	f__Phaffomycetaceae	g__Cyberlindnera	s__Cyberlindnera_fabianii	OTU94	0	0	0	0	0	0	0	0	0	0	0	0	0	5	0	0	0	0	0	0	5	0.05	5.7e-06
d__Eukaryota	k__Fungi	p__unclassified_k__Fungi	c__unclassified_k__Fungi	o__unclassified_k__Fungi	f__unclassified_k__Fungi	g__unclassified_k__Fungi	s__unclassified_k__Fungi	OTU204	0	1	1	2	1	0	0	0	0	0	0	0	0	0	0	4	2	0	0	1	12	0.35	1.37e-05
d__Eukaryota	k__Fungi	p__Ascomycota	c__Dothideomycetes	o__Capnodiales	f__Mycosphaerellaceae	g__Geastrumia	s__Geastrumia_polystigmatis	OTU1106	0	0	0	0	0	0	0	0	0	0	0	0	0	0	0	0	0	0	0	1	1	0.05	1.14e-06
d__Eukaryota	k__Fungi	p__Ascomycota	c__Sordariomycetes	o__Hypocreales	f__Hypocreaceae	g__Trichoderma	s__unclassified_g__Trichoderma	OTU10	0	0	0	0	0	0	0	0	0	0	41	0	0	0	0	0	0	0	0	0	41	0.05	4.67e-05
d__Eukaryota	k__Fungi	p__Ascomycota	c__Dothideomycetes	o__unclassified_c__Dothideomycetes	f__unclassified_c__Dothideomycetes	g__unclassified_c__Dothideomycetes	s__unclassified_c__Dothideomycetes	OTU1084	0	0	0	0	0	0	0	0	0	0	0	0	0	0	0	0	0	0	0	1	1	0.05	1.14e-06
d__Eukaryota	k__Fungi	p__Ascomycota	c__Dothideomycetes	o__Pleosporales	f__unclassified_o__Pleosporales	g__unclassified_o__Pleosporales	s__unclassified_o__Pleosporales	OTU1506	0	0	0	4	0	62	0	0	47	0	7	0	0	0	0	0	0	0	0	1	121	0.25	0.000137917
d__Eukaryota	k__Fungi	p__Ascomycota	c__Eurotiomycetes	o__Chaetothyriales	f__Herpotrichiellaceae	g__Exophiala	s__unclassified_g__Exophiala	OTU1201	0	0	2	0	0	0	0	0	0	0	0	0	0	0	0	0	0	0	0	0	2	0.05	2.28e-06
d__Eukaryota	k__Fungi	p__Basidiomycota	c__Malasseziomycetes	o__Malasseziales	f__Malasseziaceae	g__Malassezia	s__Malassezia_globosa	OTU1260	0	0	0	0	0	16	0	0	0	0	0	0	0	0	0	0	0	0	0	0	16	0.05	1.82e-05
d__Eukaryota	k__Fungi	p__Ascomycota	c__unclassified_p__Ascomycota	o__unclassified_p__Ascomycota	f__unclassified_p__Ascomycota	g__unclassified_p__Ascomycota	s__unclassified_p__Ascomycota	OTU1155	0	0	5	0	0	0	0	0	0	0	0	0	0	0	0	0	0	0	0	0	5	0.05	5.7e-06
d__Eukaryota	k__Fungi	p__Ascomycota	c__unclassified_p__Ascomycota	o__unclassified_p__Ascomycota	f__unclassified_p__Ascomycota	g__unclassified_p__Ascomycota	s__unclassified_p__Ascomycota	OTU1156	0	0	15	0	0	0	0	0	0	0	0	0	0	0	0	0	0	0	0	0	15	0.05	1.71e-05
d__Eukaryota	k__Fungi	p__Ascomycota	c__Eurotiomycetes	o__Chaetothyriales	f__Cyphellophoraceae	g__Cyphellophora	s__Cyphellophora_sessilis	OTU1956	48	14	111	43	37	345	114	120	0	54	142	0	38	0	23	82	30	78	20	69	1368	0.85	0.00155926
d__Eukaryota	k__Fungi	p__Ascomycota	c__Dothideomycetes	o__Capnodiales	f__Cladosporiaceae	g__Rachicladosporium	s__Rachicladosporium_inconspicuum	OTU1259	0	0	3	0	0	0	0	0	0	0	0	0	0	0	0	0	0	0	0	0	3	0.05	3.42e-06
d__Eukaryota	k__Fungi	p__Ascomycota	c__unclassified_p__Ascomycota	o__unclassified_p__Ascomycota	f__unclassified_p__Ascomycota	g__unclassified_p__Ascomycota	s__unclassified_p__Ascomycota	OTU1486	0	0	0	0	0	0	0	0	59	0	0	0	0	0	0	0	0	0	0	0	59	0.05	6.72e-05
d__Eukaryota	k__Fungi	p__Ascomycota	c__Dothideomycetes	o__Pleosporales	f__Phaeosphaeriaceae	g__Pseudoophiobolus	s__Pseudoophiobolus_italicus	OTU679	0	0	3	0	4	0	0	0	0	0	0	0	0	0	0	0	0	0	0	0	7	0.1	7.98e-06
d__Eukaryota	k__Fungi	p__Basidiomycota	c__unclassified_p__Basidiomycota	o__unclassified_p__Basidiomycota	f__unclassified_p__Basidiomycota	g__unclassified_p__Basidiomycota	s__unclassified_p__Basidiomycota	OTU2073	2	2	1	2	0	0	0	0	0	0	0	0	0	0	0	1	10	4	2	5	29	0.45	3.31e-05
d__Eukaryota	k__Fungi	p__unclassified_k__Fungi	c__unclassified_k__Fungi	o__unclassified_k__Fungi	f__unclassified_k__Fungi	g__unclassified_k__Fungi	s__unclassified_k__Fungi	OTU348	0	0	0	0	0	0	0	0	0	0	0	0	0	0	0	0	6	0	0	0	6	0.05	6.84e-06
d__Eukaryota	k__Fungi	p__unclassified_k__Fungi	c__unclassified_k__Fungi	o__unclassified_k__Fungi	f__unclassified_k__Fungi	g__unclassified_k__Fungi	s__unclassified_k__Fungi	OTU345	0	0	0	0	0	0	0	0	0	0	0	0	0	0	0	0	2	0	0	0	2	0.05	2.28e-06
d__Eukaryota	k__Fungi	p__Ascomycota	c__unclassified_p__Ascomycota	o__unclassified_p__Ascomycota	f__unclassified_p__Ascomycota	g__unclassified_p__Ascomycota	s__unclassified_p__Ascomycota	OTU524	0	0	0	0	0	0	0	0	0	0	0	0	0	0	0	2	0	0	0	0	2	0.05	2.28e-06
d__Eukaryota	k__Fungi	p__Basidiomycota	c__Tremellomycetes	o__Cystofilobasidiales	f__Mrakiaceae	g__Tausonia	s__Tausonia_pullulans	OTU1466	0	0	1	0	0	258	0	196	0	0	0	0	0	333	0	0	0	0	0	0	788	0.2	0.000898169
d__Eukaryota	k__Fungi	p__Basidiomycota	c__Tremellomycetes	o__Tremellales	f__Bulleraceae	g__Genolevuria	s__Genolevuria_bromeliarum	OTU1835	0	0	0	0	6	0	0	0	0	0	0	0	0	0	0	2	0	11	0	0	19	0.15	2.17e-05
d__Eukaryota	k__Fungi	p__Ascomycota	c__Dothideomycetes	o__Venturiales	f__Venturiaceae	g__Venturia	s__unclassified_g__Venturia	OTU2058	120	3	37	10	18	117	0	0	113	0	115	16	0	54	0	1002	1	31	50	143	1830	0.75	0.00208585
d__Eukaryota	k__Fungi	p__Ascomycota	c__unclassified_p__Ascomycota	o__unclassified_p__Ascomycota	f__unclassified_p__Ascomycota	g__unclassified_p__Ascomycota	s__unclassified_p__Ascomycota	OTU738	0	0	0	0	0	0	0	0	0	205	0	0	0	0	0	0	0	0	0	0	205	0.05	0.000233661
d__Eukaryota	k__Fungi	p__Ascomycota	c__Dothideomycetes	o__Capnodiales	f__Mycosphaerellaceae	g__unclassified_f__Mycosphaerellaceae	s__unclassified_f__Mycosphaerellaceae	OTU77	6	0	4	1	0	0	0	0	0	0	0	0	13	0	0	0	0	0	0	2	26	0.25	2.96e-05
d__Eukaryota	k__Fungi	p__Ascomycota	c__Dothideomycetes	o__Capnodiales	f__Cladosporiaceae	g__Rachicladosporium	s__unclassified_g__Rachicladosporium	OTU636	6	9	4	10	4	0	31	0	14	0	0	0	0	0	0	2	2	10	8	5	105	0.6	0.00011968
d__Eukaryota	k__Fungi	p__Ascomycota	c__Sordariomycetes	o__Hypocreales	f__Nectriaceae	g__unclassified_f__Nectriaceae	s__unclassified_f__Nectriaceae	OTU904	0	0	0	0	0	0	0	0	0	0	0	39	0	0	0	0	0	0	0	0	39	0.05	4.45e-05
d__Eukaryota	k__Fungi	p__Ascomycota	c__Leotiomycetes	o__unclassified_c__Leotiomycetes	f__unclassified_c__Leotiomycetes	g__unclassified_c__Leotiomycetes	s__unclassified_c__Leotiomycetes	OTU1881	1	0	2	0	0	0	0	0	0	0	0	0	0	0	0	13	3	0	0	0	19	0.2	2.17e-05
d__Eukaryota	k__Fungi	p__Ascomycota	c__Sordariomycetes	o__Diaporthales	f__Diaporthaceae	g__Diaporthe	s__Diaporthe_nobilis	OTU1674	0	1	0	0	0	0	0	0	0	0	0	0	0	0	0	0	0	0	0	0	1	0.05	1.14e-06
d__Eukaryota	k__Fungi	p__Ascomycota	c__Dothideomycetes	o__Pleosporales	f__Phaeosphaeriaceae	g__Leptospora	s__Leptospora_sp	OTU123	0	0	0	0	0	0	0	0	0	0	0	0	0	0	27	0	0	0	0	0	27	0.05	3.08e-05
d__Eukaryota	k__Fungi	p__Basidiomycota	c__Cystobasidiomycetes	o__Cystobasidiales	f__Cystobasidiaceae	g__Occultifur	s__Occultifur_sp	OTU2122	5	5	24	11	1	0	0	0	0	0	0	0	0	0	0	73	18	20	9	0	166	0.45	0.000189208
d__Eukaryota	k__Fungi	p__Ascomycota	c__Eurotiomycetes	o__Chaetothyriales	f__unclassified_o__Chaetothyriales	g__unclassified_o__Chaetothyriales	s__unclassified_o__Chaetothyriales	OTU764	0	0	0	0	1	0	0	0	0	0	0	0	0	0	0	1	0	0	3	0	5	0.15	5.7e-06
d__Eukaryota	k__Fungi	p__unclassified_k__Fungi	c__unclassified_k__Fungi	o__unclassified_k__Fungi	f__unclassified_k__Fungi	g__unclassified_k__Fungi	s__unclassified_k__Fungi	OTU1631	0	0	0	0	0	0	0	0	1	0	0	0	0	0	0	0	0	0	0	0	1	0.05	1.14e-06
d__Eukaryota	k__Fungi	p__Basidiomycota	c__Agaricomycetes	o__Sebacinales	f__Sebacinaceae	g__Sebacina	s__Sebacina_sp	OTU1468	0	0	0	0	0	0	0	92	0	0	0	0	0	0	0	0	0	0	0	0	92	0.05	0.000104862
d__Eukaryota	k__Fungi	p__Basidiomycota	c__Dacrymycetes	o__unclassified_c__Dacrymycetes	f__unclassified_c__Dacrymycetes	g__unclassified_c__Dacrymycetes	s__unclassified_c__Dacrymycetes	OTU110	0	0	0	0	0	0	0	0	0	0	0	0	0	233	0	0	0	0	0	0	233	0.05	0.000265575
d__Eukaryota	k__Fungi	p__Ascomycota	c__Dothideomycetes	o__Capnodiales	f__Teratosphaeriaceae	g__Neocatenulostroma	s__Neocatenulostroma_sp	OTU1917	2	4	2	0	0	0	0	0	0	0	0	0	0	0	0	21	0	2	0	7	38	0.3	4.33e-05
d__Eukaryota	k__Fungi	p__Basidiomycota	c__Cystobasidiomycetes	o__Erythrobasidiales	f__unclassified_o__Erythrobasidiales	g__unclassified_o__Erythrobasidiales	s__Erythrobasidiales_sp	OTU2016	2	12	70	13	2	0	0	0	0	128	0	0	0	32	58	15	4	10	6	16	368	0.65	0.00041945
d__Eukaryota	k__Fungi	p__Basidiomycota	c__Tremellomycetes	o__Filobasidiales	f__Piskurozymaceae	g__Solicoccozyma	s__Solicoccozyma_terricola	OTU1911	0	0	0	0	0	0	0	0	0	0	0	0	0	0	0	0	0	0	1	0	1	0.05	1.14e-06
d__Eukaryota	k__Fungi	p__Ascomycota	c__unclassified_p__Ascomycota	o__unclassified_p__Ascomycota	f__unclassified_p__Ascomycota	g__unclassified_p__Ascomycota	s__unclassified_p__Ascomycota	OTU865	0	0	3	0	0	0	0	0	0	0	0	0	0	0	0	0	0	0	0	0	3	0.05	3.42e-06
d__Eukaryota	k__Fungi	p__Basidiomycota	c__unclassified_p__Basidiomycota	o__unclassified_p__Basidiomycota	f__unclassified_p__Basidiomycota	g__unclassified_p__Basidiomycota	s__unclassified_p__Basidiomycota	OTU440	0	0	0	0	0	0	0	0	0	0	0	0	0	0	0	0	0	1	0	0	1	0.05	1.14e-06
d__Eukaryota	k__Fungi	p__Basidiomycota	c__Agaricomycetes	o__Polyporales	f__Coriolaceae	g__Trametes	s__Trametes_versicolor	OTU133	0	0	0	0	0	0	0	0	0	0	0	0	0	0	36	0	0	0	0	0	36	0.05	4.1e-05
d__Eukaryota	k__Fungi	p__Ascomycota	c__Dothideomycetes	o__Capnodiales	f__Cladosporiaceae	g__Rachicladosporium	s__unclassified_g__Rachicladosporium	OTU1163	0	1	2	0	0	0	0	0	0	0	0	0	0	0	0	0	0	0	6	0	9	0.15	1.03e-05
d__Eukaryota	k__Fungi	p__Basidiomycota	c__Tremellomycetes	o__Tremellales	f__unclassified_o__Tremellales	g__unclassified_o__Tremellales	s__unclassified_o__Tremellales	OTU891	0	0	1	0	0	0	0	0	0	320	0	12	72	88	41	0	0	0	0	0	534	0.3	0.000608658
d__Eukaryota	k__Fungi	p__Ascomycota	c__Leotiomycetes	o__Helotiales	f__Dermateaceae	g__Trimmatostroma	s__Trimmatostroma_cordae	OTU801	0	0	4	1	17	0	0	0	0	0	0	0	82	0	0	0	5	1	0	0	110	0.3	0.000125379
d__Eukaryota	k__Fungi	p__Ascomycota	c__Dothideomycetes	o__Capnodiales	f__Cladosporiaceae	g__Cladosporium	s__Cladosporium_limoniforme	OTU268	0	0	0	0	1	0	0	0	0	0	320	0	0	46	29	1	0	0	2	0	399	0.3	0.000454784
d__Eukaryota	k__Fungi	p__Basidiomycota	c__Tremellomycetes	o__Filobasidiales	f__Piskurozymaceae	g__Solicoccozyma	s__Solicoccozyma_terrea	OTU1535	0	0	0	0	0	0	0	0	44	0	0	0	0	0	0	0	0	0	0	0	44	0.05	5.02e-05
d__Eukaryota	k__Fungi	p__Ascomycota	c__Eurotiomycetes	o__Chaetothyriales	f__Herpotrichiellaceae	g__unclassified_f__Herpotrichiellaceae	s__unclassified_f__Herpotrichiellaceae	OTU1182	0	0	1	0	0	0	0	0	0	0	0	0	0	0	0	0	0	0	0	0	1	0.05	1.14e-06
d__Eukaryota	k__Fungi	p__Ascomycota	c__Sordariomycetes	o__Glomerellales	f__unclassified_o__Glomerellales	g__unclassified_o__Glomerellales	s__unclassified_o__Glomerellales	OTU830	0	0	0	0	1	0	0	0	0	0	0	0	0	0	0	0	0	0	0	0	1	0.05	1.14e-06
d__Eukaryota	k__Fungi	p__Ascomycota	c__Dothideomycetes	o__Dothideomycetes_ord_Incertae_sedis	f__Dothideomycetes_fam_Incertae_sedis	g__Neocladophialophora	s__Neocladophialophora_quercina	OTU1077	0	0	0	0	0	0	0	0	0	0	0	0	0	0	0	1	0	0	0	2	3	0.1	3.42e-06
d__Eukaryota	k__Fungi	p__Ascomycota	c__Eurotiomycetes	o__Chaetothyriales	f__Chaetothyriaceae	g__Camptophora	s__Camptophora_hylomeconis	OTU1912	17	11	1	3	5	0	24	0	0	214	0	0	0	0	0	6	1	5	11	4	302	0.6	0.000344222
d__Eukaryota	k__Fungi	p__Ascomycota	c__Sordariomycetes	o__Diaporthales	f__Diaporthaceae	g__Diaporthe	s__Diaporthe_citrichinensis	OTU1557	0	283	32	8	114	45	21	32	55	278	0	72	0	190	9	10	9	6	0	47	1211	0.8	0.00138031
d__Eukaryota	k__Fungi	p__Ascomycota	c__Sordariomycetes	o__Glomerellales	f__Glomerellaceae	g__Colletotrichum	s__unclassified_g__Colletotrichum	OTU52	0	0	0	0	0	0	0	0	0	0	0	105	0	0	0	0	0	0	0	0	105	0.05	0.00011968
d__Eukaryota	k__Fungi	p__Ascomycota	c__Dothideomycetes	o__Pleosporales	f__Didymellaceae	g__Boeremia	s__Boeremia_exigua	OTU1517	86	98	16	79	522	0	287	99	27	258	280	10	564	4	87	388	136	186	4263	78	7468	0.95	0.00851209
d__Eukaryota	k__Fungi	p__Ascomycota	c__Dothideomycetes	o__Pleosporales	f__Tetraplosphaeriaceae	g__Tetraplosphaeria	s__Tetraplosphaeria_sasicola	OTU757	0	7	0	0	0	0	0	0	0	0	0	0	0	0	8	0	0	0	0	0	15	0.1	1.71e-05
d__Eukaryota	k__Fungi	p__Ascomycota	c__Dothideomycetes	o__Pleosporales	f__Phaeosphaeriaceae	g__Paraphoma	s__Paraphoma_radicina	OTU273	0	0	0	3	1	0	0	0	0	0	0	0	0	0	0	103	25	9	2	3	146	0.35	0.000166412
d__Eukaryota	k__Fungi	p__Ascomycota	c__Sordariomycetes	o__Hypocreales	f__Stachybotryaceae	g__Paramyrothecium	s__unclassified_g__Paramyrothecium	OTU1148	0	0	0	0	0	0	0	0	0	0	0	0	0	0	0	1	0	0	0	0	1	0.05	1.14e-06
d__Eukaryota	k__Fungi	p__Ascomycota	c__Eurotiomycetes	o__Chaetothyriales	f__Chaetothyriaceae	g__unclassified_f__Chaetothyriaceae	s__unclassified_f__Chaetothyriaceae	OTU14	12	0	0	1	4	0	0	0	0	0	184	0	0	0	0	0	0	0	0	0	201	0.2	0.000229102
d__Eukaryota	k__Fungi	p__Ascomycota	c__Dothideomycetes	o__Capnodiales	f__Capnodiales_fam_Incertae_sedis	g__Arthrocatena	s__Arthrocatena_sp	OTU76	0	0	0	0	0	0	0	0	0	0	0	0	126	0	0	0	0	0	0	0	126	0.05	0.000143616
d__Eukaryota	k__Fungi	p__Ascomycota	c__Dothideomycetes	o__Capnodiales	f__Extremaceae	g__unclassified_f__Extremaceae	s__unclassified_f__Extremaceae	OTU1971	1	19	3	6	12	0	0	0	0	0	0	0	0	59	0	6	1	24	7	2	140	0.55	0.000159573
d__Eukaryota	k__Fungi	p__Ascomycota	c__Dothideomycetes	o__Pleosporales	f__Didymosphaeriaceae	g__Paraphaeosphaeria	s__Paraphaeosphaeria_verruculosa	OTU1861	0	0	0	0	0	0	0	0	0	0	0	0	0	0	0	0	46	6	0	0	52	0.1	5.93e-05
d__Eukaryota	k__Fungi	p__Basidiomycota	c__Agaricomycetes	o__Polyporales	f__Ganodermataceae	g__Ganoderma	s__Ganoderma_gibbosum	OTU174	0	0	0	0	1	0	0	0	0	0	0	0	0	0	0	0	0	0	0	0	1	0.05	1.14e-06
d__Eukaryota	k__Fungi	p__Ascomycota	c__Dothideomycetes	o__Pleosporales	f__Pleosporaceae	g__unclassified_f__Pleosporaceae	s__unclassified_f__Pleosporaceae	OTU1030	4	1	0	0	2	0	0	0	0	0	0	0	0	0	0	0	0	0	0	15	22	0.2	2.51e-05
d__Eukaryota	k__Fungi	p__Ascomycota	c__unclassified_p__Ascomycota	o__unclassified_p__Ascomycota	f__unclassified_p__Ascomycota	g__unclassified_p__Ascomycota	s__unclassified_p__Ascomycota	OTU199	0	0	0	0	1	0	0	0	0	0	0	0	0	0	0	0	0	0	0	0	1	0.05	1.14e-06
d__Eukaryota	k__Fungi	p__Ascomycota	c__Sordariomycetes	o__Coniochaetales	f__Coniochaetaceae	g__Coniochaeta	s__unclassified_g__Coniochaeta	OTU100	0	0	0	0	0	0	0	0	0	0	0	0	0	25	0	0	0	0	0	0	25	0.05	2.85e-05
d__Eukaryota	k__Fungi	p__Ascomycota	c__Dothideomycetes	o__Capnodiales	f__Teratosphaeriaceae	g__Devriesia	s__Devriesia_pseudoamericana	OTU1718	0	0	0	2	0	0	0	0	0	0	0	0	0	0	0	0	0	0	0	0	2	0.05	2.28e-06
d__Eukaryota	k__Fungi	p__Ascomycota	c__Dothideomycetes	o__Dothideales	f__unclassified_o__Dothideales	g__unclassified_o__Dothideales	s__unclassified_o__Dothideales	OTU594	0	1	0	0	0	0	0	0	0	0	0	0	0	0	0	0	0	0	0	0	1	0.05	1.14e-06
d__Eukaryota	k__Fungi	p__Ascomycota	c__unclassified_p__Ascomycota	o__unclassified_p__Ascomycota	f__unclassified_p__Ascomycota	g__unclassified_p__Ascomycota	s__unclassified_p__Ascomycota	OTU1839	0	0	0	0	0	0	0	0	0	0	0	0	0	0	0	0	0	2	0	0	2	0.05	2.28e-06
d__Eukaryota	k__Fungi	p__Ascomycota	c__Dothideomycetes	o__Capnodiales	f__Cladosporiaceae	g__Rachicladosporium	s__Rachicladosporium_inconspicuum	OTU2139	6	1	36	4	2	0	0	0	0	439	50	0	0	0	4	0	3	104	5	0	654	0.55	0.000745435
d__Eukaryota	k__Fungi	p__unclassified_k__Fungi	c__unclassified_k__Fungi	o__unclassified_k__Fungi	f__unclassified_k__Fungi	g__unclassified_k__Fungi	s__unclassified_k__Fungi	OTU352	0	0	0	0	0	0	0	0	0	0	0	0	0	0	0	0	6	0	0	0	6	0.05	6.84e-06
d__Eukaryota	k__Fungi	p__Ascomycota	c__Lecanoromycetes	o__Lecanoromycetes_ord_Incertae_sedis	f__Lecanoromycetes_fam_Incertae_sedis	g__unclassified_f__Lecanoromycetes_fam_Incertae_sedis	s__unclassified_f__Lecanoromycetes_fam_Incertae_sedis	OTU1160	0	0	18	0	0	0	0	0	0	0	0	0	0	0	0	0	0	0	0	0	18	0.05	2.05e-05
d__Eukaryota	k__Fungi	p__Ascomycota	c__Dothideomycetes	o__Pleosporales	f__Didymellaceae	g__unclassified_f__Didymellaceae	s__unclassified_f__Didymellaceae	OTU1601	2	58	4	42	31	0	533	0	57	0	318	89	306	209	77	21	29	6	0	8	1790	0.8	0.00204026
d__Eukaryota	k__Fungi	p__Ascomycota	c__Sordariomycetes	o__Hypocreales	f__Nectriaceae	g__Gibberella	s__Gibberella_intricans	OTU759	0	3	0	5	0	204	0	0	0	0	0	0	0	0	174	14	0	0	0	0	400	0.25	0.000455924
d__Eukaryota	k__Fungi	p__Ascomycota	c__unclassified_p__Ascomycota	o__unclassified_p__Ascomycota	f__unclassified_p__Ascomycota	g__unclassified_p__Ascomycota	s__unclassified_p__Ascomycota	OTU1239	0	0	0	2	0	0	0	0	0	0	0	0	0	0	0	0	0	0	0	0	2	0.05	2.28e-06
d__Eukaryota	k__Fungi	p__Ascomycota	c__Leotiomycetes	o__Helotiales	f__Sclerotiniaceae	g__Botrytis	s__unclassified_g__Botrytis	OTU1970	1	7	8	3	16	0	0	281	208	0	194	201	1788	774	371	8	8	1	12	8	3889	0.85	0.00443272
d__Eukaryota	k__Fungi	p__Ascomycota	c__Dothideomycetes	o__Capnodiales	f__Teratosphaeriaceae	g__unclassified_f__Teratosphaeriaceae	s__unclassified_f__Teratosphaeriaceae	OTU205	0	0	0	0	2	0	0	0	0	0	0	0	0	0	0	0	0	0	0	0	2	0.05	2.28e-06
d__Eukaryota	k__Fungi	p__Ascomycota	c__Eurotiomycetes	o__Chaetothyriales	f__Trichomeriaceae	g__unclassified_f__Trichomeriaceae	s__unclassified_f__Trichomeriaceae	OTU1539	2	3	0	0	0	621	62	169	156	178	0	0	0	0	0	1	17	98	26	46	1379	0.6	0.0015718
d__Eukaryota	k__Fungi	p__Ascomycota	c__Eurotiomycetes	o__Chaetothyriales	f__Chaetothyriaceae	g__Camptophora	s__Camptophora_sp	OTU2027	0	0	4	0	0	0	0	0	0	0	0	0	0	0	0	1	0	1	2	1	9	0.25	1.03e-05
d__Eukaryota	k__Fungi	p__Ascomycota	c__unclassified_p__Ascomycota	o__unclassified_p__Ascomycota	f__unclassified_p__Ascomycota	g__unclassified_p__Ascomycota	s__unclassified_p__Ascomycota	OTU1233	0	0	1	1	0	0	0	0	0	0	0	0	0	0	0	6	0	0	0	0	8	0.15	9.12e-06
d__Eukaryota	k__Fungi	p__Ascomycota	c__Dothideomycetes	o__Capnodiales	f__Mycosphaerellaceae	g__Ramularia	s__Ramularia_hydrangeae-macrophyllae	OTU1235	0	0	1	0	0	0	0	0	0	0	0	0	0	0	0	1	0	1	0	0	3	0.15	3.42e-06
d__Eukaryota	k__Fungi	p__Ascomycota	c__Dothideomycetes	o__Capnodiales	f__Mycosphaerellaceae	g__Epicoleosporium	s__Epicoleosporium_sp	OTU852	0	0	0	0	0	0	0	0	0	0	0	1	0	0	0	0	0	0	0	0	1	0.05	1.14e-06
d__Eukaryota	k__Fungi	p__Ascomycota	c__Dothideomycetes	o__Capnodiales	f__Cladosporiaceae	g__Rachicladosporium	s__Rachicladosporium_sp	OTU644	1	4	3	3	2	1	0	0	0	0	0	0	0	91	0	0	0	0	27	0	132	0.4	0.000150455
d__Eukaryota	k__Fungi	p__Ascomycota	c__Sordariomycetes	o__Diaporthales	f__Valsaceae	g__Phomopsis	s__unclassified_g__Phomopsis	OTU40	0	0	0	0	0	0	0	0	0	0	0	1	0	0	0	0	0	0	0	0	1	0.05	1.14e-06
d__Eukaryota	k__Fungi	p__Ascomycota	c__unclassified_p__Ascomycota	o__unclassified_p__Ascomycota	f__unclassified_p__Ascomycota	g__unclassified_p__Ascomycota	s__unclassified_p__Ascomycota	OTU464	0	0	1	1	0	0	0	0	0	0	0	0	0	0	0	0	1	0	0	0	3	0.15	3.42e-06
d__Eukaryota	k__Fungi	p__Glomeromycota	c__Glomeromycetes	o__Diversisporales	f__Diversisporales_fam_Incertae_sedis	g__Entrophospora	s__Entrophospora_sp	OTU1887	0	4	0	0	2	0	0	0	25	0	0	0	0	0	0	98	4	9	5	48	195	0.4	0.000222263
d__Eukaryota	k__Fungi	p__Ascomycota	c__Dothideomycetes	o__Myriangiales	f__Myriangiales_fam_Incertae_sedis	g__Endosporium	s__Endosporium_sp	OTU253	0	0	0	1	0	0	0	0	0	0	0	0	0	0	0	0	0	0	0	0	1	0.05	1.14e-06
d__Eukaryota	k__Fungi	p__Ascomycota	c__Sordariomycetes	o__Hypocreales	f__Hypocreaceae	g__Trichoderma	s__unclassified_g__Trichoderma	OTU243	0	0	0	0	0	0	0	0	0	33	0	6	34	0	0	0	0	0	3	1	77	0.25	8.78e-05
d__Eukaryota	k__Fungi	p__Ascomycota	c__Dothideomycetes	o__Pleosporales	f__Lophiotremataceae	g__Lophiotrema	s__Lophiotrema_sp	OTU1095	0	0	0	0	0	0	0	0	0	0	0	0	0	0	0	1	0	0	1	2	4	0.15	4.56e-06
d__Eukaryota	k__Fungi	p__Ascomycota	c__unclassified_p__Ascomycota	o__unclassified_p__Ascomycota	f__unclassified_p__Ascomycota	g__unclassified_p__Ascomycota	s__unclassified_p__Ascomycota	OTU570	0	2	0	0	0	0	0	0	0	0	0	0	0	0	0	1	0	0	0	0	3	0.1	3.42e-06
d__Eukaryota	k__Fungi	p__Ascomycota	c__Sordariomycetes	o__Xylariales	f__unclassified_o__Xylariales	g__unclassified_o__Xylariales	s__unclassified_o__Xylariales	OTU242	0	0	0	0	0	0	0	0	0	0	0	0	0	0	0	0	0	0	1	0	1	0.05	1.14e-06
d__Eukaryota	k__Fungi	p__Ascomycota	c__Sordariomycetes	o__Xylariales	f__unclassified_o__Xylariales	g__unclassified_o__Xylariales	s__unclassified_o__Xylariales	OTU531	0	1	0	0	0	0	0	0	0	0	0	0	0	0	0	0	0	0	0	0	1	0.05	1.14e-06
d__Eukaryota	k__Fungi	p__Ascomycota	c__unclassified_p__Ascomycota	o__unclassified_p__Ascomycota	f__unclassified_p__Ascomycota	g__unclassified_p__Ascomycota	s__unclassified_p__Ascomycota	OTU514	0	0	0	0	0	0	0	0	0	0	0	0	0	0	0	5	0	0	0	0	5	0.05	5.7e-06
d__Eukaryota	k__Fungi	p__Ascomycota	c__Dothideomycetes	o__Capnodiales	f__unclassified_o__Capnodiales	g__unclassified_o__Capnodiales	s__unclassified_o__Capnodiales	OTU1362	0	0	0	0	0	0	0	0	0	0	0	0	0	0	0	2	0	0	0	0	2	0.05	2.28e-06
d__Eukaryota	k__Fungi	p__unclassified_k__Fungi	c__unclassified_k__Fungi	o__unclassified_k__Fungi	f__unclassified_k__Fungi	g__unclassified_k__Fungi	s__unclassified_k__Fungi	OTU528	0	2	0	0	0	0	0	0	0	0	0	0	0	0	0	0	0	0	0	0	2	0.05	2.28e-06
d__Eukaryota	k__Fungi	p__Ascomycota	c__Dothideomycetes	o__Capnodiales	f__Teratosphaeriaceae	g__Lapidomyces	s__unclassified_g__Lapidomyces	OTU632	0	0	0	2	0	0	0	0	0	0	0	0	0	0	0	2	0	0	0	0	4	0.1	4.56e-06
d__Eukaryota	k__Fungi	p__unclassified_k__Fungi	c__unclassified_k__Fungi	o__unclassified_k__Fungi	f__unclassified_k__Fungi	g__unclassified_k__Fungi	s__unclassified_k__Fungi	OTU1455	0	0	1	0	0	0	0	48	0	0	0	0	0	0	0	0	0	0	0	0	49	0.1	5.59e-05
d__Eukaryota	k__Fungi	p__Basidiomycota	c__Cystobasidiomycetes	o__Erythrobasidiales	f__Erythrobasidiaceae	g__Erythrobasidium	s__Erythrobasidium_sp	OTU2141	6	23	22	125	7	0	0	0	0	375	0	0	53	0	0	19	8	23	9	13	683	0.6	0.00077849
d__Eukaryota	k__Fungi	p__Ascomycota	c__Dothideomycetes	o__Capnodiales	f__Extremaceae	g__unclassified_f__Extremaceae	s__unclassified_f__Extremaceae	OTU1628	0	0	1	8	15	0	180	0	76	0	0	0	0	0	0	0	0	2	0	0	282	0.3	0.000321426
d__Eukaryota	k__Fungi	p__Ascomycota	c__Eurotiomycetes	o__Eurotiales	f__Aspergillaceae	g__Aspergillus	s__Aspergillus_penicillioides	OTU1993	0	0	0	1	0	0	0	0	0	0	0	0	0	0	0	0	0	0	0	0	1	0.05	1.14e-06
d__Eukaryota	k__Fungi	p__Ascomycota	c__Dothideomycetes	o__Capnodiales	f__Teratosphaeriaceae	g__Friedmanniomyces	s__Friedmanniomyces_sp	OTU357	0	0	0	0	0	0	0	0	0	0	0	0	0	0	0	0	1	0	0	13	14	0.1	1.6e-05
d__Eukaryota	k__Fungi	p__Ascomycota	c__Dothideomycetes	o__Pleosporales	f__unclassified_o__Pleosporales	g__unclassified_o__Pleosporales	s__unclassified_o__Pleosporales	OTU1170	0	0	12	0	0	0	0	0	0	0	0	0	0	0	0	0	0	1	0	0	13	0.1	1.48e-05
d__Eukaryota	k__Fungi	p__Ascomycota	c__Dothideomycetes	o__Pleosporales	f__unclassified_o__Pleosporales	g__unclassified_o__Pleosporales	s__unclassified_o__Pleosporales	OTU1176	0	0	1	0	0	0	0	0	0	0	0	0	0	0	0	0	0	0	0	0	1	0.05	1.14e-06
d__Eukaryota	k__Fungi	p__Basidiomycota	c__Agaricostilbomycetes	o__Agaricostilbales	f__Kondoaceae	g__Kondoa	s__Kondoa_sp	OTU1817	0	4	17	0	0	0	0	0	0	0	0	0	0	0	0	1	1	13	0	3	39	0.3	4.45e-05
d__Eukaryota	k__Fungi	p__Ascomycota	c__Dothideomycetes	o__Pleosporales	f__Sporormiaceae	g__Westerdykella	s__Westerdykella_capitulum	OTU406	0	0	0	0	0	0	36	0	0	0	0	0	0	0	13	0	0	0	0	0	49	0.1	5.59e-05
d__Eukaryota	k__Fungi	p__Ascomycota	c__Sordariomycetes	o__Diaporthales	f__Gnomoniaceae	g__unclassified_f__Gnomoniaceae	s__unclassified_f__Gnomoniaceae	OTU130	0	0	0	0	0	0	0	0	0	0	0	0	5	0	9	0	0	0	0	0	14	0.1	1.6e-05
d__Eukaryota	k__Fungi	p__Ascomycota	c__Dothideomycetes	o__Capnodiales	f__Teratosphaeriaceae	g__unclassified_f__Teratosphaeriaceae	s__unclassified_f__Teratosphaeriaceae	OTU1732	0	1	0	0	0	0	0	0	0	0	0	0	0	0	0	0	0	0	0	0	1	0.05	1.14e-06
d__Eukaryota	k__Fungi	p__Ascomycota	c__Dothideomycetes	o__Capnodiales	f__Mycosphaerellaceae	g__Pseudocercospora	s__unclassified_g__Pseudocercospora	OTU553	0	0	0	0	0	0	60	0	0	0	0	0	0	0	0	0	0	0	0	0	60	0.05	6.84e-05
d__Eukaryota	k__Fungi	p__Ascomycota	c__Dothideomycetes	o__Pleosporales	f__Phaeosphaeriaceae	g__Setophaeosphaeria	s__Setophaeosphaeria_hemerocallidis	OTU1273	0	0	0	2	1	0	0	0	0	0	0	0	0	0	0	0	0	0	0	3	6	0.15	6.84e-06
d__Eukaryota	k__Fungi	p__Basidiomycota	c__Agaricomycetes	o__Polyporales	f__Polyporales_fam_Incertae_sedis	g__Lopharia	s__Lopharia_cinerascens	OTU109	0	0	0	0	0	0	0	0	0	0	0	0	0	194	0	0	0	0	0	0	194	0.05	0.000221123
d__Eukaryota	k__Fungi	p__Ascomycota	c__Dothideomycetes	o__Pleosporales	f__Didymellaceae	g__Neoascochyta	s__Neoascochyta_desmazieri	OTU181	0	0	0	0	3	0	0	0	0	0	0	0	0	0	0	0	0	0	0	0	3	0.05	3.42e-06
d__Eukaryota	k__Fungi	p__Ascomycota	c__Dothideomycetes	o__Pleosporales	f__Cucurbitariaceae	g__Neocucurbitaria	s__unclassified_g__Neocucurbitaria	OTU128	0	0	0	0	0	0	0	0	0	0	0	0	0	0	21	0	0	0	0	0	21	0.05	2.39e-05
d__Eukaryota	k__Fungi	p__Basidiomycota	c__Cystobasidiomycetes	o__Erythrobasidiales	f__unclassified_o__Erythrobasidiales	g__unclassified_o__Erythrobasidiales	s__unclassified_o__Erythrobasidiales	OTU1086	0	0	0	0	0	0	0	0	0	0	0	0	0	0	0	0	0	0	0	2	2	0.05	2.28e-06
d__Eukaryota	k__Fungi	p__Ascomycota	c__Pezizomycetes	o__Pezizales	f__Sarcosomataceae	g__Plectania	s__unclassified_g__Plectania	OTU1806	0	1	0	0	0	0	0	0	0	0	0	0	0	0	0	0	0	0	0	0	1	0.05	1.14e-06
d__Eukaryota	k__Fungi	p__Ascomycota	c__Dothideomycetes	o__Capnodiales	f__Cladosporiaceae	g__Rachicladosporium	s__unclassified_g__Rachicladosporium	OTU730	2	0	0	0	0	0	0	0	0	0	0	0	0	0	0	4	0	0	0	0	6	0.1	6.84e-06
d__Eukaryota	k__Fungi	p__Ascomycota	c__Leotiomycetes	o__Helotiales	f__unclassified_o__Helotiales	g__unclassified_o__Helotiales	s__unclassified_o__Helotiales	OTU170	0	0	0	0	1	0	0	0	0	0	0	0	0	0	0	0	0	0	0	0	1	0.05	1.14e-06
d__Eukaryota	k__Fungi	p__Basidiomycota	c__Tremellomycetes	o__Filobasidiales	f__Piskurozymaceae	g__Solicoccozyma	s__Solicoccozyma_aeria	OTU175	0	0	0	0	1	0	0	0	0	0	0	0	0	0	0	0	0	0	0	1	2	0.1	2.28e-06
d__Eukaryota	k__Fungi	p__Basidiomycota	c__Cystobasidiomycetes	o__Erythrobasidiales	f__unclassified_o__Erythrobasidiales	g__unclassified_o__Erythrobasidiales	s__unclassified_o__Erythrobasidiales	OTU1318	0	1	0	0	0	0	0	0	0	0	0	0	0	0	0	0	0	0	0	0	1	0.05	1.14e-06
d__Eukaryota	k__Fungi	p__Basidiomycota	c__Malasseziomycetes	o__Malasseziales	f__Malasseziaceae	g__Malassezia	s__Malassezia_globosa	OTU108	0	0	0	0	0	0	0	0	0	0	0	0	0	16	0	0	0	0	0	0	16	0.05	1.82e-05
d__Eukaryota	k__Fungi	p__Basidiomycota	c__Cystobasidiomycetes	o__Cystobasidiales	f__Cystobasidiaceae	g__Cystobasidium	s__Cystobasidium_laryngis	OTU1538	797	391	339	595	348	848	209	170	368	384	616	123	0	0	51	1146	182	271	411	443	7692	0.9	0.00876741
d__Eukaryota	k__Fungi	p__Ascomycota	c__Leotiomycetes	o__Helotiales	f__unclassified_o__Helotiales	g__unclassified_o__Helotiales	s__unclassified_o__Helotiales	OTU178	0	0	0	0	35	0	0	0	0	0	0	0	0	0	0	0	0	0	0	0	35	0.05	3.99e-05
d__Eukaryota	k__Fungi	p__Ascomycota	c__unclassified_p__Ascomycota	o__unclassified_p__Ascomycota	f__unclassified_p__Ascomycota	g__unclassified_p__Ascomycota	s__unclassified_p__Ascomycota	OTU871	0	0	7	0	1	0	0	0	0	0	0	0	0	0	0	0	6	0	0	9	23	0.2	2.62e-05
d__Eukaryota	k__Fungi	p__Ascomycota	c__Dothideomycetes	o__Pleosporales	f__Lophiostomataceae	g__Lophiostoma	s__Lophiostoma_fuckelii	OTU534	0	0	0	0	0	0	0	0	0	0	0	0	0	0	0	0	0	0	0	3	3	0.05	3.42e-06
d__Eukaryota	k__Fungi	p__Ascomycota	c__Eurotiomycetes	o__Chaetothyriales	f__unclassified_o__Chaetothyriales	g__unclassified_o__Chaetothyriales	s__unclassified_o__Chaetothyriales	OTU1093	0	0	0	0	0	0	0	0	0	0	0	0	0	0	0	0	0	0	0	1	1	0.05	1.14e-06
d__Eukaryota	k__Fungi	p__Ascomycota	c__Dothideomycetes	o__Capnodiales	f__Teratosphaeriaceae	g__Elasticomyces	s__Elasticomyces_sp	OTU164	0	0	0	0	14	0	0	0	0	0	0	0	0	0	0	0	0	0	0	0	14	0.05	1.6e-05
d__Eukaryota	k__Fungi	p__Basidiomycota	c__Tremellomycetes	o__Filobasidiales	f__Filobasidiaceae	g__Filobasidium	s__Filobasidium_globisporum	OTU1991	18	6	0	4	10	0	0	0	0	0	0	75	0	0	0	24	36	0	19	25	217	0.45	0.000247339
d__Eukaryota	k__Fungi	p__Ascomycota	c__Dothideomycetes	o__Capnodiales	f__Mycosphaerellaceae	g__Pseudocercospora	s__Pseudocercospora_nephrolepidicola	OTU32	0	0	0	0	0	0	0	0	0	0	0	93	0	0	0	0	0	0	0	0	93	0.05	0.000106002
d__Eukaryota	k__Fungi	p__Ascomycota	c__Dothideomycetes	o__Dothideales	f__unclassified_o__Dothideales	g__unclassified_o__Dothideales	s__unclassified_o__Dothideales	OTU1560	11	1	1	0	1	0	0	2	1	0	15	0	0	1	0	1	0	0	2	4	40	0.55	4.56e-05
d__Eukaryota	k__Fungi	p__Ascomycota	c__Dothideomycetes	o__Pleosporales	f__unclassified_o__Pleosporales	g__unclassified_o__Pleosporales	s__unclassified_o__Pleosporales	OTU2089	0	0	0	2	0	0	0	0	0	0	0	0	0	0	0	0	0	0	1	0	3	0.1	3.42e-06
d__Eukaryota	k__Fungi	p__Ascomycota	c__Dothideomycetes	o__Capnodiales	f__Teratosphaeriaceae	g__unclassified_f__Teratosphaeriaceae	s__unclassified_f__Teratosphaeriaceae	OTU1411	0	0	0	0	0	0	3	0	0	0	0	0	0	0	0	0	0	0	0	0	3	0.05	3.42e-06
d__Eukaryota	k__Fungi	p__Basidiomycota	c__Agaricomycetes	o__Agaricales	f__Psathyrellaceae	g__Parasola	s__unclassified_g__Parasola	OTU172	0	0	0	0	2	0	0	0	0	0	0	0	0	0	0	0	0	0	0	0	2	0.05	2.28e-06
d__Eukaryota	k__Fungi	p__Ascomycota	c__Eurotiomycetes	o__Chaetothyriales	f__Trichomeriaceae	g__Trichomerium	s__Trichomerium_gloeosporum	OTU215	0	0	3	1	2	0	0	98	0	132	0	0	0	0	0	0	5	0	20	1	262	0.4	0.00029863
d__Eukaryota	k__Fungi	p__Ascomycota	c__Eurotiomycetes	o__Chaetothyriales	f__Trichomeriaceae	g__Trichomerium	s__unclassified_g__Trichomerium	OTU232	0	0	2	1	0	0	0	0	0	0	0	0	0	0	0	0	0	0	0	7	10	0.15	1.14e-05
d__Eukaryota	k__Fungi	p__Ascomycota	c__Dothideomycetes	o__Pleosporales	f__Lophiostomataceae	g__unclassified_f__Lophiostomataceae	s__unclassified_f__Lophiostomataceae	OTU1312	38	0	0	4	2	0	0	0	0	0	0	0	0	0	0	0	0	1	2	3	50	0.3	5.7e-05
d__Eukaryota	k__Fungi	p__Ascomycota	c__Dothideomycetes	o__Pleosporales	f__Melanommataceae	g__Pleotrichocladium	s__Pleotrichocladium_opacum	OTU360	0	0	3	0	0	0	0	0	0	0	0	0	0	0	0	0	1	0	0	0	4	0.1	4.56e-06
d__Eukaryota	k__Fungi	p__Basidiomycota	c__Spiculogloeomycetes	o__Spiculogloeales	f__Spiculogloeaceae	g__Phyllozyma	s__unclassified_g__Phyllozyma	OTU2092	0	0	0	1	0	0	0	0	0	0	0	0	0	0	0	0	0	0	0	0	1	0.05	1.14e-06
d__Eukaryota	k__Fungi	p__Ascomycota	c__Dothideomycetes	o__Pleosporales	f__Phaeosphaeriaceae	g__unclassified_f__Phaeosphaeriaceae	s__unclassified_f__Phaeosphaeriaceae	OTU239	0	0	0	0	0	0	0	0	0	0	0	0	0	0	0	0	1	0	14	1	16	0.15	1.82e-05
d__Eukaryota	k__Fungi	p__Ascomycota	c__Dothideomycetes	o__Capnodiales	f__unclassified_o__Capnodiales	g__unclassified_o__Capnodiales	s__unclassified_o__Capnodiales	OTU508	10	31	32	46	36	2	2	1	0	0	0	0	0	0	1	13	28	11	8	5	226	0.7	0.000257597
d__Eukaryota	k__Fungi	p__Ascomycota	c__Leotiomycetes	o__Helotiales	f__Hyaloscyphaceae	g__unclassified_f__Hyaloscyphaceae	s__Hyaloscyphaceae_sp	OTU1561	0	0	0	0	0	0	0	0	68	0	0	0	0	0	0	0	0	0	0	0	68	0.05	7.75e-05
d__Eukaryota	k__Fungi	p__Basidiomycota	c__Tremellomycetes	o__Tremellales	f__Bulleribasidiaceae	g__Vishniacozyma	s__Vishniacozyma_sp	OTU1925	0	0	0	0	0	0	0	0	0	0	0	0	0	0	0	0	0	1	0	0	1	0.05	1.14e-06
d__Eukaryota	k__Fungi	p__Ascomycota	c__Dothideomycetes	o__Pleosporales	f__Didymellaceae	g__unclassified_f__Didymellaceae	s__unclassified_f__Didymellaceae	OTU586	0	1	0	0	0	0	0	0	0	0	0	0	0	0	0	0	0	0	0	0	1	0.05	1.14e-06
d__Eukaryota	k__Fungi	p__Ascomycota	c__Dothideomycetes	o__Capnodiales	f__unclassified_o__Capnodiales	g__unclassified_o__Capnodiales	s__unclassified_o__Capnodiales	OTU2000	0	27	15	17	2	0	0	181	0	0	0	0	0	0	0	1	9	1	3	16	272	0.5	0.000310028
d__Eukaryota	k__Fungi	p__Basidiomycota	c__unclassified_p__Basidiomycota	o__unclassified_p__Basidiomycota	f__unclassified_p__Basidiomycota	g__unclassified_p__Basidiomycota	s__unclassified_p__Basidiomycota	OTU921	0	0	0	0	0	0	0	0	0	0	0	0	0	0	228	0	0	0	0	0	228	0.05	0.000259876
d__Eukaryota	k__Fungi	p__Basidiomycota	c__unclassified_p__Basidiomycota	o__unclassified_p__Basidiomycota	f__unclassified_p__Basidiomycota	g__unclassified_p__Basidiomycota	s__unclassified_p__Basidiomycota	OTU920	0	0	4	0	0	0	0	0	0	0	0	0	0	0	0	0	0	6	0	0	10	0.1	1.14e-05
d__Eukaryota	k__Fungi	p__Ascomycota	c__Dothideomycetes	o__Pleosporales	f__Lophiostomataceae	g__Pseudolophiostoma	s__Pseudolophiostoma_vitigenum	OTU1477	6	0	15	3	0	0	0	0	64	0	0	0	0	0	0	0	1	0	0	2	91	0.3	0.000103723
d__Eukaryota	k__Fungi	p__Basidiomycota	c__Agaricomycetes	o__Polyporales	f__Meruliaceae	g__Phanerochaete	s__Phanerochaete_tuberculata	OTU9	0	0	0	0	0	0	0	0	0	0	97	0	0	0	0	0	0	0	0	0	97	0.05	0.000110561
d__Eukaryota	k__Fungi	p__Ascomycota	c__Dothideomycetes	o__Pleosporales	f__Phaeosphaeriaceae	g__Chaetosphaeronema	s__Chaetosphaeronema_sp	OTU411	0	0	0	0	0	0	0	0	0	0	0	0	0	81	0	52	0	0	0	0	133	0.1	0.000151595
d__Eukaryota	k__Fungi	p__Ascomycota	c__Dothideomycetes	o__Pleosporales	f__Torulaceae	g__Dendryphion	s__Dendryphion_europaeum	OTU1169	0	0	1	0	0	0	0	0	0	0	0	0	0	0	0	2	0	0	1	0	4	0.15	4.56e-06
d__Eukaryota	k__Fungi	p__Ascomycota	c__Eurotiomycetes	o__Chaetothyriales	f__Herpotrichiellaceae	g__Capronia	s__Capronia_sp	OTU1940	0	1	3	1	2	0	0	0	0	0	80	0	0	0	0	3	4	41	0	3	138	0.45	0.000157294
d__Eukaryota	k__Fungi	p__Ascomycota	c__unclassified_p__Ascomycota	o__unclassified_p__Ascomycota	f__unclassified_p__Ascomycota	g__unclassified_p__Ascomycota	s__unclassified_p__Ascomycota	OTU298	0	1	0	0	0	0	0	0	0	0	0	0	0	0	0	0	0	0	0	0	1	0.05	1.14e-06
d__Eukaryota	k__Fungi	p__Ascomycota	c__Sordariomycetes	o__Hypocreales	f__Stachybotryaceae	g__unclassified_f__Stachybotryaceae	s__unclassified_f__Stachybotryaceae	OTU1646	1	0	0	0	0	0	0	0	0	166	0	0	11	0	0	0	0	0	0	0	178	0.15	0.000202886
d__Eukaryota	k__Fungi	p__Basidiomycota	c__Tremellomycetes	o__Tremellales	f__Bulleraceae	g__Genolevuria	s__Genolevuria_amylolytica	OTU1091	0	0	0	0	0	0	0	0	0	0	0	0	0	0	0	0	0	0	0	2	2	0.05	2.28e-06
d__Eukaryota	k__Fungi	p__Ascomycota	c__Orbiliomycetes	o__Orbiliales	f__Orbiliaceae	g__Retiarius	s__Retiarius_sp	OTU1289	0	0	2	0	0	0	0	0	0	0	0	0	0	0	0	2	0	0	0	0	4	0.1	4.56e-06
d__Eukaryota	k__Fungi	p__Basidiomycota	c__Cystobasidiomycetes	o__Cystobasidiomycetes_ord_Incertae_sedis	f__Buckleyzymaceae	g__Buckleyzyma	s__Buckleyzyma_sp	OTU1632	175	676	147	214	125	399	784	763	514	130	0	16	0	82	0	76	83	44	67	227	4522	0.85	0.00515422
d__Eukaryota	k__Fungi	p__Ascomycota	c__Dothideomycetes	o__Pleosporales	f__Didymellaceae	g__Epicoccum	s__Epicoccum_sorghinum	OTU389	0	0	0	0	1	0	0	15	0	0	0	0	0	0	3	6	0	2	0	0	27	0.25	3.08e-05
d__Eukaryota	k__Fungi	p__Ascomycota	c__Sordariomycetes	o__unclassified_c__Sordariomycetes	f__unclassified_c__Sordariomycetes	g__unclassified_c__Sordariomycetes	s__unclassified_c__Sordariomycetes	OTU1472	1	18	0	3	1	0	0	266	0	0	0	0	0	0	0	0	1	1	3	2	296	0.45	0.000337383
d__Eukaryota	k__Fungi	p__Ascomycota	c__Sordariomycetes	o__Lulworthiales	f__Lulworthiaceae	g__Zalerion	s__Zalerion_arboricola	OTU2082	4	0	175	1	0	0	0	0	0	0	0	0	0	0	0	0	2	8	30	0	220	0.3	0.000250758
d__Eukaryota	k__Fungi	p__unclassified_k__Fungi	c__unclassified_k__Fungi	o__unclassified_k__Fungi	f__unclassified_k__Fungi	g__unclassified_k__Fungi	s__unclassified_k__Fungi	OTU1994	0	6	0	4	0	0	0	0	0	0	0	0	0	0	0	1	1	0	1	1	14	0.3	1.6e-05
d__Eukaryota	k__Fungi	p__unclassified_k__Fungi	c__unclassified_k__Fungi	o__unclassified_k__Fungi	f__unclassified_k__Fungi	g__unclassified_k__Fungi	s__unclassified_k__Fungi	OTU1996	0	0	2	1	0	0	0	0	0	0	0	0	0	0	0	0	0	0	0	0	3	0.1	3.42e-06
d__Eukaryota	k__Fungi	p__Ascomycota	c__Eurotiomycetes	o__Eurotiales	f__Trichocomaceae	g__Talaromyces	s__Talaromyces_radicus	OTU928	0	0	0	0	0	0	21	0	0	0	0	0	49	11	0	0	0	0	0	0	81	0.15	9.23e-05
d__Eukaryota	k__Fungi	p__Basidiomycota	c__Tremellomycetes	o__Cystofilobasidiales	f__Mrakiaceae	g__Udeniomyces	s__Udeniomyces_pyricola	OTU1955	0	0	0	3	1	0	0	0	0	0	0	0	0	0	0	2	0	0	0	7	13	0.2	1.48e-05
d__Eukaryota	k__Fungi	p__Basidiomycota	c__Agaricomycetes	o__Corticiales	f__Corticiaceae	g__Laetisaria	s__Laetisaria_lichenicola	OTU51	0	0	0	0	0	0	0	0	0	0	0	50	0	176	0	0	0	0	0	0	226	0.1	0.000257597
d__Eukaryota	k__Fungi	p__Ascomycota	c__Dothideomycetes	o__Pleosporales	f__Phaeosphaeriaceae	g__Muriphaeosphaeria	s__Muriphaeosphaeria_sp	OTU1469	0	1	0	5	0	0	0	49	0	0	0	0	0	0	0	1	0	4	0	0	60	0.25	6.84e-05
d__Eukaryota	k__Fungi	p__Basidiomycota	c__Tremellomycetes	o__Tremellales	f__Bulleribasidiaceae	g__Vishniacozyma	s__Vishniacozyma_tephrensis	OTU1902	0	1	0	0	0	0	0	0	0	0	0	0	0	0	0	0	0	1	0	0	2	0.1	2.28e-06
d__Eukaryota	k__Fungi	p__Ascomycota	c__Leotiomycetes	o__Thelebolales	f__Pseudeurotiaceae	g__Pseudogymnoascus	s__Pseudogymnoascus_sp	OTU1574	0	0	0	0	0	0	0	0	4	0	5	1	0	0	0	0	0	0	0	0	10	0.15	1.14e-05
d__Eukaryota	k__Fungi	p__Ascomycota	c__Arthoniomycetes	o__Lichenostigmatales	f__Phaeococcomycetaceae	g__Phaeococcomyces	s__Phaeococcomyces_sp	OTU1935	0	1	0	3	0	0	0	0	0	0	0	0	0	0	0	0	1	1	0	0	6	0.2	6.84e-06
d__Eukaryota	k__Fungi	p__unclassified_k__Fungi	c__unclassified_k__Fungi	o__unclassified_k__Fungi	f__unclassified_k__Fungi	g__unclassified_k__Fungi	s__unclassified_k__Fungi	OTU1864	0	0	0	0	0	0	0	0	0	0	0	0	0	0	0	2	0	3	0	0	5	0.1	5.7e-06
d__Eukaryota	k__Fungi	p__Ascomycota	c__Dothideomycetes	o__Pleosporales	f__Pleosporales_fam_Incertae_sedis	g__Monodictys	s__Monodictys_arctica	OTU1528	18	3	4	17	1332	0	0	0	42	0	0	180	135	6	0	170	5	19	67	24	2022	0.7	0.00230469
d__Eukaryota	k__Fungi	p__Ascomycota	c__Dothideomycetes	o__Pleosporales	f__Didymellaceae	g__Didymella	s__unclassified_g__Didymella	OTU1387	0	0	0	0	0	0	0	0	0	0	0	0	0	0	0	2	0	0	0	0	2	0.05	2.28e-06
d__Eukaryota	k__Fungi	p__Chytridiomycota	c__unclassified_p__Chytridiomycota	o__unclassified_p__Chytridiomycota	f__unclassified_p__Chytridiomycota	g__unclassified_p__Chytridiomycota	s__unclassified_p__Chytridiomycota	OTU88	0	0	0	0	0	0	0	0	0	0	0	0	10	0	0	0	0	0	0	0	10	0.05	1.14e-05
d__Eukaryota	k__Fungi	p__Ascomycota	c__Dothideomycetes	o__Capnodiales	f__Mycosphaerellaceae	g__Mycodiella	s__Mycodiella_sp	OTU44	0	0	0	0	0	0	0	0	0	0	0	89	0	0	0	0	0	0	0	1	90	0.1	0.000102583
d__Eukaryota	k__Fungi	p__Ascomycota	c__Dothideomycetes	o__Capnodiales	f__Cladosporiaceae	g__Rachicladosporium	s__Rachicladosporium_cboliae	OTU529	0	1	1	0	2	0	2	0	0	0	0	1	0	0	0	0	0	0	1	0	8	0.3	9.12e-06
d__Eukaryota	k__Fungi	p__Ascomycota	c__unclassified_p__Ascomycota	o__unclassified_p__Ascomycota	f__unclassified_p__Ascomycota	g__unclassified_p__Ascomycota	s__unclassified_p__Ascomycota	OTU613	0	0	0	0	0	0	0	0	0	0	0	0	0	0	0	1	0	0	0	0	1	0.05	1.14e-06
d__Eukaryota	k__Fungi	p__Ascomycota	c__Dothideomycetes	o__Capnodiales	f__unclassified_o__Capnodiales	g__unclassified_o__Capnodiales	s__unclassified_o__Capnodiales	OTU1207	0	0	5	0	0	0	0	0	0	0	0	0	0	0	0	0	0	0	0	0	5	0.05	5.7e-06
d__Eukaryota	k__Fungi	p__Ascomycota	c__Sordariomycetes	o__Xylariales	f__Xylariaceae	g__Zygosporium	s__Zygosporium_pseudogibbum	OTU787	0	0	0	0	0	0	0	0	0	0	0	0	44	0	0	0	0	0	0	0	44	0.05	5.02e-05
d__Eukaryota	k__Fungi	p__unclassified_k__Fungi	c__unclassified_k__Fungi	o__unclassified_k__Fungi	f__unclassified_k__Fungi	g__unclassified_k__Fungi	s__unclassified_k__Fungi	OTU681	0	0	0	0	2	0	0	0	0	0	0	0	0	0	0	2	0	0	0	7	11	0.15	1.25e-05
d__Eukaryota	k__Fungi	p__Ascomycota	c__Dothideomycetes	o__Capnodiales	f__Teratosphaeriaceae	g__unclassified_f__Teratosphaeriaceae	s__unclassified_f__Teratosphaeriaceae	OTU2046	3	1	0	3	18	0	0	0	0	0	0	0	0	0	0	0	0	0	3	1	29	0.3	3.31e-05
d__Eukaryota	k__Fungi	p__Ascomycota	c__Dothideomycetes	o__Capnodiales	f__Teratosphaeriaceae	g__unclassified_f__Teratosphaeriaceae	s__unclassified_f__Teratosphaeriaceae	OTU2047	3	22	0	42	2	0	0	81	0	0	0	0	0	0	0	4	5	4	3	0	166	0.45	0.000189208
d__Eukaryota	k__Fungi	p__Ascomycota	c__Taphrinomycetes	o__unclassified_c__Taphrinomycetes	f__unclassified_c__Taphrinomycetes	g__unclassified_c__Taphrinomycetes	s__unclassified_c__Taphrinomycetes	OTU833	0	1	29	0	0	0	0	0	0	0	0	0	0	0	0	0	0	0	0	0	30	0.1	3.42e-05
d__Eukaryota	k__Fungi	p__Basidiomycota	c__unclassified_p__Basidiomycota	o__unclassified_p__Basidiomycota	f__unclassified_p__Basidiomycota	g__unclassified_p__Basidiomycota	s__unclassified_p__Basidiomycota	OTU57	0	0	0	0	0	0	0	0	0	0	0	12	0	0	0	0	0	0	0	0	12	0.05	1.37e-05
d__Eukaryota	k__Fungi	p__Ascomycota	c__unclassified_p__Ascomycota	o__unclassified_p__Ascomycota	f__unclassified_p__Ascomycota	g__unclassified_p__Ascomycota	s__unclassified_p__Ascomycota	OTU2113	0	0	0	1	0	0	0	0	0	0	0	0	0	0	0	0	0	0	0	0	1	0.05	1.14e-06
d__Eukaryota	k__Fungi	p__Ascomycota	c__Eurotiomycetes	o__Chaetothyriales	f__Trichomeriaceae	g__unclassified_f__Trichomeriaceae	s__unclassified_f__Trichomeriaceae	OTU231	0	0	0	0	0	0	0	0	0	0	0	0	0	0	0	0	0	0	1	0	1	0.05	1.14e-06
d__Eukaryota	k__Fungi	p__unclassified_k__Fungi	c__unclassified_k__Fungi	o__unclassified_k__Fungi	f__unclassified_k__Fungi	g__unclassified_k__Fungi	s__unclassified_k__Fungi	OTU1286	0	0	1	0	0	0	0	0	0	0	0	0	0	0	0	0	0	0	0	0	1	0.05	1.14e-06
d__Eukaryota	k__Fungi	p__Ascomycota	c__Eurotiomycetes	o__Chaetothyriales	f__Trichomeriaceae	g__Trichomerium	s__Trichomerium_deniquelatum	OTU1625	0	0	0	0	0	0	0	0	6	0	0	0	0	0	0	0	53	0	0	0	59	0.1	6.72e-05
d__Eukaryota	k__Fungi	p__Ascomycota	c__Leotiomycetes	o__Helotiales	f__Helotiaceae	g__Articulospora	s__unclassified_g__Articulospora	OTU1866	0	0	0	0	0	0	0	0	0	0	0	0	0	0	0	0	0	0	1	1	2	0.1	2.28e-06
d__Eukaryota	k__Fungi	p__Basidiomycota	c__Microbotryomycetes	o__Sporidiobolales	f__Sporidiobolaceae	g__Rhodosporidiobolus	s__Rhodosporidiobolus_colostri	OTU240	0	0	0	0	0	0	0	0	0	0	0	0	0	0	0	0	6	0	0	0	6	0.05	6.84e-06
d__Eukaryota	k__Fungi	p__Ascomycota	c__Dothideomycetes	o__Pleosporales	f__Didymellaceae	g__Phoma	s__Phoma_adonidicola	OTU142	1	1	0	2	7	0	11	187	0	5	34	96	92	150	129	1	0	3	33	0	752	0.75	0.000857136
d__Eukaryota	k__Fungi	p__Ascomycota	c__Dothideomycetes	o__Pleosporales	f__Lophiotremataceae	g__Lophiotrema	s__Lophiotrema_sp	OTU362	848	1	35	8	21	0	0	0	1828	0	0	3	0	0	0	0	120	37	312	1751	4964	0.55	0.00565801
d__Eukaryota	k__Fungi	p__Ascomycota	c__Eurotiomycetes	o__Chaetothyriales	f__Trichomeriaceae	g__Knufia	s__Knufia_aspidiotus	OTU1915	0	0	0	0	0	0	0	0	0	0	0	0	0	0	0	0	4	1	0	0	5	0.1	5.7e-06
d__Eukaryota	k__Fungi	p__Basidiomycota	c__Microbotryomycetes	o__Sporidiobolales	f__Sporidiobolaceae	g__Sporidiobolus	s__Sporidiobolus_pararoseus	OTU1579	0	0	5	1	2	94	214	394	170	430	0	0	246	123	82	0	2	0	1	2	1766	0.7	0.0020129
d__Eukaryota	k__Fungi	p__Basidiomycota	c__Tremellomycetes	o__Holtermanniales	f__Holtermanniales_fam_Incertae_sedis	g__Holtermanniella	s__unclassified_g__Holtermanniella	OTU1252	0	0	0	0	1	0	0	0	0	0	0	0	0	0	0	0	0	0	0	0	1	0.05	1.14e-06
d__Eukaryota	k__Fungi	p__unclassified_k__Fungi	c__unclassified_k__Fungi	o__unclassified_k__Fungi	f__unclassified_k__Fungi	g__unclassified_k__Fungi	s__unclassified_k__Fungi	OTU1197	0	0	1	0	0	0	0	0	0	0	0	0	0	0	0	0	0	0	0	0	1	0.05	1.14e-06
d__Eukaryota	k__Fungi	p__Ascomycota	c__Dothideomycetes	o__Dothideales	f__unclassified_o__Dothideales	g__unclassified_o__Dothideales	s__unclassified_o__Dothideales	OTU1381	0	0	0	0	0	0	0	0	0	0	0	0	0	0	0	3	0	0	0	0	3	0.05	3.42e-06
d__Eukaryota	k__Fungi	p__unclassified_k__Fungi	c__unclassified_k__Fungi	o__unclassified_k__Fungi	f__unclassified_k__Fungi	g__unclassified_k__Fungi	s__unclassified_k__Fungi	OTU1464	0	0	0	0	0	0	0	299	0	0	0	0	0	0	0	0	0	0	0	0	299	0.05	0.000340803
d__Eukaryota	k__Fungi	p__unclassified_k__Fungi	c__unclassified_k__Fungi	o__unclassified_k__Fungi	f__unclassified_k__Fungi	g__unclassified_k__Fungi	s__unclassified_k__Fungi	OTU1460	9	17	2	1	0	0	0	245	0	0	0	0	0	0	0	22	2	26	0	0	324	0.4	0.000369298
d__Eukaryota	k__Fungi	p__Ascomycota	c__Dothideomycetes	o__Pleosporales	f__Periconiaceae	g__Periconia	s__Periconia_sp	OTU197	0	0	0	0	1	0	0	0	0	0	0	0	0	0	0	1	0	0	0	0	2	0.1	2.28e-06
d__Eukaryota	k__Fungi	p__Basidiomycota	c__unclassified_p__Basidiomycota	o__unclassified_p__Basidiomycota	f__unclassified_p__Basidiomycota	g__unclassified_p__Basidiomycota	s__unclassified_p__Basidiomycota	OTU1904	0	0	0	0	0	0	0	0	0	0	0	0	0	0	0	0	0	0	3	0	3	0.05	3.42e-06
d__Eukaryota	k__Fungi	p__Basidiomycota	c__unclassified_p__Basidiomycota	o__unclassified_p__Basidiomycota	f__unclassified_p__Basidiomycota	g__unclassified_p__Basidiomycota	s__unclassified_p__Basidiomycota	OTU1831	0	0	0	0	0	0	0	0	0	0	0	0	0	0	0	5	0	2	0	0	7	0.1	7.98e-06
d__Eukaryota	k__Fungi	p__Basidiomycota	c__unclassified_p__Basidiomycota	o__unclassified_p__Basidiomycota	f__unclassified_p__Basidiomycota	g__unclassified_p__Basidiomycota	s__unclassified_p__Basidiomycota	OTU1834	0	1	0	0	0	0	0	0	0	0	0	0	0	0	0	0	0	4	0	0	5	0.1	5.7e-06
d__Eukaryota	k__Fungi	p__Ascomycota	c__Eurotiomycetes	o__Chaetothyriales	f__Herpotrichiellaceae	g__Cladophialophora	s__unclassified_g__Cladophialophora	OTU187	0	0	0	0	1	0	0	0	0	0	0	0	0	0	0	0	0	0	0	0	1	0.05	1.14e-06
d__Eukaryota	k__Fungi	p__Basidiomycota	c__Cystobasidiomycetes	o__Cystobasidiomycetes_ord_Incertae_sedis	f__Buckleyzymaceae	g__Buckleyzyma	s__Buckleyzyma_aurantiaca	OTU2003	0	1	4	3	3	0	0	0	0	0	0	0	0	0	0	0	7	0	0	1	19	0.3	2.17e-05
d__Eukaryota	k__Fungi	p__Ascomycota	c__Sordariomycetes	o__Xylariales	f__Sporocadaceae	g__Pestalotiopsis	s__Pestalotiopsis_besseyi	OTU399	0	0	0	0	1	0	187	0	0	0	0	0	0	0	0	0	0	0	0	0	188	0.1	0.000214284
d__Eukaryota	k__Fungi	p__Ascomycota	c__Dothideomycetes	o__Capnodiales	f__Mycosphaerellaceae	g__Epicoleosporium	s__Epicoleosporium_sp	OTU802	0	3	0	0	43	0	0	0	87	0	0	160	0	0	0	3	0	35	1	32	364	0.4	0.00041489
d__Eukaryota	k__Fungi	p__Ascomycota	c__Leotiomycetes	o__Helotiales	f__Helotiaceae	g__Articulospora	s__Articulospora_sp	OTU209	0	0	0	0	0	123	0	0	0	0	0	0	0	0	0	1	1	0	7	2	134	0.25	0.000152734
d__Eukaryota	k__Fungi	p__Ascomycota	c__Sordariomycetes	o__Hypocreales	f__Nectriaceae	g__Fusarium	s__Fusarium_petroliphilum	OTU1445	0	0	0	0	0	0	0	69	0	0	0	0	0	13	0	0	0	0	0	0	82	0.1	9.35e-05
d__Eukaryota	k__Fungi	p__Basidiomycota	c__Tremellomycetes	o__Tremellales	f__Bulleraceae	g__Bullera	s__Bullera_alba	OTU1587	0	0	0	0	2	0	0	0	2	0	205	0	0	0	0	2	0	2	0	0	213	0.25	0.000242779
d__Eukaryota	k__Fungi	p__Ascomycota	c__Sordariomycetes	o__Xylariales	f__Sporocadaceae	g__Discosia	s__Discosia_sp	OTU1614	0	0	0	3	4	0	0	155	19	0	0	0	0	0	0	28	4	0	0	1	214	0.35	0.000243919
d__Eukaryota	k__Fungi	p__Ascomycota	c__Leotiomycetes	o__Helotiales	f__Helotiales_fam_Incertae_sedis	g__Cadophora	s__Cadophora_luteo-olivacea	OTU1571	127	33	336	24	136	151	413	0	417	0	26	0	23	14	0	403	1836	51	138	410	4538	0.8	0.00517245
d__Eukaryota	k__Fungi	p__Ascomycota	c__Eurotiomycetes	o__Phaeomoniellales	f__unclassified_o__Phaeomoniellales	g__unclassified_o__Phaeomoniellales	s__unclassified_o__Phaeomoniellales	OTU543	0	4	0	0	0	0	0	0	0	0	0	0	0	0	0	0	0	0	0	0	4	0.05	4.56e-06
d__Eukaryota	k__Fungi	p__Ascomycota	c__Eurotiomycetes	o__Eurotiales	f__Aspergillaceae	g__Aspergillus	s__Aspergillus_minisclerotigenes	OTU1886	0	0	0	0	0	0	70	0	0	0	0	72	0	0	0	0	0	1	0	0	143	0.15	0.000162993
d__Eukaryota	k__Fungi	p__Basidiomycota	c__Tremellomycetes	o__Trichosporonales	f__Trichosporonaceae	g__Apiotrichum	s__Apiotrichum_montevideense	OTU1566	4	1	4	14	2	2183	6711	6500	1702	2276	5854	3463	2343	3103	2229	6	4	5	7	7	36418	1	0.0415096
d__Eukaryota	k__Fungi	p__Ascomycota	c__unclassified_p__Ascomycota	o__unclassified_p__Ascomycota	f__unclassified_p__Ascomycota	g__unclassified_p__Ascomycota	s__unclassified_p__Ascomycota	OTU1385	0	0	0	0	0	0	0	0	0	0	0	0	0	0	0	1	0	0	1	0	2	0.1	2.28e-06
d__Eukaryota	k__Fungi	p__Ascomycota	c__Leotiomycetes	o__Helotiales	f__Hyaloscyphaceae	g__unclassified_f__Hyaloscyphaceae	s__unclassified_f__Hyaloscyphaceae	OTU1048	0	0	0	0	0	0	0	0	0	0	0	0	0	0	5	0	0	0	0	0	5	0.05	5.7e-06
d__Eukaryota	k__Fungi	p__Basidiomycota	c__Agaricostilbomycetes	o__Agaricostilbales	f__Chionosphaeraceae	g__Kurtzmanomyces	s__unclassified_g__Kurtzmanomyces	OTU1813	0	0	0	0	0	0	0	0	0	0	0	0	0	0	0	0	0	3	0	0	3	0.05	3.42e-06
d__Eukaryota	k__Fungi	p__Ascomycota	c__Leotiomycetes	o__Helotiales	f__Vibrisseaceae	g__Phialocephala	s__Phialocephala_piceae	OTU1901	0	2	0	0	0	0	0	0	0	0	0	0	0	0	0	0	0	1	0	0	3	0.1	3.42e-06
d__Eukaryota	k__Fungi	p__Ascomycota	c__Eurotiomycetes	o__Eurotiales	f__Aspergillaceae	g__Aspergillus	s__Aspergillus_japonicus	OTU1972	0	0	0	1	0	0	0	0	0	0	0	0	0	125	0	0	0	0	0	0	126	0.1	0.000143616
d__Eukaryota	k__Fungi	p__Basidiomycota	c__Tremellomycetes	o__Tremellales	f__Bulleribasidiaceae	g__Vishniacozyma	s__Vishniacozyma_sp	OTU878	4	2	0	6	0	0	0	0	0	0	0	0	0	0	0	23	15	21	1	8	80	0.4	9.12e-05
d__Eukaryota	k__Fungi	p__Ascomycota	c__Dothideomycetes	o__unclassified_c__Dothideomycetes	f__unclassified_c__Dothideomycetes	g__unclassified_c__Dothideomycetes	s__unclassified_c__Dothideomycetes	OTU1446	0	0	0	0	0	0	0	71	0	0	0	0	0	0	0	0	0	0	0	0	71	0.05	8.09e-05
d__Eukaryota	k__Fungi	p__Ascomycota	c__Dothideomycetes	o__Capnodiales	f__unclassified_o__Capnodiales	g__unclassified_o__Capnodiales	s__unclassified_o__Capnodiales	OTU970	0	0	0	0	0	0	3	0	0	0	0	1	0	0	0	0	0	0	0	0	4	0.1	4.56e-06
d__Eukaryota	k__Fungi	p__Ascomycota	c__Dothideomycetes	o__Dothideales	f__Dothioraceae	g__Sydowia	s__unclassified_g__Sydowia	OTU320	9	1	275	0	0	0	0	0	0	0	0	0	3	0	0	3	1	5	0	0	297	0.35	0.000338523
d__Eukaryota	k__Fungi	p__Ascomycota	c__Dothideomycetes	o__Pleosporales	f__Lophiostomataceae	g__unclassified_f__Lophiostomataceae	s__unclassified_f__Lophiostomataceae	OTU597	0	0	0	0	0	0	0	0	0	0	0	0	0	0	0	0	0	0	0	1	1	0.05	1.14e-06
d__Eukaryota	k__Fungi	p__Basidiomycota	c__Cystobasidiomycetes	o__Cystobasidiomycetes_ord_Incertae_sedis	f__Symmetrosporaceae	g__Symmetrospora	s__unclassified_g__Symmetrospora	OTU1390	0	1	0	0	0	4	0	0	0	0	0	0	0	0	0	0	1	0	0	0	6	0.15	6.84e-06
d__Eukaryota	k__Fungi	p__Ascomycota	c__unclassified_p__Ascomycota	o__unclassified_p__Ascomycota	f__unclassified_p__Ascomycota	g__unclassified_p__Ascomycota	s__unclassified_p__Ascomycota	OTU1821	0	0	0	0	0	0	0	0	0	0	0	0	0	0	0	0	0	2	0	0	2	0.05	2.28e-06
d__Eukaryota	k__Fungi	p__Ascomycota	c__Leotiomycetes	o__Thelebolales	f__Thelebolaceae	g__Thelebolus	s__Thelebolus_stercoreus	OTU1627	1	0	0	1	2	0	0	0	68	0	0	0	0	0	0	1	0	10	0	3	86	0.35	9.8e-05
d__Eukaryota	k__Fungi	p__Ascomycota	c__Sordariomycetes	o__Trichosphaeriales	f__Trichosphaeriaceae	g__Nigrospora	s__Nigrospora_oryzae	OTU93	0	0	0	0	0	0	0	0	0	0	0	0	0	75	0	1	0	0	0	0	76	0.1	8.66e-05
d__Eukaryota	k__Fungi	p__Ascomycota	c__Dothideomycetes	o__Capnodiales	f__unclassified_o__Capnodiales	g__unclassified_o__Capnodiales	s__unclassified_o__Capnodiales	OTU2124	0	2	5	1	0	0	0	0	0	0	0	0	0	0	0	2	0	2	1	0	13	0.3	1.48e-05
d__Eukaryota	k__Fungi	p__Basidiomycota	c__Wallemiomycetes	o__Wallemiales	f__Wallemiaceae	g__Wallemia	s__unclassified_g__Wallemia	OTU735	0	0	0	0	0	0	0	0	0	0	0	44	174	202	0	0	0	0	0	0	420	0.15	0.00047872
d__Eukaryota	k__Fungi	p__Basidiomycota	c__Tremellomycetes	o__Tremellales	f__Tremellaceae	g__Cryptococcus_f__Tremellaceae	s__Cryptococcus_rajasthanensis	OTU120	0	0	0	0	0	0	0	0	0	0	0	0	0	0	88	0	0	0	0	0	88	0.05	0.000100303
d__Eukaryota	k__Fungi	p__Ascomycota	c__Dothideomycetes	o__Pleosporales	f__Phaeosphaeriaceae	g__unclassified_f__Phaeosphaeriaceae	s__unclassified_f__Phaeosphaeriaceae	OTU2020	0	0	0	1	0	0	0	0	0	0	0	0	0	0	0	0	0	0	0	0	1	0.05	1.14e-06
d__Eukaryota	k__Fungi	p__Ascomycota	c__Taphrinomycetes	o__Taphrinales	f__Taphrinaceae	g__Taphrina	s__Taphrina_wiesneri	OTU749	0	0	0	1	0	0	0	0	0	0	0	0	0	0	0	2	0	0	2	0	5	0.15	5.7e-06
d__Eukaryota	k__Fungi	p__Basidiomycota	c__Agaricostilbomycetes	o__Agaricostilbales	f__Chionosphaeraceae	g__unclassified_f__Chionosphaeraceae	s__unclassified_f__Chionosphaeraceae	OTU1975	0	2	0	2	0	0	0	0	0	0	0	0	0	0	0	2	2	0	0	0	8	0.2	9.12e-06
d__Eukaryota	k__Fungi	p__Basidiomycota	c__Agaricomycetes	o__Hymenochaetales	f__Schizoporaceae	g__unclassified_f__Schizoporaceae	s__unclassified_f__Schizoporaceae	OTU974	0	0	0	0	0	0	0	0	0	0	0	0	1	0	13	0	0	0	0	0	14	0.1	1.6e-05
d__Eukaryota	k__Fungi	p__Ascomycota	c__Eurotiomycetes	o__Eurotiales	f__Aspergillaceae	g__Penicillium	s__Penicillium_sclerotiorum	OTU105	0	0	0	0	0	0	0	0	0	0	0	0	0	53	0	0	0	0	0	0	53	0.05	6.04e-05
d__Eukaryota	k__Fungi	p__Ascomycota	c__Dothideomycetes	o__Capnodiales	f__Cladosporiaceae	g__Cladosporium	s__unclassified_g__Cladosporium	OTU1555	63	25	24	33	24	0	0	13	44	0	136	368	0	44	232	13	14	16	11	34	1094	0.8	0.00124695
d__Eukaryota	k__Fungi	p__Ascomycota	c__Eurotiomycetes	o__Chaetothyriales	f__Chaetothyriales_fam_Incertae_sedis	g__Strelitziana	s__unclassified_g__Strelitziana	OTU1191	0	0	1	0	0	0	0	0	0	0	0	0	0	0	0	0	0	0	0	1	2	0.1	2.28e-06
d__Eukaryota	k__Fungi	p__Basidiomycota	c__Microbotryomycetes	o__Sporidiobolales	f__Sporidiobolaceae	g__Rhodosporidiobolus	s__Rhodosporidiobolus_ruineniae	OTU866	0	0	0	0	0	0	0	79	0	0	172	0	39	0	215	0	0	1	0	0	506	0.25	0.000576743
d__Eukaryota	k__Fungi	p__Basidiomycota	c__Agaricomycetes	o__Polyporales	f__Meruliaceae	g__Flavodon	s__Flavodon_flavus	OTU972	0	0	0	0	0	0	151	0	0	0	590	0	0	0	0	0	0	0	0	0	741	0.1	0.000844598
d__Eukaryota	k__Fungi	p__Ascomycota	c__Dothideomycetes	o__Pleosporales	f__Amorosiaceae	g__Angustimassarina	s__Angustimassarina_quercicola	OTU901	0	0	0	0	0	0	0	0	0	0	1	0	0	0	0	0	0	0	0	0	1	0.05	1.14e-06
d__Eukaryota	k__Fungi	p__unclassified_k__Fungi	c__unclassified_k__Fungi	o__unclassified_k__Fungi	f__unclassified_k__Fungi	g__unclassified_k__Fungi	s__unclassified_k__Fungi	OTU1186	0	0	5	1	0	0	0	0	0	0	0	0	0	0	0	0	0	0	0	0	6	0.1	6.84e-06
d__Eukaryota	k__Fungi	p__Basidiomycota	c__Agaricostilbomycetes	o__Agaricostilbales	f__Chionosphaeraceae	g__Ballistosporomyces	s__Ballistosporomyces_xanthus	OTU1237	0	0	0	0	3	0	0	0	0	0	0	0	0	0	0	0	0	1	0	0	4	0.1	4.56e-06
d__Eukaryota	k__Fungi	p__Ascomycota	c__Dothideomycetes	o__Capnodiales	f__Mycosphaerellaceae	g__Paramycosphaerella	s__Paramycosphaerella_marksii	OTU1521	0	0	0	0	0	0	0	0	121	0	43	57	0	0	68	0	0	0	0	2	291	0.25	0.000331684
d__Eukaryota	k__Fungi	p__Ascomycota	c__Sordariomycetes	o__Hypocreales	f__Nectriaceae	g__Fusicolla	s__Fusicolla_acetilerea	OTU1471	0	0	0	0	0	0	0	30	0	0	0	0	0	0	0	0	0	0	0	0	30	0.05	3.42e-05
d__Eukaryota	k__Fungi	p__Ascomycota	c__Dothideomycetes	o__Pleosporales	f__Cucurbitariaceae	g__Pyrenochaeta	s__Pyrenochaeta_sp	OTU234	0	0	0	0	0	0	0	0	0	0	0	0	0	0	0	0	0	0	2	0	2	0.05	2.28e-06
d__Eukaryota	k__Fungi	p__Chytridiomycota	c__unclassified_p__Chytridiomycota	o__unclassified_p__Chytridiomycota	f__unclassified_p__Chytridiomycota	g__unclassified_p__Chytridiomycota	s__unclassified_p__Chytridiomycota	OTU91	0	0	0	0	0	0	0	0	0	0	0	0	0	19	0	0	0	0	0	0	19	0.05	2.17e-05
d__Eukaryota	k__Fungi	p__Ascomycota	c__Leotiomycetes	o__Helotiales	f__Helotiaceae	g__Infundichalara	s__Infundichalara_microchona	OTU1345	0	0	11	0	14	0	0	0	0	0	0	0	0	0	0	6	0	0	1	0	32	0.2	3.65e-05
d__Eukaryota	k__Fungi	p__Ascomycota	c__Dothideomycetes	o__Capnodiales	f__unclassified_o__Capnodiales	g__unclassified_o__Capnodiales	s__unclassified_o__Capnodiales	OTU1419	0	0	0	0	0	0	126	0	0	0	0	0	0	0	0	0	0	0	0	0	126	0.05	0.000143616
d__Eukaryota	k__Fungi	p__Ascomycota	c__Eurotiomycetes	o__Eurotiales	f__Aspergillaceae	g__Penicillium	s__Penicillium_cryptum	OTU81	0	0	0	0	0	0	0	0	0	0	0	0	51	0	0	0	0	0	0	0	51	0.05	5.81e-05
d__Eukaryota	k__Fungi	p__Ascomycota	c__Eurotiomycetes	o__Chaetothyriales	f__Herpotrichiellaceae	g__Cladophialophora	s__Cladophialophora_sp	OTU211	0	0	0	0	0	0	0	0	0	0	0	0	0	0	0	0	0	0	2	0	2	0.05	2.28e-06
d__Eukaryota	k__Fungi	p__Ascomycota	c__Sordariomycetes	o__Xylariales	f__Amphisphaeriaceae	g__Amphisphaeria	s__unclassified_g__Amphisphaeria	OTU159	76	0	0	0	0	0	0	0	0	0	0	0	0	0	0	0	0	0	0	0	76	0.05	8.66e-05
d__Eukaryota	k__Fungi	p__Ascomycota	c__Dothideomycetes	o__Pleosporales	f__Didymosphaeriaceae	g__Paraphaeosphaeria	s__unclassified_g__Paraphaeosphaeria	OTU1168	0	0	2	0	0	0	0	0	0	0	0	0	0	0	0	0	0	0	0	0	2	0.05	2.28e-06
d__Eukaryota	k__Fungi	p__Ascomycota	c__Orbiliomycetes	o__Orbiliales	f__Orbiliaceae	g__Retiarius	s__Retiarius_sp	OTU1382	0	0	0	0	0	0	0	0	0	0	0	0	0	0	0	3	0	0	0	0	3	0.05	3.42e-06
d__Eukaryota	k__Fungi	p__Ascomycota	c__Dothideomycetes	o__Pleosporales	f__Sporormiaceae	g__unclassified_f__Sporormiaceae	s__unclassified_f__Sporormiaceae	OTU353	0	0	0	0	0	0	0	0	0	0	0	0	0	0	0	0	3	0	0	0	3	0.05	3.42e-06
d__Eukaryota	k__Fungi	p__unclassified_k__Fungi	c__unclassified_k__Fungi	o__unclassified_k__Fungi	f__unclassified_k__Fungi	g__unclassified_k__Fungi	s__unclassified_k__Fungi	OTU1982	0	4	1	2	2	0	0	0	0	0	0	0	0	0	0	3	1	3	0	3	19	0.4	2.17e-05
d__Eukaryota	k__Fungi	p__unclassified_k__Fungi	c__unclassified_k__Fungi	o__unclassified_k__Fungi	f__unclassified_k__Fungi	g__unclassified_k__Fungi	s__unclassified_k__Fungi	OTU1986	0	0	0	4	0	0	0	0	0	0	0	0	0	0	0	0	0	0	0	1	5	0.1	5.7e-06
d__Eukaryota	k__Fungi	p__Ascomycota	c__Dothideomycetes	o__Pleosporales	f__Didymellaceae	g__unclassified_f__Didymellaceae	s__unclassified_f__Didymellaceae	OTU134	0	0	0	0	0	0	0	0	0	0	0	292	0	0	390	0	1	0	0	1	684	0.2	0.000779629
d__Eukaryota	k__Fungi	p__Basidiomycota	c__Agaricomycetes	o__Polyporales	f__Meruliaceae	g__Phanerochaete	s__Phanerochaete_sp	OTU29	0	0	0	0	0	0	0	0	0	0	236	0	0	0	0	0	0	0	0	0	236	0.05	0.000268995
d__Eukaryota	k__Fungi	p__Ascomycota	c__Dothideomycetes	o__Capnodiales	f__Cladosporiaceae	g__Rachicladosporium	s__unclassified_g__Rachicladosporium	OTU612	0	0	1	0	0	0	0	0	0	0	0	0	0	0	0	0	0	0	0	0	1	0.05	1.14e-06
d__Eukaryota	k__Fungi	p__Basidiomycota	c__unclassified_p__Basidiomycota	o__unclassified_p__Basidiomycota	f__unclassified_p__Basidiomycota	g__unclassified_p__Basidiomycota	s__unclassified_p__Basidiomycota	OTU1546	0	1	1	0	0	0	0	0	1	0	0	0	0	0	0	0	0	0	0	0	3	0.15	3.42e-06
d__Eukaryota	k__Fungi	p__Ascomycota	c__Eurotiomycetes	o__Eurotiales	f__Aspergillaceae	g__Monascus	s__unclassified_g__Monascus	OTU1398	0	0	0	0	0	29	0	0	0	0	0	0	0	0	0	0	0	0	0	0	29	0.05	3.31e-05
d__Eukaryota	k__Fungi	p__Ascomycota	c__Dothideomycetes	o__Capnodiales	f__Cladosporiaceae	g__Cladosporium	s__Cladosporium_sphaerospermum	OTU1487	2	21	5	0	2	58	215	146	50	470	417	448	167	538	306	3	1	1	0	2	2852	0.9	0.00325073
d__Eukaryota	k__Fungi	p__Basidiomycota	c__Agaricostilbomycetes	o__Agaricostilbales	f__Kondoaceae	g__Kondoa	s__Kondoa_yuccicola	OTU598	8	0	1	0	0	0	0	0	0	0	0	62	0	0	0	1	0	0	0	0	72	0.2	8.21e-05
d__Eukaryota	k__Fungi	p__Ascomycota	c__Dothideomycetes	o__Capnodiales	f__Cladosporiaceae	g__Rachicladosporium	s__Rachicladosporium_cboliae	OTU1619	4	2	1	0	0	0	135	0	522	0	4	50	2	0	0	1	1	4	7	1	734	0.65	0.00083662
d__Eukaryota	k__Fungi	p__Ascomycota	c__Leotiomycetes	o__unclassified_c__Leotiomycetes	f__unclassified_c__Leotiomycetes	g__unclassified_c__Leotiomycetes	s__unclassified_c__Leotiomycetes	OTU1620	0	0	0	0	0	0	0	0	72	0	0	48	96	0	49	0	0	0	0	0	265	0.2	0.000302049
d__Eukaryota	k__Fungi	p__Ascomycota	c__Eurotiomycetes	o__Chaetothyriales	f__Herpotrichiellaceae	g__Cladophialophora	s__unclassified_g__Cladophialophora	OTU363	0	0	0	0	0	0	0	0	0	0	0	0	0	0	0	0	2	0	0	0	2	0.05	2.28e-06
d__Eukaryota	k__Fungi	p__Ascomycota	c__Dothideomycetes	o__Pleosporales	f__Phaeosphaeriaceae	g__Phaeosphaeria	s__Phaeosphaeria_sp	OTU1352	0	0	0	0	0	0	0	0	0	0	0	0	0	0	0	17	0	0	0	0	17	0.05	1.94e-05
d__Eukaryota	k__Fungi	p__Ascomycota	c__Saccharomycetes	o__Saccharomycetales	f__Metschnikowiaceae	g__unclassified_f__Metschnikowiaceae	s__Metschnikowiaceae_sp	OTU103	0	0	0	0	0	0	0	0	0	0	0	0	0	149	0	0	0	0	0	0	149	0.05	0.000169832
d__Eukaryota	k__Fungi	p__Ascomycota	c__Dothideomycetes	o__Pleosporales	f__Didymosphaeriaceae	g__Paraconiothyrium	s__Paraconiothyrium_fungicola	OTU1261	1	0	0	0	0	0	0	0	0	0	0	0	0	0	0	0	7	0	0	0	8	0.1	9.12e-06
d__Eukaryota	k__Fungi	p__Ascomycota	c__Dothideomycetes	o__Pleosporales	f__Lophiostomataceae	g__Lophiostoma	s__unclassified_g__Lophiostoma	OTU1540	1816	3031	3580	5859	1677	141	67	656	1135	845	166	81	434	39	70	385	637	1323	551	2408	24901	1	0.0283824
d__Eukaryota	k__Fungi	p__Basidiomycota	c__Tremellomycetes	o__Tremellales	f__unclassified_o__Tremellales	g__unclassified_o__Tremellales	s__unclassified_o__Tremellales	OTU2028	6	0	46	9	1	0	0	157	0	346	184	0	0	0	0	4	7	0	1	0	761	0.5	0.000867395
d__Eukaryota	k__Fungi	p__Ascomycota	c__Sordariomycetes	o__Magnaporthales	f__Magnaporthaceae	g__unclassified_f__Magnaporthaceae	s__unclassified_f__Magnaporthaceae	OTU313	0	0	0	0	0	0	0	0	0	0	0	0	0	0	0	0	1	0	0	0	1	0.05	1.14e-06
d__Eukaryota	k__Fungi	p__Ascomycota	c__Eurotiomycetes	o__Eurotiales	f__Aspergillaceae	g__Penicillium	s__Penicillium_jamesonlandense	OTU1523	0	0	0	0	0	0	0	0	34	0	0	0	0	0	0	0	0	0	0	0	34	0.05	3.88e-05
d__Eukaryota	k__Fungi	p__Basidiomycota	c__Agaricomycetes	o__unclassified_c__Agaricomycetes	f__unclassified_c__Agaricomycetes	g__unclassified_c__Agaricomycetes	s__unclassified_c__Agaricomycetes	OTU784	0	0	0	0	0	0	0	0	0	0	0	60	104	46	43	0	0	0	0	0	253	0.2	0.000288372
d__Eukaryota	k__Fungi	p__Ascomycota	c__Dothideomycetes	o__Dothideales	f__unclassified_o__Dothideales	g__unclassified_o__Dothideales	s__unclassified_o__Dothideales	OTU154	3	0	0	0	0	0	0	0	0	0	0	0	0	0	0	0	0	0	0	0	3	0.05	3.42e-06
d__Eukaryota	k__Fungi	p__Ascomycota	c__Orbiliomycetes	o__Orbiliales	f__Orbiliaceae	g__unclassified_f__Orbiliaceae	s__unclassified_f__Orbiliaceae	OTU11	0	0	0	0	0	0	0	0	0	0	5	0	0	0	0	0	0	0	0	0	5	0.05	5.7e-06
d__Eukaryota	k__Fungi	p__unclassified_k__Fungi	c__unclassified_k__Fungi	o__unclassified_k__Fungi	f__unclassified_k__Fungi	g__unclassified_k__Fungi	s__unclassified_k__Fungi	OTU943	0	0	0	0	0	0	0	0	0	0	0	0	0	0	0	0	1	5	0	1	7	0.15	7.98e-06
d__Eukaryota	k__Fungi	p__Ascomycota	c__Eurotiomycetes	o__Chaetothyriales	f__Herpotrichiellaceae	g__Cladophialophora	s__Cladophialophora_sp	OTU1548	0	0	0	0	0	0	0	0	3	0	0	0	0	0	0	0	0	0	0	0	3	0.05	3.42e-06
d__Eukaryota	k__Fungi	p__unclassified_k__Fungi	c__unclassified_k__Fungi	o__unclassified_k__Fungi	f__unclassified_k__Fungi	g__unclassified_k__Fungi	s__unclassified_k__Fungi	OTU1298	0	0	0	2	0	0	0	0	0	0	0	0	0	0	0	0	0	0	0	0	2	0.05	2.28e-06
d__Eukaryota	k__Fungi	p__Ascomycota	c__Dothideomycetes	o__Pleosporales	f__Amorosiaceae	g__Angustimassarina	s__unclassified_g__Angustimassarina	OTU1824	0	1	3	0	0	0	0	0	0	0	0	0	0	0	0	0	0	0	0	0	4	0.1	4.56e-06
d__Eukaryota	k__Fungi	p__Ascomycota	c__Dothideomycetes	o__Pleosporales	f__unclassified_o__Pleosporales	g__unclassified_o__Pleosporales	s__unclassified_o__Pleosporales	OTU1827	32	3	2	1	0	0	0	0	0	179	0	0	0	0	0	0	1	2	0	0	220	0.35	0.000250758
d__Eukaryota	k__Fungi	p__Basidiomycota	c__Agaricomycetes	o__Russulales	f__Peniophoraceae	g__unclassified_f__Peniophoraceae	s__Peniophoraceae_sp	OTU97	0	0	0	0	0	0	1	0	0	0	102	0	0	196	84	0	0	0	0	0	383	0.2	0.000436547
d__Eukaryota	k__Fungi	p__Basidiomycota	c__Agaricostilbomycetes	o__Agaricostilbales	f__Chionosphaeraceae	g__Ballistosporomyces	s__Ballistosporomyces_sasicola	OTU1945	0	3	4	2	2	0	0	318	0	0	0	0	0	0	0	8	3	19	4	1	364	0.5	0.00041489
d__Eukaryota	k__Fungi	p__Ascomycota	c__Dothideomycetes	o__Pleosporales	f__Lophiostomataceae	g__Sigarispora	s__unclassified_g__Sigarispora	OTU1876	0	0	0	0	0	0	0	0	0	0	0	0	0	0	0	2	0	4	1	0	7	0.15	7.98e-06
d__Eukaryota	k__Fungi	p__Basidiomycota	c__Agaricostilbomycetes	o__Agaricostilbales	f__Chionosphaeraceae	g__unclassified_f__Chionosphaeraceae	s__unclassified_f__Chionosphaeraceae	OTU1962	13	6	15	36	22	191	0	223	0	0	0	0	0	0	0	36	4	64	22	8	640	0.6	0.000729478
d__Eukaryota	k__Fungi	p__Basidiomycota	c__unclassified_p__Basidiomycota	o__unclassified_p__Basidiomycota	f__unclassified_p__Basidiomycota	g__unclassified_p__Basidiomycota	s__unclassified_p__Basidiomycota	OTU1229	0	0	0	0	1	0	0	0	0	0	0	0	0	0	0	2	0	0	0	0	3	0.1	3.42e-06
d__Eukaryota	k__Fungi	p__Basidiomycota	c__Agaricostilbomycetes	o__Agaricostilbales	f__Chionosphaeraceae	g__unclassified_f__Chionosphaeraceae	s__unclassified_f__Chionosphaeraceae	OTU1964	1	7	8	3	1	0	194	0	0	0	0	0	0	0	0	53	1	40	3	6	317	0.55	0.000361319
d__Eukaryota	k__Fungi	p__Ascomycota	c__Dothideomycetes	o__Pleosporales	f__Didymellaceae	g__Epicoccum	s__Epicoccum_plurivorum	OTU196	6	2	0	0	8	0	3	0	2	0	0	0	0	0	0	2	8	0	0	0	31	0.35	3.53e-05
d__Eukaryota	k__Fungi	p__Basidiomycota	c__Tremellomycetes	o__Tremellales	f__Bulleribasidiaceae	g__Bulleribasidium	s__unclassified_g__Bulleribasidium	OTU1885	2	0	0	0	0	0	0	0	0	0	0	0	0	0	0	1	0	5	0	0	8	0.15	9.12e-06
d__Eukaryota	k__Fungi	p__Ascomycota	c__Dothideomycetes	o__Capnodiales	f__Teratosphaeriaceae	g__Capnobotryella	s__Capnobotryella_renispora	OTU1436	0	0	0	0	0	0	0	1	0	0	0	0	0	0	0	0	0	0	0	0	1	0.05	1.14e-06
d__Eukaryota	k__Fungi	p__Ascomycota	c__Sordariomycetes	o__Microascales	f__Microascaceae	g__Pithoascus	s__Pithoascus_sp	OTU1475	0	0	0	0	0	0	0	0	14	0	0	0	0	0	0	0	0	0	0	0	14	0.05	1.6e-05
d__Eukaryota	k__Fungi	p__Ascomycota	c__Eurotiomycetes	o__Eurotiales	f__Aspergillaceae	g__Penicillium	s__Penicillium_olsonii	OTU962	0	0	0	0	0	61	0	0	0	149	39	190	148	118	18	0	0	0	0	0	723	0.35	0.000824082
d__Eukaryota	k__Fungi	p__Basidiomycota	c__Tremellomycetes	o__Tremellales	f__Tremellaceae	g__Tremella	s__unclassified_g__Tremella	OTU853	0	1	0	0	0	0	0	0	0	0	0	0	0	0	0	8	0	0	0	0	9	0.1	1.03e-05
d__Eukaryota	k__Fungi	p__unclassified_k__Fungi	c__unclassified_k__Fungi	o__unclassified_k__Fungi	f__unclassified_k__Fungi	g__unclassified_k__Fungi	s__unclassified_k__Fungi	OTU2041	1	0	0	0	1	0	0	0	0	0	0	0	0	0	0	0	0	0	0	2	4	0.15	4.56e-06
d__Eukaryota	k__Fungi	p__Ascomycota	c__Dothideomycetes	o__Capnodiales	f__Mycosphaerellaceae	g__Zymoseptoria	s__unclassified_g__Zymoseptoria	OTU1380	0	0	0	0	0	0	0	0	0	0	0	0	0	0	0	4	0	2	0	1	7	0.15	7.98e-06
d__Eukaryota	k__Fungi	p__Ascomycota	c__Eurotiomycetes	o__Phaeomoniellales	f__unclassified_o__Phaeomoniellales	g__unclassified_o__Phaeomoniellales	s__Phaeomoniellales_sp	OTU1976	0	2	47	49	2	0	7	0	0	28	0	0	0	0	0	0	4	3	6	4	152	0.5	0.000173251
d__Eukaryota	k__Fungi	p__Ascomycota	c__Dothideomycetes	o__Pleosporales	f__Didymosphaeriaceae	g__Kalmusia	s__Kalmusia_longispora	OTU1582	0	0	0	0	0	0	0	75	122	0	0	0	0	0	0	0	0	3	0	0	200	0.15	0.000227962
d__Eukaryota	k__Fungi	p__Ascomycota	c__Eurotiomycetes	o__Chaetothyriales	f__Trichomeriaceae	g__unclassified_f__Trichomeriaceae	s__unclassified_f__Trichomeriaceae	OTU1882	0	0	0	0	14	0	0	0	0	0	0	0	0	0	0	0	0	3	0	0	17	0.1	1.94e-05
d__Eukaryota	k__Fungi	p__Ascomycota	c__Dothideomycetes	o__Pleosporales	f__Pleosporaceae	g__Alternaria	s__Alternaria_rosae	OTU1379	0	0	0	0	0	0	0	0	0	0	0	0	0	0	0	24	0	0	0	0	24	0.05	2.74e-05
d__Eukaryota	k__Fungi	p__Ascomycota	c__Dothideomycetes	o__unclassified_c__Dothideomycetes	f__unclassified_c__Dothideomycetes	g__unclassified_c__Dothideomycetes	s__unclassified_c__Dothideomycetes	OTU677	0	8	0	0	0	0	0	0	0	0	0	0	0	0	0	0	0	0	0	0	8	0.05	9.12e-06
d__Eukaryota	k__Fungi	p__Basidiomycota	c__Agaricostilbomycetes	o__Agaricostilbales	f__Chionosphaeraceae	g__unclassified_f__Chionosphaeraceae	s__unclassified_f__Chionosphaeraceae	OTU1898	4	0	5	11	3	235	0	0	0	0	0	0	0	0	0	1	13	7	13	0	292	0.45	0.000332824
d__Eukaryota	k__Fungi	p__Ascomycota	c__Dothideomycetes	o__Pleosporales	f__Lophiotremataceae	g__Lophiotrema	s__Lophiotrema_sp	OTU1613	59	0	18	26	42	0	0	1	15	0	0	3	0	0	0	3	47	96	67	173	550	0.6	0.000626895
d__Eukaryota	k__Fungi	p__Basidiomycota	c__Tremellomycetes	o__Tremellales	f__Tremellaceae	g__Tremella	s__Tremella_indecorata	OTU338	0	0	0	0	0	0	0	0	0	0	0	0	0	0	0	0	3	0	0	0	3	0.05	3.42e-06
d__Eukaryota	k__Fungi	p__Basidiomycota	c__Tremellomycetes	o__Filobasidiales	f__Filobasidiaceae	g__Naganishia	s__Naganishia_randhawae	OTU55	0	0	0	0	0	0	0	0	0	0	0	72	0	0	0	0	0	0	0	0	72	0.05	8.21e-05
d__Eukaryota	k__Fungi	p__Ascomycota	c__unclassified_p__Ascomycota	o__unclassified_p__Ascomycota	f__unclassified_p__Ascomycota	g__unclassified_p__Ascomycota	s__unclassified_p__Ascomycota	OTU276	0	0	0	0	0	0	0	0	0	0	0	0	0	0	0	0	0	0	1	0	1	0.05	1.14e-06
d__Eukaryota	k__Fungi	p__Ascomycota	c__unclassified_p__Ascomycota	o__unclassified_p__Ascomycota	f__unclassified_p__Ascomycota	g__unclassified_p__Ascomycota	s__unclassified_p__Ascomycota	OTU1076	0	0	0	0	0	0	0	0	0	0	0	0	0	0	0	0	0	0	0	1	1	0.05	1.14e-06
d__Eukaryota	k__Fungi	p__Ascomycota	c__unclassified_p__Ascomycota	o__unclassified_p__Ascomycota	f__unclassified_p__Ascomycota	g__unclassified_p__Ascomycota	s__unclassified_p__Ascomycota	OTU1075	0	0	0	0	0	0	0	0	0	0	0	0	0	0	0	0	0	0	0	17	17	0.05	1.94e-05
d__Eukaryota	k__Fungi	p__Ascomycota	c__unclassified_p__Ascomycota	o__unclassified_p__Ascomycota	f__unclassified_p__Ascomycota	g__unclassified_p__Ascomycota	s__unclassified_p__Ascomycota	OTU1074	0	0	0	0	0	0	0	0	0	0	0	0	0	0	0	0	0	0	0	2	2	0.05	2.28e-06
d__Eukaryota	k__Fungi	p__Ascomycota	c__Sordariomycetes	o__Hypoceales	f__Amplistromataceae	g__unclassified_f__Amplistromataceae	s__unclassified_f__Amplistromataceae	OTU1422	0	0	0	0	0	0	11	0	0	0	0	0	0	0	0	0	0	0	0	0	11	0.05	1.25e-05
d__Eukaryota	k__Fungi	p__Basidiomycota	c__unclassified_p__Basidiomycota	o__unclassified_p__Basidiomycota	f__unclassified_p__Basidiomycota	g__unclassified_p__Basidiomycota	s__unclassified_p__Basidiomycota	OTU1003	0	0	0	0	1	0	0	0	0	0	0	0	0	0	0	0	0	0	0	0	1	0.05	1.14e-06
d__Eukaryota	k__Fungi	p__Ascomycota	c__Orbiliomycetes	o__Orbiliales	f__Orbiliaceae	g__unclassified_f__Orbiliaceae	s__unclassified_f__Orbiliaceae	OTU6	0	0	0	0	0	0	0	0	0	0	32	0	0	0	0	0	0	0	0	0	32	0.05	3.65e-05
d__Eukaryota	k__Fungi	p__Ascomycota	c__Dothideomycetes	o__Capnodiales	f__Teratosphaeriaceae	g__Devriesia	s__Devriesia_strelitziicola	OTU286	0	0	0	0	1	0	0	0	0	0	0	0	0	0	0	0	0	0	0	0	1	0.05	1.14e-06
d__Eukaryota	k__Fungi	p__unclassified_k__Fungi	c__unclassified_k__Fungi	o__unclassified_k__Fungi	f__unclassified_k__Fungi	g__unclassified_k__Fungi	s__unclassified_k__Fungi	OTU1874	0	0	0	0	0	0	0	0	0	0	0	0	0	0	0	0	0	4	0	0	4	0.05	4.56e-06
d__Eukaryota	k__Fungi	p__Ascomycota	c__Leotiomycetes	o__unclassified_c__Leotiomycetes	f__unclassified_c__Leotiomycetes	g__unclassified_c__Leotiomycetes	s__unclassified_c__Leotiomycetes	OTU448	0	0	0	0	0	0	0	0	0	0	0	0	0	0	0	1	0	0	0	0	1	0.05	1.14e-06
d__Eukaryota	k__Fungi	p__Ascomycota	c__Dothideomycetes	o__Capnodiales	f__Teratosphaeriaceae	g__Constantinomyces	s__Constantinomyces_minimus	OTU1954	0	0	16	3	9	0	0	0	0	0	0	0	0	0	0	0	0	0	0	0	28	0.15	3.19e-05
d__Eukaryota	k__Fungi	p__Ascomycota	c__Dothideomycetes	o__Capnodiales	f__Teratosphaeriaceae	g__Capnocheirides	s__Capnocheirides_sp	OTU1988	0	0	26	10	0	0	0	0	0	0	0	0	0	0	0	0	7	0	0	0	43	0.15	4.9e-05
d__Eukaryota	k__Fungi	p__Basidiomycota	c__Agaricostilbomycetes	o__Agaricostilbales	f__Chionosphaeraceae	g__Kurtzmanomyces	s__unclassified_g__Kurtzmanomyces	OTU2143	1	0	0	2	0	0	0	0	0	0	0	0	0	0	0	0	1	0	0	0	4	0.15	4.56e-06
d__Eukaryota	k__Fungi	p__Basidiomycota	c__Agaricomycetes	o__Boletales	f__Suillaceae	g__Suillus	s__unclassified_g__Suillus	OTU1402	0	0	0	0	0	0	691	0	14	0	0	0	0	0	0	0	0	0	0	0	705	0.1	0.000803565
d__Eukaryota	k__Fungi	p__Ascomycota	c__Dothideomycetes	o__Capnodiales	f__Teratosphaeriaceae	g__unclassified_f__Teratosphaeriaceae	s__unclassified_f__Teratosphaeriaceae	OTU260	0	0	0	0	0	0	0	0	0	0	0	0	0	0	0	3	0	0	0	0	3	0.05	3.42e-06
d__Eukaryota	k__Fungi	p__Ascomycota	c__Orbiliomycetes	o__Orbiliales	f__Orbiliaceae	g__Orbilia	s__unclassified_g__Orbilia	OTU65	0	0	0	0	0	0	0	0	0	0	0	0	71	0	0	0	0	0	0	0	71	0.05	8.09e-05
d__Eukaryota	k__Fungi	p__Ascomycota	c__unclassified_p__Ascomycota	o__unclassified_p__Ascomycota	f__unclassified_p__Ascomycota	g__unclassified_p__Ascomycota	s__unclassified_p__Ascomycota	OTU1219	0	0	6	0	0	0	0	0	0	0	0	0	0	0	0	0	0	0	0	0	6	0.05	6.84e-06
d__Eukaryota	k__Fungi	p__unclassified_k__Fungi	c__unclassified_k__Fungi	o__unclassified_k__Fungi	f__unclassified_k__Fungi	g__unclassified_k__Fungi	s__unclassified_k__Fungi	OTU2085	0	0	2	2	0	0	0	0	0	0	0	0	0	0	0	0	0	0	0	0	4	0.1	4.56e-06
d__Eukaryota	k__Fungi	p__Ascomycota	c__unclassified_p__Ascomycota	o__unclassified_p__Ascomycota	f__unclassified_p__Ascomycota	g__unclassified_p__Ascomycota	s__unclassified_p__Ascomycota	OTU1212	0	0	0	0	0	0	0	0	0	0	0	0	0	0	0	0	0	1	0	0	1	0.05	1.14e-06
d__Eukaryota	k__Fungi	p__Ascomycota	c__Dothideomycetes	o__Capnodiales	f__Capnodiales_fam_Incertae_sedis	g__Arthrocatena	s__Arthrocatena_sp	OTU1370	0	0	0	1	1	0	0	0	0	0	4	0	0	0	0	45	0	0	0	0	51	0.2	5.81e-05
d__Eukaryota	k__Fungi	p__Ascomycota	c__Dothideomycetes	o__Capnodiales	f__Cladosporiaceae	g__unclassified_f__Cladosporiaceae	s__unclassified_f__Cladosporiaceae	OTU624	1	3	0	1	0	0	0	0	0	0	0	0	0	0	0	0	0	0	0	0	5	0.15	5.7e-06
d__Eukaryota	k__Fungi	p__Ascomycota	c__Eurotiomycetes	o__Chaetothyriales	f__Trichomeriaceae	g__unclassified_f__Trichomeriaceae	s__unclassified_f__Trichomeriaceae	OTU1556	0	0	0	0	0	2	0	0	6	0	0	0	0	0	0	0	0	0	0	0	8	0.1	9.12e-06
d__Eukaryota	k__Fungi	p__Ascomycota	c__unclassified_p__Ascomycota	o__unclassified_p__Ascomycota	f__unclassified_p__Ascomycota	g__unclassified_p__Ascomycota	s__unclassified_p__Ascomycota	OTU1458	0	0	2	8	3	177	0	109	0	0	0	0	0	0	0	1	0	0	0	8	308	0.35	0.000351061
d__Eukaryota	k__Fungi	p__Ascomycota	c__unclassified_p__Ascomycota	o__unclassified_p__Ascomycota	f__unclassified_p__Ascomycota	g__unclassified_p__Ascomycota	s__unclassified_p__Ascomycota	OTU1457	0	0	0	0	0	0	0	133	0	0	0	0	0	0	0	0	0	0	0	0	133	0.05	0.000151595
d__Eukaryota	k__Fungi	p__Ascomycota	c__Dothideomycetes	o__Capnodiales	f__unclassified_o__Capnodiales	g__unclassified_o__Capnodiales	s__unclassified_o__Capnodiales	OTU183	0	0	0	0	3	0	0	0	0	0	0	0	0	0	0	0	0	0	0	0	3	0.05	3.42e-06
d__Eukaryota	k__Fungi	p__Basidiomycota	c__Agaricostilbomycetes	o__Agaricostilbales	f__Chionosphaeraceae	g__Kurtzmanomyces	s__unclassified_g__Kurtzmanomyces	OTU1172	0	0	2	0	0	0	0	0	0	0	0	0	0	0	0	0	0	0	0	0	2	0.05	2.28e-06
d__Eukaryota	k__Fungi	p__unclassified_k__Fungi	c__unclassified_k__Fungi	o__unclassified_k__Fungi	f__unclassified_k__Fungi	g__unclassified_k__Fungi	s__unclassified_k__Fungi	OTU1660	0	2	6	1	0	0	0	0	12	0	0	0	0	0	0	2	1	16	1	0	41	0.4	4.67e-05
d__Eukaryota	k__Fungi	p__Chytridiomycota	c__unclassified_p__Chytridiomycota	o__unclassified_p__Chytridiomycota	f__unclassified_p__Chytridiomycota	g__unclassified_p__Chytridiomycota	s__unclassified_p__Chytridiomycota	OTU195	0	0	0	0	3	0	0	0	0	0	0	0	0	0	0	0	0	0	0	0	3	0.05	3.42e-06
d__Eukaryota	k__Fungi	p__Ascomycota	c__Dothideomycetes	o__Capnodiales	f__Extremaceae	g__unclassified_f__Extremaceae	s__unclassified_f__Extremaceae	OTU1346	0	0	0	0	0	0	0	0	0	0	0	0	0	0	0	3	0	0	0	0	3	0.05	3.42e-06
d__Eukaryota	k__Fungi	p__Ascomycota	c__Lecanoromycetes	o__Peltigerales	f__Pannariaceae	g__Pectenia	s__Pectenia_sp	OTU820	0	0	0	2	0	0	0	0	0	0	0	0	0	0	0	1	3	0	16	0	22	0.2	2.51e-05
d__Eukaryota	k__Fungi	p__unclassified_k__Fungi	c__unclassified_k__Fungi	o__unclassified_k__Fungi	f__unclassified_k__Fungi	g__unclassified_k__Fungi	s__unclassified_k__Fungi	OTU1265	0	0	1	0	0	0	0	0	0	0	0	0	0	0	0	0	1	0	1	0	3	0.15	3.42e-06
d__Eukaryota	k__Fungi	p__unclassified_k__Fungi	c__unclassified_k__Fungi	o__unclassified_k__Fungi	f__unclassified_k__Fungi	g__unclassified_k__Fungi	s__unclassified_k__Fungi	OTU2032	0	0	0	3	0	0	0	0	0	0	0	0	0	0	0	0	0	0	0	0	3	0.05	3.42e-06
d__Eukaryota	k__Fungi	p__Ascomycota	c__Dothideomycetes	o__Pleosporales	f__Massarinaceae	g__Helminthosporium	s__Helminthosporium_asterinum	OTU308	0	0	0	0	1	0	0	0	0	0	0	0	0	0	0	0	0	4	0	0	5	0.1	5.7e-06
d__Eukaryota	k__Fungi	p__Ascomycota	c__Orbiliomycetes	o__unclassified_c__Orbiliomycetes	f__unclassified_c__Orbiliomycetes	g__unclassified_c__Orbiliomycetes	s__Orbiliomycetes_sp	OTU1838	0	0	0	0	4	0	0	0	0	0	0	0	0	0	0	0	1	1	0	4	10	0.2	1.14e-05
d__Eukaryota	k__Fungi	p__Ascomycota	c__Sordariomycetes	o__Diaporthales	f__Diaporthaceae	g__Diaporthe	s__Diaporthe_nobilis	OTU1519	0	2438	11	33	63	13	39	48	32	294	0	84	12	84	0	0	1	18	66	19	3255	0.8	0.00371008
d__Eukaryota	k__Fungi	p__Ascomycota	c__Dothideomycetes	o__Pleosporales	f__unclassified_o__Pleosporales	g__unclassified_o__Pleosporales	s__unclassified_o__Pleosporales	OTU323	0	0	0	0	1	0	0	0	0	0	0	0	0	0	0	2	0	0	0	0	3	0.1	3.42e-06
d__Eukaryota	k__Fungi	p__Ascomycota	c__Sordariomycetes	o__Xylariales	f__Amphisphaeriaceae	g__Amphisphaeria	s__Amphisphaeria_sorbi	OTU310	6	0	0	0	0	0	0	0	0	0	0	0	0	0	0	0	0	0	0	0	6	0.05	6.84e-06
d__Eukaryota	k__Fungi	p__Ascomycota	c__Dothideomycetes	o__Pleosporales	f__Pleosporaceae	g__Stemphylium	s__unclassified_g__Stemphylium	OTU1998	0	0	0	1	0	0	0	0	0	0	0	0	0	0	0	1	0	0	0	0	2	0.1	2.28e-06
d__Eukaryota	k__Fungi	p__Ascomycota	c__unclassified_p__Ascomycota	o__unclassified_p__Ascomycota	f__unclassified_p__Ascomycota	g__unclassified_p__Ascomycota	s__unclassified_p__Ascomycota	OTU447	0	0	0	0	0	0	0	0	0	0	0	0	0	0	0	0	2	0	0	0	2	0.05	2.28e-06
d__Eukaryota	k__Fungi	p__Ascomycota	c__unclassified_p__Ascomycota	o__unclassified_p__Ascomycota	f__unclassified_p__Ascomycota	g__unclassified_p__Ascomycota	s__unclassified_p__Ascomycota	OTU1502	0	0	0	0	0	0	0	0	3	0	0	0	0	0	0	0	0	0	0	0	3	0.05	3.42e-06
d__Eukaryota	k__Fungi	p__Basidiomycota	c__Tremellomycetes	o__Tremellales	f__Bulleribasidiaceae	g__Vishniacozyma	s__Vishniacozyma_carnescens	OTU2015	0	4	3	2	0	0	0	0	0	0	0	0	0	0	0	3	0	2	1	3	18	0.35	2.05e-05
d__Eukaryota	k__Fungi	p__unclassified_k__Fungi	c__unclassified_k__Fungi	o__unclassified_k__Fungi	f__unclassified_k__Fungi	g__unclassified_k__Fungi	s__unclassified_k__Fungi	OTU1409	0	0	0	0	0	0	5	0	0	0	0	0	0	0	0	0	0	0	0	0	5	0.05	5.7e-06
d__Eukaryota	k__Fungi	p__Ascomycota	c__Dothideomycetes	o__Capnodiales	f__Teratosphaeriaceae	g__unclassified_f__Teratosphaeriaceae	s__unclassified_f__Teratosphaeriaceae	OTU2084	0	0	0	1	0	0	0	0	0	0	0	0	0	0	0	0	0	0	0	0	1	0.05	1.14e-06
d__Eukaryota	k__Fungi	p__Ascomycota	c__Dothideomycetes	o__unclassified_c__Dothideomycetes	f__unclassified_c__Dothideomycetes	g__unclassified_c__Dothideomycetes	s__unclassified_c__Dothideomycetes	OTU1869	1	26	0	1	0	0	0	0	0	0	0	0	0	0	0	0	0	0	0	2	30	0.2	3.42e-05
d__Eukaryota	k__Fungi	p__unclassified_k__Fungi	c__unclassified_k__Fungi	o__unclassified_k__Fungi	f__unclassified_k__Fungi	g__unclassified_k__Fungi	s__unclassified_k__Fungi	OTU1404	0	0	0	0	0	0	28	0	0	0	0	0	0	0	0	0	0	0	0	0	28	0.05	3.19e-05
d__Eukaryota	k__Fungi	p__unclassified_k__Fungi	c__unclassified_k__Fungi	o__unclassified_k__Fungi	f__unclassified_k__Fungi	g__unclassified_k__Fungi	s__unclassified_k__Fungi	OTU1401	0	0	0	0	0	21	0	0	0	0	0	0	0	0	0	0	0	0	0	0	21	0.05	2.39e-05
d__Eukaryota	k__Fungi	p__Ascomycota	c__Dothideomycetes	o__Capnodiales	f__Teratosphaeriaceae	g__Capnocheirides	s__Capnocheirides_sp	OTU1187	0	0	2	0	0	0	0	0	0	0	0	0	0	0	0	0	0	0	0	0	2	0.05	2.28e-06
d__Eukaryota	k__Fungi	p__Basidiomycota	c__Agaricomycetes	o__Polyporales	f__Meruliaceae	g__Phlebiopsis	s__Phlebiopsis_gigantea	OTU22	0	0	0	0	0	0	0	0	0	0	126	0	0	0	0	0	0	0	0	0	126	0.05	0.000143616
d__Eukaryota	k__Fungi	p__Basidiomycota	c__unclassified_p__Basidiomycota	o__unclassified_p__Basidiomycota	f__unclassified_p__Basidiomycota	g__unclassified_p__Basidiomycota	s__unclassified_p__Basidiomycota	OTU471	0	0	0	0	0	0	0	0	0	0	0	0	0	0	0	2	0	0	0	0	2	0.05	2.28e-06
d__Eukaryota	k__Fungi	p__Ascomycota	c__Sordariomycetes	o__Xylariales	f__Xylariaceae	g__Nemania	s__Nemania_diffusa	OTU665	1	0	0	0	0	0	0	0	0	0	0	0	0	0	0	0	0	0	0	0	1	0.05	1.14e-06
d__Eukaryota	k__Fungi	p__Ascomycota	c__Dothideomycetes	o__Capnodiales	f__unclassified_o__Capnodiales	g__unclassified_o__Capnodiales	s__unclassified_o__Capnodiales	OTU337	0	0	0	0	0	0	0	0	0	0	0	0	0	0	0	0	1	0	0	0	1	0.05	1.14e-06
d__Eukaryota	k__Fungi	p__Ascomycota	c__Sordariomycetes	o__Xylariales	f__Sporocadaceae	g__Neopestalotiopsis	s__Neopestalotiopsis_protearum	OTU1524	10	4	9	6	20	528	0	175	64	0	0	0	0	137	0	88	19	5	38	6	1109	0.7	0.00126405
d__Eukaryota	k__Fungi	p__Ascomycota	c__Dothideomycetes	o__Patellariales	f__Patellariaceae	g__Banhegyia	s__Banhegyia_sp	OTU1450	0	0	0	0	0	0	0	127	0	0	0	0	0	0	23	0	0	0	0	0	150	0.1	0.000170971
d__Eukaryota	k__Fungi	p__Basidiomycota	c__Tremellomycetes	o__Tremellales	f__Tremellaceae	g__Tremella	s__unclassified_g__Tremella	OTU1903	0	0	5	0	0	0	0	0	0	0	0	0	0	0	0	0	0	1	0	0	6	0.1	6.84e-06
d__Eukaryota	k__Fungi	p__Ascomycota	c__Sordariomycetes	o__Xylariales	f__Amphisphaeriaceae	g__Amphisphaeria	s__unclassified_g__Amphisphaeria	OTU1349	0	0	0	0	0	0	0	0	0	0	0	0	0	0	0	20	0	0	0	0	20	0.05	2.28e-05
d__Eukaryota	k__Fungi	p__Ascomycota	c__Lichinomycetes	o__Lichinales	f__Lichinaceae	g__Phylliscum	s__Phylliscum_sp	OTU1079	0	0	0	0	0	0	0	0	0	0	0	0	0	0	0	0	0	0	0	1	1	0.05	1.14e-06
d__Eukaryota	k__Fungi	p__Basidiomycota	c__Tremellomycetes	o__Trichosporonales	f__Trichosporonaceae	g__Apiotrichum	s__Apiotrichum_montevideense	OTU1573	0	0	0	0	0	0	0	3	1	0	0	0	0	3	0	0	0	0	0	0	7	0.15	7.98e-06
d__Eukaryota	k__Fungi	p__Basidiomycota	c__Tremellomycetes	o__Filobasidiales	f__Filobasidiaceae	g__Filobasidium	s__Filobasidium_floriforme	OTU571	0	1	0	0	0	0	0	0	0	0	0	0	0	86	0	0	0	0	0	0	87	0.1	9.92e-05
d__Eukaryota	k__Fungi	p__Ascomycota	c__Eurotiomycetes	o__Chaetothyriales	f__unclassified_o__Chaetothyriales	g__unclassified_o__Chaetothyriales	s__unclassified_o__Chaetothyriales	OTU1145	0	0	0	0	0	0	0	0	0	0	0	0	0	0	0	1	0	0	0	0	1	0.05	1.14e-06
d__Eukaryota	k__Fungi	p__Basidiomycota	c__Cystobasidiomycetes	o__Cystobasidiomycetes_ord_Incertae_sedis	f__Symmetrosporaceae	g__Symmetrospora	s__Symmetrospora_gracilis	OTU1044	0	0	0	0	0	0	0	0	0	0	0	0	0	0	0	1	0	0	0	0	1	0.05	1.14e-06
d__Eukaryota	k__Fungi	p__Ascomycota	c__Dothideomycetes	o__Pleosporales	f__Phaeosphaeriaceae	g__Paraphoma	s__unclassified_g__Paraphoma	OTU1368	0	0	0	0	0	0	0	0	0	0	0	0	0	0	0	1	0	0	0	0	1	0.05	1.14e-06
d__Eukaryota	k__Fungi	p__Chytridiomycota	c__unclassified_p__Chytridiomycota	o__unclassified_p__Chytridiomycota	f__unclassified_p__Chytridiomycota	g__unclassified_p__Chytridiomycota	s__unclassified_p__Chytridiomycota	OTU1097	0	0	0	0	0	0	0	0	0	0	0	0	0	0	0	0	0	0	0	2	2	0.05	2.28e-06
d__Eukaryota	k__Fungi	p__Ascomycota	c__Dothideomycetes	o__Dothideales	f__Dothideaceae	g__Rhizosphaera	s__Rhizosphaera_sp	OTU727	0	0	0	0	0	0	8	0	0	0	0	0	0	0	0	0	2	0	0	0	10	0.1	1.14e-05
d__Eukaryota	k__Fungi	p__Basidiomycota	c__Agaricomycetes	o__Agaricales	f__Tricholomataceae	g__Tricholoma	s__Tricholoma_saponaceum	OTU1593	0	0	0	0	0	0	0	0	75	0	0	0	0	0	0	0	0	0	0	0	75	0.05	8.55e-05
d__Eukaryota	k__Fungi	p__Ascomycota	c__Eurotiomycetes	o__Chaetothyriales	f__Trichomeriaceae	g__Trichomerium	s__unclassified_g__Trichomerium	OTU1585	2	0	0	0	0	0	0	0	53	0	0	0	0	0	0	0	0	0	0	0	55	0.1	6.27e-05
d__Eukaryota	k__Fungi	p__Ascomycota	c__Dothideomycetes	o__Venturiales	f__Sympoventuriaceae	g__unclassified_f__Sympoventuriaceae	s__Sympoventuriaceae_sp	OTU1837	0	1	91	0	0	362	33	0	0	0	0	0	0	0	0	13	20	293	1	0	814	0.4	0.000927804
d__Eukaryota	k__Fungi	p__Ascomycota	c__Dothideomycetes	o__Pleosporales	f__Lophiotremataceae	g__Lophiotrema	s__Lophiotrema_rubi	OTU2121	0	1	0	0	0	0	0	0	0	0	0	0	0	0	0	0	0	0	0	0	1	0.05	1.14e-06
d__Eukaryota	k__Fungi	p__Ascomycota	c__Eurotiomycetes	o__Chaetothyriales	f__Trichomeriaceae	g__Trichomerium	s__Trichomerium_deniquelatum	OTU698	0	0	0	0	0	0	0	0	0	0	0	0	0	0	0	0	5	0	0	0	5	0.05	5.7e-06
d__Eukaryota	k__Fungi	p__Ascomycota	c__Eurotiomycetes	o__Chaetothyriales	f__unclassified_o__Chaetothyriales	g__unclassified_o__Chaetothyriales	s__unclassified_o__Chaetothyriales	OTU1327	0	0	1	0	0	0	0	0	0	0	0	0	0	0	0	0	0	0	0	1	2	0.1	2.28e-06
d__Eukaryota	k__Fungi	p__Basidiomycota	c__Cystobasidiomycetes	o__unclassified_c__Cystobasidiomycetes	f__unclassified_c__Cystobasidiomycetes	g__unclassified_c__Cystobasidiomycetes	s__Cystobasidiomycetes_sp	OTU1860	2	1	4	1	0	0	0	125	0	0	0	0	0	0	0	8	7	3	3	2	156	0.5	0.00017781
d__Eukaryota	k__Fungi	p__Ascomycota	c__Sordariomycetes	o__Xylariales	f__Xylariaceae	g__Entoleuca	s__Entoleuca_sp	OTU17	0	0	0	0	0	0	0	0	0	0	490	0	0	0	0	0	0	0	0	0	490	0.05	0.000558506
d__Eukaryota	k__Fungi	p__Ascomycota	c__Eurotiomycetes	o__Chaetothyriales	f__Trichomeriaceae	g__Trichomerium	s__Trichomerium_deniquelatum	OTU981	0	0	0	1	0	0	0	0	0	0	0	0	0	0	0	0	0	0	0	1	2	0.1	2.28e-06
d__Eukaryota	k__Fungi	p__Ascomycota	c__Dothideomycetes	o__Capnodiales	f__Mycosphaerellaceae	g__Stomiopeltis	s__Stomiopeltis_sp	OTU1815	0	0	0	0	0	0	0	0	0	0	0	0	0	0	0	0	0	3	0	0	3	0.05	3.42e-06
d__Eukaryota	k__Fungi	p__Ascomycota	c__Dothideomycetes	o__Pleosporales	f__Lophiostomataceae	g__unclassified_f__Lophiostomataceae	s__unclassified_f__Lophiostomataceae	OTU200	1	0	0	0	0	0	0	0	0	0	0	0	0	0	0	0	0	0	0	0	1	0.05	1.14e-06
d__Eukaryota	k__Fungi	p__Basidiomycota	c__Cystobasidiomycetes	o__unclassified_c__Cystobasidiomycetes	f__unclassified_c__Cystobasidiomycetes	g__unclassified_c__Cystobasidiomycetes	s__unclassified_c__Cystobasidiomycetes	OTU1953	4	2	8	11	8	0	59	76	0	0	0	0	0	0	0	9	4	13	15	7	216	0.6	0.000246199
d__Eukaryota	k__Fungi	p__Ascomycota	c__Dothideomycetes	o__unclassified_c__Dothideomycetes	f__unclassified_c__Dothideomycetes	g__unclassified_c__Dothideomycetes	s__unclassified_c__Dothideomycetes	OTU641	0	1	3	0	2	0	0	0	0	0	0	0	0	0	0	0	0	0	6	0	12	0.2	1.37e-05
d__Eukaryota	k__Fungi	p__Ascomycota	c__Sordariomycetes	o__Boliniales	f__Boliniales_fam_Incertae_sedis	g__Paramicrothyrium	s__Paramicrothyrium_sp	OTU1644	0	0	0	0	0	0	0	0	0	101	0	0	0	0	14	0	0	0	0	0	115	0.1	0.000131078
d__Eukaryota	k__Fungi	p__Ascomycota	c__Eurotiomycetes	o__Eurotiales	f__Aspergillaceae	g__Penicillium	s__Penicillium_brevicompactum	OTU68	0	0	0	0	0	0	0	0	0	0	0	0	18	43	0	0	0	0	0	0	61	0.1	6.95e-05
d__Eukaryota	k__Fungi	p__Ascomycota	c__Dothideomycetes	o__Pleosporales	f__Cucurbitariaceae	g__unclassified_f__Cucurbitariaceae	s__unclassified_f__Cucurbitariaceae	OTU1430	3	0	0	0	0	0	112	0	60	0	0	0	0	0	0	0	0	0	0	2	177	0.2	0.000201746
d__Eukaryota	k__Fungi	p__Mucoromycota	c__Umbelopsidomycetes	o__Umbelopsidales	f__Umbelopsidaceae	g__Umbelopsis	s__Umbelopsis_sp	OTU111	0	0	0	0	0	0	0	0	0	0	0	0	0	1	0	0	0	0	0	0	1	0.05	1.14e-06
d__Eukaryota	k__Fungi	p__Basidiomycota	c__Cystobasidiomycetes	o__Erythrobasidiales	f__Erythrobasidiaceae	g__Erythrobasidium	s__Erythrobasidium_sp	OTU1115	0	1	0	1	2	0	0	0	0	0	0	0	0	0	0	1	1	2	5	0	13	0.35	1.48e-05
d__Eukaryota	k__Fungi	p__Glomeromycota	c__Glomeromycetes	o__Glomerales	f__Glomeraceae	g__Rhizophagus	s__Rhizophagus_clarus	OTU8	0	0	0	0	0	0	0	0	0	0	100	0	0	0	0	0	0	0	0	0	100	0.05	0.000113981
d__Eukaryota	k__Fungi	p__Ascomycota	c__Saccharomycetes	o__Saccharomycetales	f__Pichiaceae	g__Pichia	s__Pichia_kluyveri	OTU87	0	0	0	0	0	0	0	0	0	0	0	0	1	0	0	0	0	0	0	0	1	0.05	1.14e-06
d__Eukaryota	k__Fungi	p__Ascomycota	c__unclassified_p__Ascomycota	o__unclassified_p__Ascomycota	f__unclassified_p__Ascomycota	g__unclassified_p__Ascomycota	s__unclassified_p__Ascomycota	OTU1662	0	0	1	0	0	0	0	0	0	0	0	0	0	0	0	0	1	0	0	2	4	0.15	4.56e-06
d__Eukaryota	k__Fungi	p__Ascomycota	c__unclassified_p__Ascomycota	o__unclassified_p__Ascomycota	f__unclassified_p__Ascomycota	g__unclassified_p__Ascomycota	s__unclassified_p__Ascomycota	OTU1842	0	0	0	0	0	0	0	0	0	0	0	0	0	0	0	0	0	2	0	0	2	0.05	2.28e-06
d__Eukaryota	k__Fungi	p__Ascomycota	c__unclassified_p__Ascomycota	o__unclassified_p__Ascomycota	f__unclassified_p__Ascomycota	g__unclassified_p__Ascomycota	s__unclassified_p__Ascomycota	OTU1667	0	0	0	0	0	0	0	0	0	0	0	0	0	0	0	0	0	0	1	0	1	0.05	1.14e-06
d__Eukaryota	k__Fungi	p__Ascomycota	c__unclassified_p__Ascomycota	o__unclassified_p__Ascomycota	f__unclassified_p__Ascomycota	g__unclassified_p__Ascomycota	s__unclassified_p__Ascomycota	OTU1840	0	0	4	0	0	0	0	0	0	0	0	0	0	0	0	0	0	6	0	0	10	0.1	1.14e-05
d__Eukaryota	k__Fungi	p__Ascomycota	c__unclassified_p__Ascomycota	o__unclassified_p__Ascomycota	f__unclassified_p__Ascomycota	g__unclassified_p__Ascomycota	s__unclassified_p__Ascomycota	OTU1841	0	0	0	0	0	0	0	0	0	0	0	0	0	0	0	0	0	2	0	0	2	0.05	2.28e-06
d__Eukaryota	k__Fungi	p__Basidiomycota	c__Cystobasidiomycetes	o__Erythrobasidiales	f__Erythrobasidiaceae	g__Erythrobasidium	s__Erythrobasidium_sp	OTU244	0	0	0	0	0	0	0	0	0	0	0	0	0	0	0	0	0	0	2	0	2	0.05	2.28e-06
d__Eukaryota	k__Fungi	p__Ascomycota	c__Dothideomycetes	o__Capnodiales	f__Mycosphaerellaceae	g__unclassified_f__Mycosphaerellaceae	s__unclassified_f__Mycosphaerellaceae	OTU1305	0	0	0	0	0	0	0	0	0	0	0	0	0	0	0	2	0	0	0	0	2	0.05	2.28e-06
d__Eukaryota	k__Fungi	p__Basidiomycota	c__Agaricostilbomycetes	o__Agaricostilbales	f__unclassified_o__Agaricostilbales	g__unclassified_o__Agaricostilbales	s__unclassified_o__Agaricostilbales	OTU1848	0	0	0	0	0	0	0	0	0	0	0	0	0	0	0	0	0	1	0	0	1	0.05	1.14e-06
d__Eukaryota	k__Fungi	p__Ascomycota	c__Dothideomycetes	o__Pleosporales	f__Lophiotremataceae	g__Lophiotrema	s__Lophiotrema_sp	OTU1511	1166	1	27	7	27	0	0	0	473	0	0	44	0	0	0	0	40	21	243	497	2546	0.55	0.00290195
d__Eukaryota	k__Fungi	p__Ascomycota	c__Dothideomycetes	o__Pleosporales	f__Lophiotremataceae	g__Lophiotrema	s__Lophiotrema_sp	OTU1513	10441	10378	8918	4294	3581	2051	0	741	795	0	502	261	0	0	21	8	6752	2687	3496	963	55889	0.8	0.0637028
d__Eukaryota	k__Fungi	p__Basidiomycota	c__Agaricomycetes	o__Agaricales	f__Psathyrellaceae	g__Coprinellus	s__unclassified_g__Coprinellus	OTU18	0	0	0	0	0	0	0	0	0	0	47	0	0	0	0	0	0	0	0	0	47	0.05	5.36e-05
d__Eukaryota	k__Fungi	p__Basidiomycota	c__Tremellomycetes	o__Cystofilobasidiales	f__Mrakiaceae	g__Mrakia	s__Mrakia_aquatica	OTU1547	0	0	0	12	7	0	0	55	104	0	0	0	0	0	28	2	11	0	1	7	227	0.45	0.000258737
d__Eukaryota	k__Fungi	p__Basidiomycota	c__Tremellomycetes	o__Tremellales	f__Phaeotremellaceae	g__Phaeotremella	s__unclassified_g__Phaeotremella	OTU577	0	7	0	1	0	0	0	0	0	0	0	0	0	0	0	0	2	0	0	0	10	0.15	1.14e-05
d__Eukaryota	k__Fungi	p__Ascomycota	c__unclassified_p__Ascomycota	o__unclassified_p__Ascomycota	f__unclassified_p__Ascomycota	g__unclassified_p__Ascomycota	s__unclassified_p__Ascomycota	OTU1200	0	0	2	0	0	0	0	0	0	0	0	0	0	0	0	0	0	0	0	0	2	0.05	2.28e-06
d__Eukaryota	k__Fungi	p__Basidiomycota	c__Tremellomycetes	o__Tremellales	f__Tremellaceae	g__Cryptococcus_f__Tremellaceae	s__Cryptococcus_sp_g__Cryptococcus_f__Tremellaceae	OTU1500	0	0	0	0	0	0	0	0	137	0	0	0	0	0	0	0	0	0	0	0	137	0.05	0.000156154
d__Eukaryota	k__Fungi	p__Ascomycota	c__Dothideomycetes	o__Capnodiales	f__Cladosporiaceae	g__Rachicladosporium	s__unclassified_g__Rachicladosporium	OTU1496	21	39	177	400	14	169	0	52	47	43	0	56	0	0	0	26	12	80	5	64	1205	0.75	0.00137347
d__Eukaryota	k__Fungi	p__Basidiomycota	c__Agaricostilbomycetes	o__Agaricostilbales	f__Kondoaceae	g__Bensingtonia	s__Bensingtonia_sp	OTU1132	0	0	1	0	1	0	0	0	0	0	0	0	0	0	0	0	0	0	0	0	2	0.1	2.28e-06
d__Eukaryota	k__Fungi	p__Basidiomycota	c__Agaricomycetes	o__Polyporales	f__Meruliaceae	g__Phlebiopsis	s__Phlebiopsis_sp	OTU922	0	0	0	0	0	0	0	0	0	0	0	397	241	371	265	0	0	0	0	0	1274	0.2	0.00145212
d__Eukaryota	k__Fungi	p__Basidiomycota	c__Pucciniomycetes	o__Septobasidiales	f__Septobasidiaceae	g__Septobasidium	s__Septobasidium_pallidum	OTU1124	1	0	0	1	0	0	0	0	0	0	0	0	0	0	0	0	0	0	0	0	2	0.1	2.28e-06
d__Eukaryota	k__Fungi	p__Ascomycota	c__Dothideomycetes	o__Pleosporales	f__Phaeosphaeriaceae	g__Paraphoma	s__unclassified_g__Paraphoma	OTU1634	6	31	66	30	21	171	1184	10	26	0	0	33	0	0	0	180	31	158	118	183	2248	0.75	0.00256229
d__Eukaryota	k__Fungi	p__Ascomycota	c__Dothideomycetes	o__Capnodiales	f__unclassified_o__Capnodiales	g__unclassified_o__Capnodiales	s__unclassified_o__Capnodiales	OTU1408	0	0	0	0	0	0	2	0	0	0	0	0	0	0	0	0	0	0	0	0	2	0.05	2.28e-06
d__Eukaryota	k__Fungi	p__Ascomycota	c__Dothideomycetes	o__Pleosporales	f__unclassified_o__Pleosporales	g__unclassified_o__Pleosporales	s__unclassified_o__Pleosporales	OTU1036	0	0	0	0	1	0	0	0	0	0	0	0	0	51	0	0	0	0	0	0	52	0.1	5.93e-05
d__Eukaryota	k__Fungi	p__Basidiomycota	c__Agaricomycetes	o__Thelephorales	f__Thelephoraceae	g__Tomentella	s__Tomentella_ellisii	OTU1525	0	0	0	0	0	252	0	0	200	0	0	112	0	172	112	0	0	0	0	0	848	0.25	0.000966558
d__Eukaryota	k__Fungi	p__Ascomycota	c__Dothideomycetes	o__Capnodiales	f__Neodevriesiaceae	g__Neodevriesia	s__unclassified_g__Neodevriesia	OTU1203	0	0	1	0	0	0	0	0	0	0	0	0	0	0	0	0	0	0	0	0	1	0.05	1.14e-06
d__Eukaryota	k__Fungi	p__Ascomycota	c__Eurotiomycetes	o__Chaetothyriales	f__Cyphellophoraceae	g__Cyphellophora	s__Cyphellophora_jingdongensis	OTU2107	4	0	34	0	1	0	0	0	0	0	0	0	0	0	0	0	0	0	1	4	44	0.25	5.02e-05
d__Eukaryota	k__Fungi	p__Ascomycota	c__Eurotiomycetes	o__Chaetothyriales	f__Trichomeriaceae	g__Trichomerium	s__Trichomerium_sp	OTU191	0	0	0	2	1	1	0	0	0	0	0	0	0	0	0	0	0	0	0	0	4	0.15	4.56e-06
d__Eukaryota	k__Fungi	p__Ascomycota	c__Dothideomycetes	o__Capnodiales	f__Teratosphaeriaceae	g__Devriesia	s__Devriesia_americana	OTU180	0	20	0	0	12	0	143	0	11	0	0	0	0	0	0	0	0	0	0	0	186	0.2	0.000212004
d__Eukaryota	k__Fungi	p__Ascomycota	c__Eurotiomycetes	o__Chaetothyriales	f__Cyphellophoraceae	g__Cyphellophora	s__unclassified_g__Cyphellophora	OTU60	0	0	0	0	0	0	0	0	0	0	0	17	0	0	0	0	0	0	0	0	17	0.05	1.94e-05
d__Eukaryota	k__Fungi	p__Basidiomycota	c__Agaricostilbomycetes	o__Agaricostilbales	f__Chionosphaeraceae	g__unclassified_f__Chionosphaeraceae	s__unclassified_f__Chionosphaeraceae	OTU658	0	0	2	0	0	0	0	0	0	0	0	0	0	0	0	0	0	0	0	0	2	0.05	2.28e-06
d__Eukaryota	k__Fungi	p__Basidiomycota	c__Agaricomycetes	o__Agaricales	f__Psathyrellaceae	g__Coprinellus	s__Coprinellus_radians	OTU766	0	0	0	0	0	0	0	0	0	0	0	9	0	0	0	0	0	0	0	0	9	0.05	1.03e-05
d__Eukaryota	k__Fungi	p__Ascomycota	c__Dothideomycetes	o__Pleosporales	f__unclassified_o__Pleosporales	g__unclassified_o__Pleosporales	s__unclassified_o__Pleosporales	OTU851	0	0	0	0	2	0	0	0	0	0	0	0	0	0	0	0	0	1	0	0	3	0.1	3.42e-06
d__Eukaryota	k__Fungi	p__Ascomycota	c__Eurotiomycetes	o__Chaetothyriales	f__Herpotrichiellaceae	g__Exophiala	s__Exophiala_equina	OTU2031	0	0	1	3	2	0	0	0	0	0	0	0	2	0	0	2	0	1	2	1	14	0.4	1.6e-05
d__Eukaryota	k__Fungi	p__Basidiomycota	c__Tremellomycetes	o__Tremellales	f__Bulleribasidiaceae	g__Hannaella	s__Hannaella_oryzae	OTU702	0	0	1	0	1	0	0	0	0	0	0	0	0	0	0	0	0	0	0	0	2	0.1	2.28e-06
d__Eukaryota	k__Fungi	p__Ascomycota	c__unclassified_p__Ascomycota	o__unclassified_p__Ascomycota	f__unclassified_p__Ascomycota	g__unclassified_p__Ascomycota	s__unclassified_p__Ascomycota	OTU2004	6	3	30	1	2	0	0	0	0	124	0	0	0	0	0	10	8	4	0	5	193	0.5	0.000219983
d__Eukaryota	k__Fungi	p__Ascomycota	c__unclassified_p__Ascomycota	o__unclassified_p__Ascomycota	f__unclassified_p__Ascomycota	g__unclassified_p__Ascomycota	s__unclassified_p__Ascomycota	OTU2002	0	0	0	4	0	0	0	0	0	0	0	0	0	0	0	0	0	0	0	0	4	0.05	4.56e-06
d__Eukaryota	k__Fungi	p__Ascomycota	c__Lecanoromycetes	o__Peltigerales	f__Pannariaceae	g__Pectenia	s__Pectenia_sp	OTU342	0	0	0	0	0	0	0	0	0	0	0	0	0	0	0	0	3	1	0	1	5	0.15	5.7e-06
d__Eukaryota	k__Fungi	p__Ascomycota	c__Dothideomycetes	o__Pleosporales	f__Phaeosphaeriaceae	g__Paraphoma	s__unclassified_g__Paraphoma	OTU1355	1	0	2	0	0	0	0	0	0	0	0	0	0	0	0	31	9	1	2	0	46	0.3	5.24e-05
d__Eukaryota	k__Fungi	p__Ascomycota	c__Orbiliomycetes	o__Orbiliales	f__Orbiliaceae	g__Retiarius	s__Retiarius_sp	OTU1894	0	0	0	0	0	0	0	0	0	0	0	0	0	0	0	0	0	1	0	0	1	0.05	1.14e-06
d__Eukaryota	k__Fungi	p__Ascomycota	c__Dothideomycetes	o__Pleosporales	f__Pleosporaceae	g__Curvularia	s__unclassified_g__Curvularia	OTU1367	0	0	0	0	0	0	0	0	0	0	0	0	0	0	0	1	0	0	0	0	1	0.05	1.14e-06
d__Eukaryota	k__Fungi	p__Basidiomycota	c__Agaricomycetes	o__Auriculariales	f__unclassified_o__Auriculariales	g__unclassified_o__Auriculariales	s__Auriculariales_sp	OTU238	0	0	0	0	0	0	0	0	0	0	0	0	0	0	0	0	0	0	6	0	6	0.05	6.84e-06
d__Eukaryota	k__Fungi	p__Basidiomycota	c__Tremellomycetes	o__Tremellales	f__Bulleribasidiaceae	g__Vishniacozyma	s__Vishniacozyma_sp	OTU210	0	0	4	1	0	0	0	0	0	0	0	0	0	0	0	0	0	1	4	0	10	0.2	1.14e-05
d__Eukaryota	k__Fungi	p__Ascomycota	c__unclassified_p__Ascomycota	o__unclassified_p__Ascomycota	f__unclassified_p__Ascomycota	g__unclassified_p__Ascomycota	s__unclassified_p__Ascomycota	OTU592	0	5	0	0	0	0	0	0	0	0	0	0	0	0	0	0	0	0	0	0	5	0.05	5.7e-06
d__Eukaryota	k__Fungi	p__Ascomycota	c__Lecanoromycetes	o__Ostropales	f__Stictidaceae	g__Schizoxylon	s__Schizoxylon_berkeleyanum	OTU1356	6	23	0	0	0	0	0	0	0	0	0	9	0	12	0	130	0	0	1	0	181	0.3	0.000206305
d__Eukaryota	k__Fungi	p__Basidiomycota	c__Cystobasidiomycetes	o__Cystobasidiales	f__Cystobasidiaceae	g__Cystobasidium	s__unclassified_g__Cystobasidium	OTU546	0	3	1	0	0	0	0	0	0	0	0	0	0	0	0	0	0	1	0	0	5	0.15	5.7e-06
d__Eukaryota	k__Fungi	p__Basidiomycota	c__Agaricostilbomycetes	o__Agaricostilbales	f__Chionosphaeraceae	g__Ballistosporomyces	s__Ballistosporomyces_sasicola	OTU1153	1	3	10	6	6	0	0	0	0	0	0	0	0	0	0	1	3	16	3	1	50	0.5	5.7e-05
d__Eukaryota	k__Fungi	p__Ascomycota	c__Sordariomycetes	o__Hypocreales	f__Hypocreaceae	g__Trichoderma	s__Trichoderma_simmonsii	OTU1434	0	0	0	0	0	63	0	130	0	0	0	0	0	0	0	0	0	0	0	0	193	0.1	0.000219983
d__Eukaryota	k__Fungi	p__Basidiomycota	c__Tremellomycetes	o__Tremellales	f__Bulleribasidiaceae	g__Vishniacozyma	s__Vishniacozyma_dimennae	OTU704	11	0	0	4	0	0	0	0	0	0	0	0	0	0	0	4	0	0	0	5	24	0.2	2.74e-05
d__Eukaryota	k__Fungi	p__Basidiomycota	c__Cystobasidiomycetes	o__Naohideales	f__Naohideaceae	g__Naohidea	s__Naohidea_sebacea	OTU551	0	3	0	0	0	0	0	0	0	0	0	0	0	0	0	0	0	0	0	0	3	0.05	3.42e-06
d__Eukaryota	k__Fungi	p__Ascomycota	c__Dothideomycetes	o__Pleosporales	f__Phaeosphaeriaceae	g__Neosetophoma	s__Neosetophoma_italica	OTU1096	19	0	0	0	0	0	0	0	0	0	0	12	0	14	4	22	0	0	0	15	86	0.3	9.8e-05
d__Eukaryota	k__Fungi	p__Basidiomycota	c__Tremellomycetes	o__Tremellales	f__Phaeotremellaceae	g__Phaeotremella	s__unclassified_g__Phaeotremella	OTU519	0	0	0	0	0	0	0	0	0	0	0	0	0	0	0	0	0	0	0	2	2	0.05	2.28e-06
d__Eukaryota	k__Fungi	p__Ascomycota	c__Sordariomycetes	o__Xylariales	f__Xylariaceae	g__Zygosporium	s__Zygosporium_sp	OTU599	0	0	0	0	0	0	0	0	0	0	0	0	0	65	0	0	0	0	0	0	65	0.05	7.41e-05
d__Eukaryota	k__Fungi	p__Ascomycota	c__Dothideomycetes	o__Venturiales	f__Sympoventuriaceae	g__Neocoleroa	s__Neocoleroa_metrosideri	OTU1595	2	0	32	5	2	0	0	0	47	0	0	0	0	0	0	1	0	9	0	3	101	0.4	0.000115121
d__Eukaryota	k__Fungi	p__Basidiomycota	c__Cystobasidiomycetes	o__Cystobasidiomycetes_ord_Incertae_sedis	f__unclassified_o__Cystobasidiomycetes_ord_Incertae_sedis	g__unclassified_o__Cystobasidiomycetes_ord_Incertae_sedis	s__unclassified_o__Cystobasidiomycetes_ord_Incertae_sedis	OTU1520	0	0	0	0	0	2	0	0	0	0	0	0	0	0	0	0	1	0	0	0	3	0.1	3.42e-06
d__Eukaryota	k__Fungi	p__Basidiomycota	c__Agaricomycetes	o__Polyporales	f__Meruliaceae	g__Phlebiopsis	s__Phlebiopsis_sp	OTU740	0	0	0	0	0	0	0	0	0	0	103	81	60	293	98	0	0	0	0	0	635	0.25	0.000723779
d__Eukaryota	k__Fungi	p__unclassified_k__Fungi	c__unclassified_k__Fungi	o__unclassified_k__Fungi	f__unclassified_k__Fungi	g__unclassified_k__Fungi	s__unclassified_k__Fungi	OTU497	0	0	8	0	0	0	0	0	0	0	0	0	0	0	0	0	0	0	0	8	16	0.1	1.82e-05
d__Eukaryota	k__Fungi	p__Ascomycota	c__Dothideomycetes	o__Pleosporales	f__Phaeosphaeriaceae	g__unclassified_f__Phaeosphaeriaceae	s__unclassified_f__Phaeosphaeriaceae	OTU206	0	0	0	0	43	0	0	0	0	0	0	0	0	0	0	0	0	0	0	2	45	0.1	5.13e-05
d__Eukaryota	k__Fungi	p__Chytridiomycota	c__unclassified_p__Chytridiomycota	o__unclassified_p__Chytridiomycota	f__unclassified_p__Chytridiomycota	g__unclassified_p__Chytridiomycota	s__unclassified_p__Chytridiomycota	OTU1311	0	0	3	0	0	0	0	0	0	0	0	0	0	0	0	0	6	0	0	0	9	0.1	1.03e-05
d__Eukaryota	k__Fungi	p__Basidiomycota	c__Agaricomycetes	o__Agaricales	f__Tricholomataceae	g__Resupinatus	s__Resupinatus_applicatus	OTU1009	0	0	0	0	0	0	0	0	0	0	0	13	0	0	23	0	0	0	0	0	36	0.1	4.1e-05
d__Eukaryota	k__Fungi	p__Ascomycota	c__Leotiomycetes	o__Erysiphales	f__Erysiphaceae	g__Podosphaera	s__Podosphaera_macrospora	OTU50	0	0	0	0	0	0	0	0	0	0	0	496	0	0	0	0	0	0	0	0	496	0.05	0.000565345
d__Eukaryota	k__Fungi	p__Basidiomycota	c__Tremellomycetes	o__Filobasidiales	f__Filobasidiaceae	g__Filobasidium	s__Filobasidium_oeirense	OTU291	0	1	0	0	0	0	0	0	0	0	0	0	0	0	0	3	0	0	0	0	4	0.1	4.56e-06
d__Eukaryota	k__Fungi	p__Basidiomycota	c__unclassified_p__Basidiomycota	o__unclassified_p__Basidiomycota	f__unclassified_p__Basidiomycota	g__unclassified_p__Basidiomycota	s__unclassified_p__Basidiomycota	OTU248	0	0	0	0	0	0	0	0	0	0	0	0	0	0	0	0	0	0	10	0	10	0.05	1.14e-05
d__Eukaryota	k__Fungi	p__Ascomycota	c__Eurotiomycetes	o__Eurotiales	f__Aspergillaceae	g__Aspergillus	s__unclassified_g__Aspergillus	OTU114	0	0	0	0	0	0	0	0	0	0	0	0	5	14	0	0	0	0	0	0	19	0.1	2.17e-05
d__Eukaryota	k__Fungi	p__Ascomycota	c__Eurotiomycetes	o__Chaetothyriales	f__Cyphellophoraceae	g__Cyphellophora	s__Cyphellophora_fusarioides	OTU141	0	0	0	0	0	0	0	0	0	0	0	0	0	0	5	0	0	0	0	0	5	0.05	5.7e-06
d__Eukaryota	k__Fungi	p__Ascomycota	c__Leotiomycetes	o__Helotiales	f__Dermateaceae	g__Pezicula	s__Pezicula_sp	OTU344	0	0	0	0	0	0	0	0	0	0	0	0	0	0	0	0	2	0	0	1	3	0.1	3.42e-06
d__Eukaryota	k__Fungi	p__Ascomycota	c__Dothideomycetes	o__Pleosporales	f__Anteagloniaceae	g__Anteaglonium	s__Anteaglonium_sp	OTU192	0	0	0	0	1	0	0	0	0	0	0	0	0	0	0	0	0	0	0	0	1	0.05	1.14e-06
d__Eukaryota	k__Fungi	p__Chytridiomycota	c__Spizellomycetes	o__Spizellomycetales	f__Powellomycetaceae	g__Powellomyces	s__Powellomyces_sp	OTU290	0	0	0	0	0	0	0	0	0	0	0	0	0	0	0	2	2	0	0	0	4	0.1	4.56e-06
d__Eukaryota	k__Fungi	p__Ascomycota	c__Dothideomycetes	o__Patellariales	f__unclassified_o__Patellariales	g__unclassified_o__Patellariales	s__Patellariales_sp	OTU1413	0	0	0	0	0	0	48	0	0	0	0	0	0	0	0	0	0	0	0	0	48	0.05	5.47e-05
d__Eukaryota	k__Fungi	p__Basidiomycota	c__Tremellomycetes	o__Tremellales	f__Bulleribasidiaceae	g__Vishniacozyma	s__unclassified_g__Vishniacozyma	OTU401	0	6	0	0	0	0	0	252	0	0	0	28	0	0	0	0	0	0	0	0	286	0.15	0.000325985
d__Eukaryota	k__Fungi	p__Ascomycota	c__Sordariomycetes	o__Glomerellales	f__Plectosphaerellaceae	g__Lectera	s__Lectera_sp	OTU2040	0	0	0	1	0	0	0	0	0	0	0	0	0	0	0	0	0	0	0	0	1	0.05	1.14e-06
d__Eukaryota	k__Fungi	p__Ascomycota	c__Dothideomycetes	o__Pleosporales	f__unclassified_o__Pleosporales	g__unclassified_o__Pleosporales	s__unclassified_o__Pleosporales	OTU620	0	1	0	0	0	0	92	0	0	0	0	0	0	0	0	0	0	0	5	12	110	0.2	0.000125379
d__Eukaryota	k__Fungi	p__Ascomycota	c__Sordariomycetes	o__Trichosphaeriales	f__Trichosphaeriaceae	g__Nigrospora	s__Nigrospora_oryzae	OTU935	0	0	1	0	0	82	0	0	0	1229	198	122	0	1319	78	0	0	0	0	0	3029	0.35	0.00345248
d__Eukaryota	k__Fungi	p__Ascomycota	c__Dothideomycetes	o__Pleosporales	f__Lophiotremataceae	g__Lophiotrema	s__Lophiotrema_sp	OTU596	1	1	0	0	0	0	0	0	0	0	0	0	0	0	0	0	0	0	0	0	2	0.1	2.28e-06
d__Eukaryota	k__Fungi	p__Ascomycota	c__unclassified_p__Ascomycota	o__unclassified_p__Ascomycota	f__unclassified_p__Ascomycota	g__unclassified_p__Ascomycota	s__unclassified_p__Ascomycota	OTU1303	0	0	0	0	9	0	0	0	0	0	0	0	0	0	0	0	0	0	0	1	10	0.1	1.14e-05
d__Eukaryota	k__Fungi	p__Basidiomycota	c__Tremellomycetes	o__Filobasidiales	f__Filobasidiaceae	g__Filobasidium	s__unclassified_g__Filobasidium	OTU1594	3	4	1	5	1	0	0	1	2	0	0	0	0	0	0	2	0	1	1	4	25	0.55	2.85e-05
d__Eukaryota	k__Fungi	p__Ascomycota	c__Eurotiomycetes	o__Chaetothyriales	f__Trichomeriaceae	g__Trichomerium	s__Trichomerium_deniquelatum	OTU1230	12	1	5	1	14	53	0	0	0	0	0	0	0	0	0	16	2	9	0	5	118	0.5	0.000134497
d__Eukaryota	k__Fungi	p__Ascomycota	c__Dothideomycetes	o__Pleosporales	f__Phaeosphaeriaceae	g__unclassified_f__Phaeosphaeriaceae	s__unclassified_f__Phaeosphaeriaceae	OTU1322	0	0	2	0	0	0	0	0	0	0	0	0	0	0	0	0	0	0	0	0	2	0.05	2.28e-06
d__Eukaryota	k__Fungi	p__Ascomycota	c__Dothideomycetes	o__Pleosporales	f__Lophiostomataceae	g__Platystomum	s__Platystomum_crataegi	OTU527	4	2	6	20	69	0	0	0	0	0	0	0	0	0	0	10	1	0	28	21	161	0.45	0.000183509
d__Eukaryota	k__Fungi	p__Ascomycota	c__unclassified_p__Ascomycota	o__unclassified_p__Ascomycota	f__unclassified_p__Ascomycota	g__unclassified_p__Ascomycota	s__unclassified_p__Ascomycota	OTU1134	0	1	2	0	0	0	0	0	0	0	0	0	0	0	0	0	0	0	0	0	3	0.1	3.42e-06
d__Eukaryota	k__Fungi	p__Ascomycota	c__unclassified_p__Ascomycota	o__unclassified_p__Ascomycota	f__unclassified_p__Ascomycota	g__unclassified_p__Ascomycota	s__unclassified_p__Ascomycota	OTU335	0	0	0	0	0	0	0	0	0	0	0	0	0	0	0	0	2	0	0	0	2	0.05	2.28e-06
d__Eukaryota	k__Fungi	p__unclassified_k__Fungi	c__unclassified_k__Fungi	o__unclassified_k__Fungi	f__unclassified_k__Fungi	g__unclassified_k__Fungi	s__unclassified_k__Fungi	OTU1896	0	0	0	0	0	0	0	0	0	0	0	0	0	0	0	0	0	2	0	0	2	0.05	2.28e-06
d__Eukaryota	k__Fungi	p__Basidiomycota	c__Agaricomycetes	o__Polyporales	f__Polyporaceae	g__Coriolopsis	s__Coriolopsis_strumosa	OTU934	0	0	2	0	0	0	0	110	0	0	119	245	162	28	111	0	2	0	0	0	779	0.4	0.000887911
d__Eukaryota	k__Fungi	p__Basidiomycota	c__Agaricostilbomycetes	o__Agaricostilbales	f__Chionosphaeraceae	g__Ballistosporomyces	s__Ballistosporomyces_sasicola	OTU1700	0	0	0	0	0	0	0	0	0	0	0	0	0	0	0	0	0	0	1	0	1	0.05	1.14e-06
d__Eukaryota	k__Fungi	p__Basidiomycota	c__Agaricomycetes	o__Russulales	f__Peniophoraceae	g__Peniophora	s__Peniophora_incarnata	OTU54	0	0	0	0	0	0	0	0	0	0	0	71	0	0	0	0	0	0	0	0	71	0.05	8.09e-05
d__Eukaryota	k__Fungi	p__Ascomycota	c__Dothideomycetes	o__Capnodiales	f__Cladosporiaceae	g__Rachicladosporium	s__Rachicladosporium_sp	OTU602	0	1	0	0	0	0	0	0	0	0	0	0	0	0	0	0	0	0	0	0	1	0.05	1.14e-06
d__Eukaryota	k__Fungi	p__Ascomycota	c__unclassified_p__Ascomycota	o__unclassified_p__Ascomycota	f__unclassified_p__Ascomycota	g__unclassified_p__Ascomycota	s__unclassified_p__Ascomycota	OTU421	0	0	0	0	0	0	0	0	0	0	0	0	0	0	0	0	0	8	0	0	8	0.05	9.12e-06
d__Eukaryota	k__Fungi	p__Ascomycota	c__Eurotiomycetes	o__Eurotiales	f__Aspergillaceae	g__Penicillium	s__Penicillium_glabrum	OTU1431	0	0	0	0	0	0	0	94	0	1	0	0	0	0	0	0	0	0	0	0	95	0.1	0.000108282
d__Eukaryota	k__Fungi	p__Ascomycota	c__unclassified_p__Ascomycota	o__unclassified_p__Ascomycota	f__unclassified_p__Ascomycota	g__unclassified_p__Ascomycota	s__unclassified_p__Ascomycota	OTU1473	0	0	0	0	0	0	0	1	0	0	0	0	0	0	0	0	0	0	0	0	1	0.05	1.14e-06
d__Eukaryota	k__Fungi	p__Ascomycota	c__unclassified_p__Ascomycota	o__unclassified_p__Ascomycota	f__unclassified_p__Ascomycota	g__unclassified_p__Ascomycota	s__unclassified_p__Ascomycota	OTU1470	0	0	0	0	0	0	0	45	0	0	0	0	0	0	0	0	0	0	0	0	45	0.05	5.13e-05
d__Eukaryota	k__Fungi	p__Ascomycota	c__Dothideomycetes	o__Capnodiales	f__unclassified_o__Capnodiales	g__unclassified_o__Capnodiales	s__unclassified_o__Capnodiales	OTU1895	0	0	0	0	0	0	0	0	0	0	0	0	0	0	0	0	0	1	0	0	1	0.05	1.14e-06
d__Eukaryota	k__Fungi	p__Ascomycota	c__Dothideomycetes	o__Pleosporales	f__Lophiotremataceae	g__Lophiotrema	s__Lophiotrema_sp	OTU339	28	1	15	23	82	0	0	2	0	0	0	0	0	0	0	0	92	64	34	4	345	0.5	0.000393234
d__Eukaryota	k__Fungi	p__Basidiomycota	c__Agaricostilbomycetes	o__Agaricostilbales	f__Chionosphaeraceae	g__unclassified_f__Chionosphaeraceae	s__unclassified_f__Chionosphaeraceae	OTU275	0	0	0	0	0	0	0	0	0	0	0	0	0	0	0	0	0	0	1	0	1	0.05	1.14e-06
d__Eukaryota	k__Fungi	p__Ascomycota	c__Eurotiomycetes	o__Chaetothyriales	f__Trichomeriaceae	g__Trichomerium	s__Trichomerium_sp	OTU2011	6	1	8	15	4	129	0	0	1	0	0	0	0	0	0	4	1	21	0	3	193	0.55	0.000219983
d__Eukaryota	k__Fungi	p__Ascomycota	c__unclassified_p__Ascomycota	o__unclassified_p__Ascomycota	f__unclassified_p__Ascomycota	g__unclassified_p__Ascomycota	s__unclassified_p__Ascomycota	OTU2014	0	1	0	0	0	0	0	0	0	0	0	0	0	0	0	1	0	0	2	0	4	0.15	4.56e-06
d__Eukaryota	k__Fungi	p__Basidiomycota	c__unclassified_p__Basidiomycota	o__unclassified_p__Basidiomycota	f__unclassified_p__Basidiomycota	g__unclassified_p__Basidiomycota	s__unclassified_p__Basidiomycota	OTU2130	0	0	0	7	4	0	0	0	0	0	0	0	0	0	0	1	0	4	0	0	16	0.2	1.82e-05
d__Eukaryota	k__Fungi	p__unclassified_k__Fungi	c__unclassified_k__Fungi	o__unclassified_k__Fungi	f__unclassified_k__Fungi	g__unclassified_k__Fungi	s__unclassified_k__Fungi	OTU1416	0	0	0	0	0	0	78	0	0	0	0	0	0	0	0	0	0	0	0	0	78	0.05	8.89e-05
d__Eukaryota	k__Fungi	p__Ascomycota	c__unclassified_p__Ascomycota	o__unclassified_p__Ascomycota	f__unclassified_p__Ascomycota	g__unclassified_p__Ascomycota	s__unclassified_p__Ascomycota	OTU646	0	0	3	0	0	0	0	0	0	0	0	0	0	0	0	0	0	0	0	0	3	0.05	3.42e-06
d__Eukaryota	k__Fungi	p__Ascomycota	c__Sordariomycetes	o__Xylariales	f__Diatrypaceae	g__Peroneutypa	s__Peroneutypa_scoparia	OTU47	0	0	0	0	0	0	0	0	0	1	0	23	0	0	96	0	0	0	0	0	120	0.15	0.000136777
d__Eukaryota	k__Fungi	p__unclassified_k__Fungi	c__unclassified_k__Fungi	o__unclassified_k__Fungi	f__unclassified_k__Fungi	g__unclassified_k__Fungi	s__unclassified_k__Fungi	OTU271	2	0	2	0	1	0	0	0	0	0	0	0	0	0	0	0	0	0	3	0	8	0.2	9.12e-06
d__Eukaryota	k__Fungi	p__unclassified_k__Fungi	c__unclassified_k__Fungi	o__unclassified_k__Fungi	f__unclassified_k__Fungi	g__unclassified_k__Fungi	s__unclassified_k__Fungi	OTU1092	1	0	0	0	0	0	0	0	0	0	0	0	0	0	0	0	0	0	0	3	4	0.1	4.56e-06
d__Eukaryota	k__Fungi	p__Basidiomycota	c__Cystobasidiomycetes	o__unclassified_c__Cystobasidiomycetes	f__unclassified_c__Cystobasidiomycetes	g__unclassified_c__Cystobasidiomycetes	s__unclassified_c__Cystobasidiomycetes	OTU662	1	0	1	0	0	0	0	0	0	0	0	0	0	0	0	0	0	0	0	0	2	0.1	2.28e-06
d__Eukaryota	k__Fungi	p__Ascomycota	c__Lecanoromycetes	o__Caliciales	f__Physciaceae	g__Rinodina	s__unclassified_g__Rinodina	OTU557	0	1	0	0	0	0	0	0	0	0	0	0	0	0	0	0	0	0	0	0	1	0.05	1.14e-06
d__Eukaryota	k__Fungi	p__Ascomycota	c__Dothideomycetes	o__Pleosporales	f__Lophiotremataceae	g__Lophiotrema	s__Lophiotrema_sp	OTU203	0	0	0	0	17	0	0	0	0	0	0	0	0	0	0	0	0	0	0	0	17	0.05	1.94e-05
d__Eukaryota	k__Fungi	p__Ascomycota	c__Eurotiomycetes	o__Eurotiales	f__Aspergillaceae	g__Penicillium	s__Penicillium_restingae	OTU1588	0	0	0	0	0	0	0	0	23	0	0	0	15	0	16	0	0	0	0	0	54	0.15	6.15e-05
d__Eukaryota	k__Fungi	p__Ascomycota	c__Dothideomycetes	o__Pleosporales	f__Phaeosphaeriaceae	g__Setomelanomma	s__Setomelanomma_holmii	OTU2008	0	0	4	3	2	0	0	0	0	0	0	0	0	0	0	3	0	1	0	0	13	0.25	1.48e-05
d__Eukaryota	k__Fungi	p__Ascomycota	c__Leotiomycetes	o__Helotiales	f__Myxotrichaceae	g__Oidiodendron	s__Oidiodendron_myxotrichoides	OTU1423	0	0	0	0	0	0	111	0	0	0	0	0	0	0	0	0	0	0	0	0	111	0.05	0.000126519
d__Eukaryota	k__Fungi	p__Ascomycota	c__unclassified_p__Ascomycota	o__unclassified_p__Ascomycota	f__unclassified_p__Ascomycota	g__unclassified_p__Ascomycota	s__unclassified_p__Ascomycota	OTU926	1	2	72	0	0	0	0	0	0	150	0	0	0	0	0	0	0	3	0	0	228	0.25	0.000259876
d__Eukaryota	k__Fungi	p__Ascomycota	c__Dothideomycetes	o__Capnodiales	f__unclassified_o__Capnodiales	g__unclassified_o__Capnodiales	s__unclassified_o__Capnodiales	OTU437	0	0	0	1	0	0	0	0	0	0	0	0	0	0	0	0	0	0	0	0	1	0.05	1.14e-06
d__Eukaryota	k__Fungi	p__Ascomycota	c__Dothideomycetes	o__Pleosporales	f__Phaeosphaeriaceae	g__Phaeosphaeria	s__unclassified_g__Phaeosphaeria	OTU255	1	0	0	0	0	0	2	0	0	0	0	0	0	0	0	0	0	0	2	0	5	0.15	5.7e-06
d__Eukaryota	k__Fungi	p__Basidiomycota	c__Agaricostilbomycetes	o__Agaricostilbales	f__Chionosphaeraceae	g__unclassified_f__Chionosphaeraceae	s__unclassified_f__Chionosphaeraceae	OTU2042	1	6	24	10	7	0	0	0	0	0	0	0	0	0	0	45	4	16	5	10	128	0.5	0.000145896
d__Eukaryota	k__Fungi	p__Entomophthoromycota	c__Entomophthoromycetes	o__Entomophthorales	f__Entomophthoraceae	g__Entomophthora	s__Entomophthora_ferdinandii	OTU728	0	0	0	0	0	0	0	0	0	0	0	0	0	1	0	0	0	0	0	0	1	0.05	1.14e-06
d__Eukaryota	k__Fungi	p__Ascomycota	c__Sordariomycetes	o__Hypocreales	f__Nectriaceae	g__Fusarium	s__unclassified_g__Fusarium	OTU1604	0	0	0	0	0	0	0	169	317	180	105	0	46	111	110	0	0	0	0	0	1038	0.35	0.00118312
d__Eukaryota	k__Fungi	p__Ascomycota	c__Eurotiomycetes	o__Chaetothyriales	f__Cyphellophoraceae	g__Cyphellophora	s__Cyphellophora_oxyspora	OTU5	0	0	0	0	0	0	0	0	0	0	88	0	0	0	0	0	0	0	0	0	88	0.05	0.000100303
d__Eukaryota	k__Fungi	p__Ascomycota	c__Dothideomycetes	o__Pleosporales	f__unclassified_o__Pleosporales	g__unclassified_o__Pleosporales	s__unclassified_o__Pleosporales	OTU1341	0	0	0	0	0	0	0	0	0	0	0	0	0	0	0	2	0	0	0	0	2	0.05	2.28e-06
d__Eukaryota	k__Fungi	p__Ascomycota	c__Dothideomycetes	o__Capnodiales	f__Teratosphaeriaceae	g__Capnobotryella	s__Capnobotryella_renispora	OTU1926	12	4	1	10	0	0	0	101	0	0	28	0	0	0	0	1	0	4	0	1	162	0.45	0.000184649
d__Eukaryota	k__Fungi	p__Chytridiomycota	c__unclassified_p__Chytridiomycota	o__unclassified_p__Chytridiomycota	f__unclassified_p__Chytridiomycota	g__unclassified_p__Chytridiomycota	s__unclassified_p__Chytridiomycota	OTU1638	0	0	0	0	0	0	0	0	0	120	0	0	0	0	0	0	0	0	0	0	120	0.05	0.000136777
d__Eukaryota	k__Fungi	p__Ascomycota	c__Dothideomycetes	o__Capnodiales	f__Teratosphaeriaceae	g__unclassified_f__Teratosphaeriaceae	s__unclassified_f__Teratosphaeriaceae	OTU1195	0	0	2	0	0	0	0	0	0	0	0	0	0	0	0	0	0	0	0	0	2	0.05	2.28e-06
d__Eukaryota	k__Fungi	p__Basidiomycota	c__Tremellomycetes	o__Filobasidiales	f__Filobasidiaceae	g__Filobasidium	s__Filobasidium_sp	OTU1567	308	195	71	42	66	193	536	604	806	0	419	200	124	196	747	250	67	36	35	89	4984	0.95	0.00568081
d__Eukaryota	k__Fungi	p__Ascomycota	c__Dothideomycetes	o__Capnodiales	f__Teratosphaeriaceae	g__unclassified_f__Teratosphaeriaceae	s__unclassified_f__Teratosphaeriaceae	OTU1204	0	0	31	0	0	0	0	0	0	0	0	0	0	0	0	0	0	0	0	0	31	0.05	3.53e-05
d__Eukaryota	k__Fungi	p__Ascomycota	c__Dothideomycetes	o__Dothideales	f__Dothioraceae	g__unclassified_f__Dothioraceae	s__unclassified_f__Dothioraceae	OTU1569	0	0	0	0	0	0	0	0	4	0	0	0	0	0	0	0	0	0	0	10	14	0.1	1.6e-05
d__Eukaryota	k__Fungi	p__Ascomycota	c__Eurotiomycetes	o__Chaetothyriales	f__Trichomeriaceae	g__Trichomerium	s__Trichomerium_gloeosporum	OTU1603	0	0	0	0	0	0	0	0	21	0	0	0	0	0	0	0	1	0	1	0	23	0.15	2.62e-05
d__Eukaryota	k__Fungi	p__Ascomycota	c__Eurotiomycetes	o__Chaetothyriales	f__unclassified_o__Chaetothyriales	g__unclassified_o__Chaetothyriales	s__unclassified_o__Chaetothyriales	OTU1878	0	0	0	0	0	0	0	0	0	0	0	0	0	0	0	0	0	2	0	0	2	0.05	2.28e-06
d__Eukaryota	k__Fungi	p__Basidiomycota	c__Agaricomycetes	o__Polyporales	f__Coriolaceae	g__Trametes	s__Trametes_trogii	OTU938	0	0	0	0	2	0	0	0	0	0	0	0	0	0	0	0	0	0	0	0	2	0.05	2.28e-06
d__Eukaryota	k__Fungi	p__Basidiomycota	c__Malasseziomycetes	o__Malasseziales	f__Malasseziaceae	g__Malassezia	s__Malassezia_sp	OTU875	0	0	0	0	0	0	0	0	0	0	0	2	0	5	0	0	0	0	0	0	7	0.1	7.98e-06
d__Eukaryota	k__Fungi	p__Ascomycota	c__Sordariomycetes	o__Xylariales	f__Xylariales_fam_Incertae_sedis	g__Robillarda	s__unclassified_g__Robillarda	OTU1361	0	0	0	0	0	0	0	0	0	0	0	0	0	0	0	62	0	0	0	0	62	0.05	7.07e-05
d__Eukaryota	k__Fungi	p__Ascomycota	c__Leotiomycetes	o__Helotiales	f__Helotiaceae	g__Infundichalara	s__Infundichalara_microchona	OTU1810	0	0	0	0	0	0	0	0	0	0	0	0	0	0	0	3	0	3	0	4	10	0.15	1.14e-05
d__Eukaryota	k__Fungi	p__Ascomycota	c__Dothideomycetes	o__Dothideales	f__Dothioraceae	g__Dothiora	s__Dothiora_sp	OTU999	0	0	0	0	0	0	0	0	0	0	0	0	0	0	0	1	0	0	0	1	2	0.1	2.28e-06
d__Eukaryota	k__Fungi	p__Ascomycota	c__Dothideomycetes	o__Pleosporales	f__Thyridariaceae	g__unclassified_f__Thyridariaceae	s__unclassified_f__Thyridariaceae	OTU696	0	0	0	0	0	0	0	0	0	0	0	0	0	0	0	0	1	0	0	0	1	0.05	1.14e-06
d__Eukaryota	k__Fungi	p__Basidiomycota	c__Tremellomycetes	o__Filobasidiales	f__Filobasidiaceae	g__Naganishia	s__unclassified_g__Naganishia	OTU251	0	1	52	0	0	0	0	0	0	0	104	0	0	0	0	0	0	0	25	1	183	0.25	0.000208585
d__Eukaryota	k__Fungi	p__Ascomycota	c__Dothideomycetes	o__Pleosporales	f__Didymellaceae	g__Calophoma	s__unclassified_g__Calophoma	OTU1944	0	0	0	10	0	0	0	0	0	0	0	0	0	0	0	0	0	0	0	0	10	0.05	1.14e-05
d__Eukaryota	k__Fungi	p__Ascomycota	c__Sordariomycetes	o__Xylariales	f__Diatrypaceae	g__Eutypella	s__Eutypella_vitis	OTU1	0	0	0	0	0	0	0	0	0	0	143	0	0	0	0	0	0	0	0	0	143	0.05	0.000162993
d__Eukaryota	k__Fungi	p__Basidiomycota	c__unclassified_p__Basidiomycota	o__unclassified_p__Basidiomycota	f__unclassified_p__Basidiomycota	g__unclassified_p__Basidiomycota	s__unclassified_p__Basidiomycota	OTU811	1	0	0	0	0	0	0	0	0	0	0	0	0	0	0	0	0	0	0	0	1	0.05	1.14e-06
d__Eukaryota	k__Fungi	p__Basidiomycota	c__unclassified_p__Basidiomycota	o__unclassified_p__Basidiomycota	f__unclassified_p__Basidiomycota	g__unclassified_p__Basidiomycota	s__unclassified_p__Basidiomycota	OTU1591	1	0	0	3	0	0	0	0	9	0	0	0	0	0	4	0	2	1	0	2	22	0.35	2.51e-05
d__Eukaryota	k__Fungi	p__Ascomycota	c__Dothideomycetes	o__Venturiales	f__Venturiaceae	g__Cylindrosympodium	s__Cylindrosympodium_lauri	OTU263	0	0	0	0	0	0	0	0	0	0	0	0	0	0	0	0	0	0	31	0	31	0.05	3.53e-05
d__Eukaryota	k__Fungi	p__Ascomycota	c__Dothideomycetes	o__Pleosporales	f__Didymellaceae	g__unclassified_f__Didymellaceae	s__unclassified_f__Didymellaceae	OTU1467	0	0	0	0	2	0	0	175	0	0	0	0	0	0	0	0	0	0	1	0	178	0.15	0.000202886
d__Eukaryota	k__Fungi	p__Ascomycota	c__Dothideomycetes	o__Dothideales	f__Dothioraceae	g__Perusta	s__Perusta_sp	OTU1853	1	2	128	2	10	0	0	0	0	0	0	7	0	0	15	18	3	11	1	1	199	0.6	0.000226822
d__Eukaryota	k__Fungi	p__Ascomycota	c__Eurotiomycetes	o__Eurotiales	f__Aspergillaceae	g__Aspergillus	s__Aspergillus_cibarius	OTU1584	0	0	0	0	0	0	0	0	36	0	88	16	0	0	0	0	0	0	0	0	140	0.15	0.000159573
d__Eukaryota	k__Fungi	p__Ascomycota	c__unclassified_p__Ascomycota	o__unclassified_p__Ascomycota	f__unclassified_p__Ascomycota	g__unclassified_p__Ascomycota	s__unclassified_p__Ascomycota	OTU250	0	0	0	0	0	0	0	0	0	0	0	0	0	0	0	0	0	0	2	0	2	0.05	2.28e-06
d__Eukaryota	k__Fungi	p__Ascomycota	c__Dothideomycetes	o__Pleosporales	f__Lophiostomataceae	g__unclassified_f__Lophiostomataceae	s__unclassified_f__Lophiostomataceae	OTU418	0	0	2	0	0	0	0	0	0	0	0	0	0	0	0	0	0	0	1	0	3	0.1	3.42e-06
d__Eukaryota	k__Fungi	p__Ascomycota	c__Eurotiomycetes	o__Chaetothyriales	f__Trichomeriaceae	g__unclassified_f__Trichomeriaceae	s__unclassified_f__Trichomeriaceae	OTU1317	0	0	2	1	0	0	0	0	0	0	0	0	0	0	0	0	0	0	0	1	4	0.15	4.56e-06
d__Eukaryota	k__Fungi	p__Ascomycota	c__Eurotiomycetes	o__Chaetothyriales	f__Trichomeriaceae	g__Trichomerium	s__unclassified_g__Trichomerium	OTU1836	0	0	0	0	0	0	0	0	0	0	0	0	0	0	0	1	0	13	0	4	18	0.15	2.05e-05
d__Eukaryota	k__Fungi	p__Basidiomycota	c__Agaricostilbomycetes	o__Agaricostilbales	f__unclassified_o__Agaricostilbales	g__unclassified_o__Agaricostilbales	s__unclassified_o__Agaricostilbales	OTU572	1	6	0	0	0	0	0	0	0	0	0	0	0	0	0	0	0	0	0	0	7	0.1	7.98e-06
d__Eukaryota	k__Fungi	p__Ascomycota	c__unclassified_p__Ascomycota	o__unclassified_p__Ascomycota	f__unclassified_p__Ascomycota	g__unclassified_p__Ascomycota	s__unclassified_p__Ascomycota	OTU633	0	0	3	1	0	2	0	2	0	0	0	0	0	0	0	2	0	0	0	0	10	0.25	1.14e-05
d__Eukaryota	k__Fungi	p__Ascomycota	c__Dothideomycetes	o__Pleosporales	f__Phaeosphaeriaceae	g__Wojnowiciella	s__Wojnowiciella_dactylidis	OTU1846	0	0	0	0	0	0	0	0	0	0	0	0	0	0	0	0	0	2	0	0	2	0.05	2.28e-06
d__Eukaryota	k__Fungi	p__Ascomycota	c__Eurotiomycetes	o__Chaetothyriales	f__Trichomeriaceae	g__Trichomerium	s__unclassified_g__Trichomerium	OTU1949	0	0	0	6	2	0	0	0	0	0	0	0	0	0	0	0	7	2	0	0	17	0.2	1.94e-05
d__Eukaryota	k__Fungi	p__Ascomycota	c__unclassified_p__Ascomycota	o__unclassified_p__Ascomycota	f__unclassified_p__Ascomycota	g__unclassified_p__Ascomycota	s__unclassified_p__Ascomycota	OTU1099	0	0	0	0	0	0	0	0	0	0	0	0	0	0	0	0	0	0	0	1	1	0.05	1.14e-06
d__Eukaryota	k__Fungi	p__Ascomycota	c__Dothideomycetes	o__Capnodiales	f__unclassified_o__Capnodiales	g__unclassified_o__Capnodiales	s__unclassified_o__Capnodiales	OTU233	0	0	0	0	0	0	0	0	0	0	0	0	0	0	0	1	0	0	3	0	4	0.1	4.56e-06
d__Eukaryota	k__Fungi	p__Ascomycota	c__Dothideomycetes	o__unclassified_c__Dothideomycetes	f__unclassified_c__Dothideomycetes	g__unclassified_c__Dothideomycetes	s__unclassified_c__Dothideomycetes	OTU256	0	0	1	0	0	0	0	0	0	0	0	0	0	0	0	0	0	0	0	0	1	0.05	1.14e-06
d__Eukaryota	k__Fungi	p__Ascomycota	c__Dothideomycetes	o__Pleosporales	f__Phaeosphaeriaceae	g__unclassified_f__Phaeosphaeriaceae	s__unclassified_f__Phaeosphaeriaceae	OTU2096	1	61	0	12	12	0	0	0	0	0	0	0	0	0	0	2	5	18	4	11	126	0.45	0.000143616
d__Eukaryota	k__Fungi	p__unclassified_k__Fungi	c__unclassified_k__Fungi	o__unclassified_k__Fungi	f__unclassified_k__Fungi	g__unclassified_k__Fungi	s__unclassified_k__Fungi	OTU1421	0	0	0	0	0	0	72	0	0	0	0	0	0	0	0	0	0	0	0	0	72	0.05	8.21e-05
d__Eukaryota	k__Fungi	p__Basidiomycota	c__Tremellomycetes	o__Filobasidiales	f__Filobasidiaceae	g__Filobasidium	s__Filobasidium_wieringae	OTU1612	19	14	6	2	2	0	0	0	28	0	0	102	0	0	0	20	6	5	7	25	236	0.6	0.000268995
d__Eukaryota	k__Fungi	p__Ascomycota	c__Dothideomycetes	o__Pleosporales	f__Melanommataceae	g__Sarimanas	s__Sarimanas_pseudofluviatile	OTU538	0	44	0	0	0	0	0	0	0	0	0	0	0	0	0	0	0	0	0	0	44	0.05	5.02e-05
d__Eukaryota	k__Fungi	p__Ascomycota	c__Dothideomycetes	o__Pleosporales	f__Phaeosphaeriaceae	g__Leptospora	s__Leptospora_sp	OTU913	0	1	0	3	0	0	0	0	0	0	0	42	0	0	0	1	0	1	2	0	50	0.3	5.7e-05
d__Eukaryota	k__Fungi	p__Basidiomycota	c__Agaricostilbomycetes	o__Agaricostilbales	f__Kondoaceae	g__Bensingtonia	s__Bensingtonia_sp	OTU1932	0	9	10	17	2	0	0	0	0	0	127	0	0	0	0	2	1	5	1	6	180	0.5	0.000205166
d__Eukaryota	k__Fungi	p__Basidiomycota	c__Tremellomycetes	o__Trichosporonales	f__Trichosporonaceae	g__Trichosporon	s__Trichosporon_coremiiforme	OTU1494	0	0	3	0	0	0	638	247	59	0	146	39	0	181	61	0	0	1	0	0	1375	0.45	0.00156724
d__Eukaryota	k__Fungi	p__Ascomycota	c__Dothideomycetes	o__Capnodiales	f__unclassified_o__Capnodiales	g__unclassified_o__Capnodiales	s__unclassified_o__Capnodiales	OTU1426	0	0	0	0	0	0	4	0	0	0	0	0	0	0	0	0	0	0	0	0	4	0.05	4.56e-06
d__Eukaryota	k__Fungi	p__Ascomycota	c__Dothideomycetes	o__Pleosporales	f__unclassified_o__Pleosporales	g__unclassified_o__Pleosporales	s__unclassified_o__Pleosporales	OTU1650	0	0	0	0	0	0	0	0	0	102	0	0	0	0	0	0	0	0	1	0	103	0.1	0.0001174
d__Eukaryota	k__Fungi	p__Basidiomycota	c__Agaricomycetes	o__Agaricales	f__Omphalotaceae	g__Marasmiellus	s__Marasmiellus_sp	OTU864	0	0	0	0	0	0	0	0	0	0	0	0	0	0	124	0	0	0	0	0	124	0.05	0.000141336
d__Eukaryota	k__Fungi	p__Ascomycota	c__Sordariomycetes	o__Diaporthales	f__unclassified_o__Diaporthales	g__unclassified_o__Diaporthales	s__unclassified_o__Diaporthales	OTU451	0	3	1	0	0	0	0	0	0	0	0	0	0	0	0	0	0	0	0	1	5	0.15	5.7e-06
d__Eukaryota	k__Fungi	p__Ascomycota	c__Dothideomycetes	o__Dothideomycetes_ord_Incertae_sedis	f__Dothideomycetes_fam_Incertae_sedis	g__Radulidium	s__unclassified_g__Radulidium	OTU85	0	0	0	0	0	0	0	0	0	0	0	0	37	0	0	0	0	0	0	0	37	0.05	4.22e-05
d__Eukaryota	k__Fungi	p__Ascomycota	c__Dothideomycetes	o__Pleosporales	f__Pleosporaceae	g__Alternaria	s__unclassified_g__Alternaria	OTU1621	281	426	352	301	1818	5065	1197	2779	4667	5612	4784	2792	12415	4654	8900	517	232	74	828	2196	59890	1	0.0682632
d__Eukaryota	k__Fungi	p__unclassified_k__Fungi	c__unclassified_k__Fungi	o__unclassified_k__Fungi	f__unclassified_k__Fungi	g__unclassified_k__Fungi	s__unclassified_k__Fungi	OTU1339	0	0	0	0	0	0	0	0	0	0	0	0	0	0	0	2	0	0	0	0	2	0.05	2.28e-06
d__Eukaryota	k__Fungi	p__Ascomycota	c__Pezizomycetes	o__Pezizales	f__Pezizaceae	g__unclassified_f__Pezizaceae	s__Pezizaceae_sp	OTU127	0	0	0	0	0	0	0	0	0	0	0	0	0	0	8	0	0	0	0	0	8	0.05	9.12e-06
d__Eukaryota	k__Fungi	p__Ascomycota	c__Arthoniomycetes	o__Lichenostigmatales	f__Phaeococcomycetaceae	g__Phaeococcomyces	s__unclassified_g__Phaeococcomyces	OTU304	0	0	0	0	0	0	0	0	0	0	0	0	0	0	0	0	2	0	0	0	2	0.05	2.28e-06
d__Eukaryota	k__Fungi	p__Basidiomycota	c__Microbotryomycetes	o__unclassified_c__Microbotryomycetes	f__unclassified_c__Microbotryomycetes	g__unclassified_c__Microbotryomycetes	s__unclassified_c__Microbotryomycetes	OTU545	0	6	0	0	0	0	0	0	0	0	0	0	0	0	0	0	7	0	0	0	13	0.1	1.48e-05
d__Eukaryota	k__Fungi	p__Basidiomycota	c__Tremellomycetes	o__Tremellales	f__Bulleribasidiaceae	g__Vishniacozyma	s__Vishniacozyma_dimennae	OTU2103	6	44	36	4	36	0	0	0	0	0	0	105	0	0	0	42	0	12	1	7	293	0.5	0.000333964
d__Eukaryota	k__Fungi	p__Ascomycota	c__Sordariomycetes	o__Xylariales	f__Amphisphaeriaceae	g__Monochaetia	s__unclassified_g__Monochaetia	OTU1629	77	7	9	6	6	0	85	0	190	0	52	0	0	81	0	58	8	13	0	111	703	0.65	0.000801286
d__Eukaryota	k__Fungi	p__Basidiomycota	c__Tremellomycetes	o__Tremellales	f__Bulleraceae	g__Bullera	s__Bullera_alba	OTU7	0	0	0	0	0	0	0	0	0	0	2	0	0	0	0	0	0	0	0	0	2	0.05	2.28e-06
d__Eukaryota	k__Fungi	p__Ascomycota	c__Dothideomycetes	o__Capnodiales	f__Mycosphaerellaceae	g__unclassified_f__Mycosphaerellaceae	s__unclassified_f__Mycosphaerellaceae	OTU117	0	0	0	0	0	0	0	0	0	0	0	0	0	49	0	0	0	0	0	0	49	0.05	5.59e-05
d__Eukaryota	k__Fungi	p__Ascomycota	c__Dothideomycetes	o__Pleosporales	f__unclassified_o__Pleosporales	g__unclassified_o__Pleosporales	s__unclassified_o__Pleosporales	OTU834	0	0	0	0	0	0	0	0	0	0	0	0	0	0	1	0	0	0	0	0	1	0.05	1.14e-06
d__Eukaryota	k__Fungi	p__Ascomycota	c__Dothideomycetes	o__Capnodiales	f__Cladosporiaceae	g__Rachicladosporium	s__unclassified_g__Rachicladosporium	OTU488	0	0	0	0	0	0	0	0	0	0	0	0	0	0	0	9	0	0	0	0	9	0.05	1.03e-05
d__Eukaryota	k__Fungi	p__Basidiomycota	c__Agaricomycetes	o__Polyporales	f__Meruliaceae	g__Phanerochaete	s__Phanerochaete_citri	OTU31	0	0	0	0	0	0	0	0	0	0	0	36	0	0	0	0	0	0	0	0	36	0.05	4.1e-05
d__Eukaryota	k__Fungi	p__Ascomycota	c__Dothideomycetes	o__Pleosporales	f__Didymellaceae	g__unclassified_f__Didymellaceae	s__unclassified_f__Didymellaceae	OTU1983	1	1	182	4	34	0	1	0	0	1	233	176	202	0	4	30	43	8	2	56	978	0.8	0.00111473
d__Eukaryota	k__Fungi	p__Mortierellomycota	c__Mortierellomycetes	o__Mortierellales	f__Mortierellaceae	g__unclassified_f__Mortierellaceae	s__Mortierellaceae_sp	OTU1403	0	0	0	0	0	0	132	0	0	0	0	0	0	0	0	0	0	0	0	0	132	0.05	0.000150455
d__Eukaryota	k__Fungi	p__Basidiomycota	c__Agaricomycetes	o__Russulales	f__Peniophoraceae	g__unclassified_f__Peniophoraceae	s__unclassified_f__Peniophoraceae	OTU104	0	0	1	0	0	0	0	0	0	0	0	0	0	132	0	0	0	0	0	0	133	0.1	0.000151595
d__Eukaryota	k__Fungi	p__Ascomycota	c__Dothideomycetes	o__Pleosporales	f__unclassified_o__Pleosporales	g__unclassified_o__Pleosporales	s__unclassified_o__Pleosporales	OTU2111	0	0	0	20	1	0	0	0	0	0	0	0	0	0	0	0	0	30	1	0	52	0.2	5.93e-05
d__Eukaryota	k__Fungi	p__Ascomycota	c__unclassified_p__Ascomycota	o__unclassified_p__Ascomycota	f__unclassified_p__Ascomycota	g__unclassified_p__Ascomycota	s__unclassified_p__Ascomycota	OTU485	0	0	0	0	1	0	0	0	0	0	0	0	0	0	0	0	4	0	0	0	5	0.1	5.7e-06
d__Eukaryota	k__Fungi	p__Ascomycota	c__Dothideomycetes	o__Pleosporales	f__unclassified_o__Pleosporales	g__unclassified_o__Pleosporales	s__unclassified_o__Pleosporales	OTU2114	0	0	1	98	22	0	0	26	0	0	27	0	29	53	0	60	2	9	10	0	337	0.55	0.000384116
d__Eukaryota	k__Fungi	p__Glomeromycota	c__Glomeromycetes	o__Diversisporales	f__Diversisporales_fam_Incertae_sedis	g__Entrophospora	s__Entrophospora_sp	OTU2131	0	0	1	1	21	0	0	0	0	0	0	4	0	0	0	0	0	4	0	2	33	0.3	3.76e-05
d__Eukaryota	k__Fungi	p__unclassified_k__Fungi	c__unclassified_k__Fungi	o__unclassified_k__Fungi	f__unclassified_k__Fungi	g__unclassified_k__Fungi	s__unclassified_k__Fungi	OTU1649	0	0	0	0	0	0	0	0	0	90	0	0	0	0	0	0	0	0	0	0	90	0.05	0.000102583
d__Eukaryota	k__Fungi	p__unclassified_k__Fungi	c__unclassified_k__Fungi	o__unclassified_k__Fungi	f__unclassified_k__Fungi	g__unclassified_k__Fungi	s__unclassified_k__Fungi	OTU1648	0	0	0	0	0	0	0	0	0	60	0	0	0	0	0	0	0	0	0	0	60	0.05	6.84e-05
d__Eukaryota	k__Fungi	p__Ascomycota	c__Dothideomycetes	o__Capnodiales	f__Cladosporiaceae	g__Rachicladosporium	s__Rachicladosporium_cboliae	OTU1803	0	1	3	0	1	0	458	0	43	0	22	13	13	0	0	1	1	9	3	3	571	0.65	0.000650831
d__Eukaryota	k__Fungi	p__Ascomycota	c__Dothideomycetes	o__Pleosporales	f__Lophiostomataceae	g__Lophiostoma	s__unclassified_g__Lophiostoma	OTU1684	4	2	5	6	4	0	0	0	5	1	0	1	0	0	0	0	0	3	0	11	42	0.5	4.79e-05
d__Eukaryota	k__Fungi	p__unclassified_k__Fungi	c__unclassified_k__Fungi	o__unclassified_k__Fungi	f__unclassified_k__Fungi	g__unclassified_k__Fungi	s__unclassified_k__Fungi	OTU1246	0	0	0	0	1	0	0	0	0	0	0	0	0	0	0	0	0	0	0	0	1	0.05	1.14e-06
d__Eukaryota	k__Fungi	p__Ascomycota	c__Sordariomycetes	o__Diaporthales	f__Diaporthaceae	g__Diaporthe	s__Diaporthe_citrichinensis	OTU655	0	0	0	0	0	0	0	0	0	0	0	0	0	0	0	0	0	0	0	2	2	0.05	2.28e-06
d__Eukaryota	k__Fungi	p__Basidiomycota	c__Tremellomycetes	o__Tremellales	f__Bulleribasidiaceae	g__Vishniacozyma	s__Vishniacozyma_sp	OTU1437	0	0	0	0	0	0	0	139	0	0	0	0	0	0	0	0	0	0	0	0	139	0.05	0.000158433
d__Eukaryota	k__Fungi	p__Basidiomycota	c__Agaricostilbomycetes	o__Agaricostilbales	f__Kondoaceae	g__Kondoa	s__Kondoa_changbaiensis	OTU2062	0	0	2	0	0	0	0	0	0	0	0	0	0	0	0	3	0	0	0	0	5	0.1	5.7e-06
d__Eukaryota	k__Fungi	p__Ascomycota	c__Eurotiomycetes	o__Chaetothyriales	f__Trichomeriaceae	g__Trichomerium	s__Trichomerium_sp	OTU2005	0	34	157	22	10	0	0	0	0	171	0	0	0	0	0	151	10	2	0	4	561	0.45	0.000639433
d__Eukaryota	k__Fungi	p__Basidiomycota	c__Agaricostilbomycetes	o__Agaricostilbales	f__Kondoaceae	g__Bensingtonia	s__Bensingtonia_sp	OTU328	0	1	0	1	0	0	0	0	0	0	0	0	0	0	0	0	0	0	0	2	4	0.15	4.56e-06
d__Eukaryota	k__Fungi	p__Ascomycota	c__Eurotiomycetes	o__Chaetothyriales	f__unclassified_o__Chaetothyriales	g__unclassified_o__Chaetothyriales	s__unclassified_o__Chaetothyriales	OTU1474	0	0	0	0	0	0	0	74	0	0	0	0	0	0	0	0	0	0	0	0	74	0.05	8.43e-05
d__Eukaryota	k__Fungi	p__Ascomycota	c__Leotiomycetes	o__Helotiales	f__Hyaloscyphaceae	g__Lachnum	s__Lachnum_soppittii	OTU1577	0	0	0	0	0	0	0	0	160	0	0	0	0	0	0	0	0	0	11	175	346	0.15	0.000394374
d__Eukaryota	k__Fungi	p__Ascomycota	c__Dothideomycetes	o__Dothideales	f__Aureobasidiaceae	g__Aureobasidium	s__Aureobasidium_leucospermi	OTU315	1936	508	1399	864	872	274	227	86	413	410	572	458	189	97	266	1098	429	85	225	1249	11657	1	0.0132868
d__Eukaryota	k__Fungi	p__Basidiomycota	c__Agaricomycetes	o__Auriculariales	f__Auriculariaceae	g__Auricularia	s__Auricularia_cornea	OTU140	0	0	0	0	0	0	0	0	0	0	0	11	0	0	138	0	0	0	0	0	149	0.1	0.000169832
d__Eukaryota	k__Fungi	p__Basidiomycota	c__Agaricostilbomycetes	o__Agaricostilbales	f__Kondoaceae	g__Kondoa	s__Kondoa_sorbi	OTU24	0	1	0	0	0	0	0	0	0	0	92	0	0	0	0	0	0	0	0	0	93	0.1	0.000106002
d__Eukaryota	k__Fungi	p__Ascomycota	c__Saccharomycetes	o__Saccharomycetales	f__Saccharomycetales_fam_Incertae_sedis	g__Candida	s__unclassified_g__Candida	OTU2013	0	0	0	1	0	0	0	0	0	0	0	43	0	0	0	0	0	2	0	0	46	0.15	5.24e-05
d__Eukaryota	k__Fungi	p__Ascomycota	c__unclassified_p__Ascomycota	o__unclassified_p__Ascomycota	f__unclassified_p__Ascomycota	g__unclassified_p__Ascomycota	s__unclassified_p__Ascomycota	OTU45	0	0	0	0	0	0	0	0	0	0	0	15	0	0	3	0	1	0	0	0	19	0.15	2.17e-05
d__Eukaryota	k__Fungi	p__Ascomycota	c__Dothideomycetes	o__Pleosporales	f__Bambusicolaceae	g__Bambusicola	s__Bambusicola_thailandica	OTU703	0	0	0	0	0	0	0	0	0	0	0	0	0	0	0	2	2844	0	0	0	2846	0.1	0.0032439
d__Eukaryota	k__Fungi	p__Ascomycota	c__Dothideomycetes	o__Pleosporales	f__Periconiaceae	g__Periconia	s__unclassified_g__Periconia	OTU2018	0	0	0	1	0	0	0	0	0	0	0	0	0	0	0	0	0	0	0	0	1	0.05	1.14e-06
d__Eukaryota	k__Fungi	p__Ascomycota	c__Dothideomycetes	o__Pleosporales	f__Pleosporales_fam_Incertae_sedis	g__unclassified_f__Pleosporales_fam_Incertae_sedis	s__unclassified_f__Pleosporales_fam_Incertae_sedis	OTU1428	0	0	0	0	0	0	133	0	0	0	0	0	0	0	0	0	0	0	0	0	133	0.05	0.000151595
d__Eukaryota	k__Fungi	p__Ascomycota	c__Dothideomycetes	o__Capnodiales	f__Neodevriesiaceae	g__Neodevriesia	s__Neodevriesia_knoxdaviesii	OTU1862	0	0	0	0	0	0	0	0	0	0	0	0	0	0	0	0	0	1	0	0	1	0.05	1.14e-06
d__Eukaryota	k__Fungi	p__Basidiomycota	c__Pucciniomycetes	o__Septobasidiales	f__Septobasidiaceae	g__unclassified_f__Septobasidiaceae	s__Septobasidiaceae_sp	OTU1388	0	0	0	0	0	0	0	0	0	0	0	0	0	0	0	2	0	0	0	0	2	0.05	2.28e-06
d__Eukaryota	k__Fungi	p__Ascomycota	c__Eurotiomycetes	o__Chaetothyriales	f__Chaetothyriales_fam_Incertae_sedis	g__Strelitziana	s__Strelitziana_mali	OTU392	1	0	0	0	0	0	0	0	0	0	0	0	0	101	0	1	0	0	0	0	103	0.15	0.0001174
d__Eukaryota	k__Fungi	p__Ascomycota	c__Leotiomycetes	o__unclassified_c__Leotiomycetes	f__unclassified_c__Leotiomycetes	g__unclassified_c__Leotiomycetes	s__unclassified_c__Leotiomycetes	OTU1256	0	0	0	0	0	0	0	0	0	0	0	0	1	0	1	0	0	0	0	0	2	0.1	2.28e-06
d__Eukaryota	k__Fungi	p__Ascomycota	c__Dothideomycetes	o__Pleosporales	f__Montagnulaceae	g__unclassified_f__Montagnulaceae	s__Montagnulaceae_sp	OTU1205	0	0	1	0	1	0	0	0	0	0	0	0	0	0	0	0	0	0	0	0	2	0.1	2.28e-06
d__Eukaryota	k__Fungi	p__Basidiomycota	c__unclassified_p__Basidiomycota	o__unclassified_p__Basidiomycota	f__unclassified_p__Basidiomycota	g__unclassified_p__Basidiomycota	s__unclassified_p__Basidiomycota	OTU829	0	0	0	0	0	0	0	0	0	0	0	105	0	127	0	1	0	0	0	0	233	0.15	0.000265575
d__Eukaryota	k__Fungi	p__Ascomycota	c__Leotiomycetes	o__unclassified_c__Leotiomycetes	f__unclassified_c__Leotiomycetes	g__unclassified_c__Leotiomycetes	s__unclassified_c__Leotiomycetes	OTU2044	17	63	48	13	5	0	16	0	0	0	62	0	35	0	46	45	1	8	13	5	377	0.7	0.000429708
d__Eukaryota	k__Fungi	p__Basidiomycota	c__Agaricomycetes	o__Polyporales	f__Coriolaceae	g__Lenzites	s__Lenzites_betulina	OTU25	0	0	0	0	0	0	0	0	0	0	77	0	0	0	0	0	0	0	0	0	77	0.05	8.78e-05
d__Eukaryota	k__Fungi	p__Ascomycota	c__Dothideomycetes	o__unclassified_c__Dothideomycetes	f__unclassified_c__Dothideomycetes	g__unclassified_c__Dothideomycetes	s__unclassified_c__Dothideomycetes	OTU1726	0	1	0	0	0	0	0	0	0	0	0	0	0	0	0	0	0	0	0	0	1	0.05	1.14e-06
d__Eukaryota	k__Fungi	p__Basidiomycota	c__Tremellomycetes	o__Tremellales	f__unclassified_o__Tremellales	g__unclassified_o__Tremellales	s__unclassified_o__Tremellales	OTU540	0	3	0	0	0	0	0	0	0	0	0	0	0	0	0	0	0	0	0	0	3	0.05	3.42e-06
d__Eukaryota	k__Fungi	p__Ascomycota	c__Eurotiomycetes	o__Chaetothyriales	f__Chaetothyriaceae	g__Camptophora	s__unclassified_g__Camptophora	OTU208	0	5	0	0	0	0	0	0	0	0	0	0	0	0	0	1	0	0	0	2	8	0.15	9.12e-06
d__Eukaryota	k__Fungi	p__Ascomycota	c__Leotiomycetes	o__Helotiales	f__unclassified_o__Helotiales	g__unclassified_o__Helotiales	s__unclassified_o__Helotiales	OTU236	0	0	0	0	3	0	0	0	0	0	0	0	0	0	0	0	0	0	2	0	5	0.1	5.7e-06
d__Eukaryota	k__Fungi	p__Ascomycota	c__Eurotiomycetes	o__Chaetothyriales	f__Herpotrichiellaceae	g__unclassified_f__Herpotrichiellaceae	s__unclassified_f__Herpotrichiellaceae	OTU1296	0	0	1	0	0	0	0	0	0	0	0	0	0	0	0	0	0	0	0	0	1	0.05	1.14e-06
d__Eukaryota	k__Fungi	p__Ascomycota	c__Dothideomycetes	o__Pleosporales	f__Biatriosporaceae	g__Biatriospora	s__Biatriospora_sp	OTU2080	0	0	0	2	0	0	0	0	0	0	0	0	0	0	0	0	0	0	0	0	2	0.05	2.28e-06
d__Eukaryota	k__Fungi	p__Basidiomycota	c__unclassified_p__Basidiomycota	o__unclassified_p__Basidiomycota	f__unclassified_p__Basidiomycota	g__unclassified_p__Basidiomycota	s__unclassified_p__Basidiomycota	OTU1166	0	0	5	3	0	0	0	0	0	0	0	0	0	0	0	0	0	0	0	0	8	0.1	9.12e-06
d__Eukaryota	k__Fungi	p__Basidiomycota	c__Cystobasidiomycetes	o__Cystobasidiales	f__Cystobasidiaceae	g__Cystobasidium	s__unclassified_g__Cystobasidium	OTU1375	0	4	0	0	0	0	0	0	0	0	0	0	0	0	0	12	0	3	2	1	22	0.25	2.51e-05
d__Eukaryota	k__Fungi	p__Ascomycota	c__Sordariomycetes	o__Hypocreales	f__Stachybotryaceae	g__Cymostachys	s__Cymostachys_coffeicola	OTU1639	0	0	0	0	0	0	0	0	0	217	0	0	0	0	0	0	0	0	0	0	217	0.05	0.000247339
d__Eukaryota	k__Fungi	p__Ascomycota	c__Sordariomycetes	o__Chaetosphaeriales	f__Chaetosphaeriaceae	g__Dinemasporium	s__Dinemasporium_pseudodecipiens	OTU4	0	0	0	0	0	0	0	0	0	0	8	0	0	0	0	0	0	0	0	0	8	0.05	9.12e-06
d__Eukaryota	k__Fungi	p__Ascomycota	c__Sordariomycetes	o__Myrmecridiales	f__Myrmecridiaceae	g__Myrmecridium	s__Myrmecridium_sp	OTU1343	0	0	0	0	0	0	0	0	0	0	0	0	0	0	0	1	0	0	0	0	1	0.05	1.14e-06
d__Eukaryota	k__Fungi	p__unclassified_k__Fungi	c__unclassified_k__Fungi	o__unclassified_k__Fungi	f__unclassified_k__Fungi	g__unclassified_k__Fungi	s__unclassified_k__Fungi	OTU1936	0	0	0	12	0	0	0	0	0	0	0	0	0	0	0	0	0	1	0	0	13	0.1	1.48e-05
d__Eukaryota	k__Fungi	p__Ascomycota	c__Leotiomycetes	o__Thelebolales	f__Pseudeurotiaceae	g__Pseudeurotium	s__Pseudeurotium_sp	OTU915	0	0	0	0	0	0	0	0	0	0	0	0	0	0	0	0	0	0	1	0	1	0.05	1.14e-06
d__Eukaryota	k__Fungi	p__Ascomycota	c__Sordariomycetes	o__Diaporthales	f__unclassified_o__Diaporthales	g__unclassified_o__Diaporthales	s__unclassified_o__Diaporthales	OTU1438	0	0	0	0	0	0	0	5	0	0	0	0	0	0	0	0	0	0	0	0	5	0.05	5.7e-06
d__Eukaryota	k__Fungi	p__Ascomycota	c__Dothideomycetes	o__Capnodiales	f__Teratosphaeriaceae	g__Devriesia	s__Devriesia_pseudoamericana	OTU2033	30	212	352	41	97	743	185	284	143	532	194	0	285	0	52	72	135	333	68	148	3906	0.9	0.00445209
d__Eukaryota	k__Fungi	p__Basidiomycota	c__Tremellomycetes	o__Tremellales	f__Tremellaceae	g__Cryptococcus_f__Tremellaceae	s__Cryptococcus_sp_g__Cryptococcus_f__Tremellaceae	OTU578	0	1	0	0	0	0	0	0	0	0	0	0	0	0	0	0	0	0	0	0	1	0.05	1.14e-06
d__Eukaryota	k__Fungi	p__Ascomycota	c__Sordariomycetes	o__Hypocreales	f__Bionectriaceae	g__Clonostachys	s__Clonostachys_rogersoniana	OTU261	0	0	0	0	0	0	0	0	0	0	0	0	0	0	0	0	0	0	1	0	1	0.05	1.14e-06
d__Eukaryota	k__Fungi	p__Ascomycota	c__Dothideomycetes	o__Capnodiales	f__Teratosphaeriaceae	g__unclassified_f__Teratosphaeriaceae	s__unclassified_f__Teratosphaeriaceae	OTU507	0	0	0	0	0	0	0	0	0	0	0	0	0	0	0	1	0	0	0	0	1	0.05	1.14e-06
d__Eukaryota	k__Fungi	p__Ascomycota	c__Dothideomycetes	o__Pleosporales	f__Dictyosporiaceae	g__Gregarithecium	s__Gregarithecium_curvisporum	OTU1412	0	0	0	0	0	0	95	0	0	0	0	0	0	0	0	0	0	0	0	0	95	0.05	0.000108282
d__Eukaryota	k__Fungi	p__Basidiomycota	c__Agaricostilbomycetes	o__Agaricostilbales	f__Ruineniaceae	g__Ruinenia	s__Ruinenia_clavata	OTU136	0	0	1	4	0	0	0	0	0	0	0	0	0	0	39	1	0	4	1	0	50	0.3	5.7e-05
d__Eukaryota	k__Fungi	p__Ascomycota	c__unclassified_p__Ascomycota	o__unclassified_p__Ascomycota	f__unclassified_p__Ascomycota	g__unclassified_p__Ascomycota	s__unclassified_p__Ascomycota	OTU1867	0	3	0	0	320	0	0	0	0	0	0	0	0	0	0	0	1	1	8	0	333	0.25	0.000379556
d__Eukaryota	k__Fungi	p__Ascomycota	c__Eurotiomycetes	o__Chaetothyriales	f__Trichomeriaceae	g__unclassified_f__Trichomeriaceae	s__unclassified_f__Trichomeriaceae	OTU1410	0	0	0	0	0	0	2	0	0	0	0	0	0	0	0	0	0	0	0	0	2	0.05	2.28e-06
d__Eukaryota	k__Fungi	p__Ascomycota	c__unclassified_p__Ascomycota	o__unclassified_p__Ascomycota	f__unclassified_p__Ascomycota	g__unclassified_p__Ascomycota	s__unclassified_p__Ascomycota	OTU1647	0	0	0	0	0	0	0	0	0	5	0	0	0	0	0	0	0	0	0	0	5	0.05	5.7e-06
d__Eukaryota	k__Fungi	p__Basidiomycota	c__Tremellomycetes	o__Tremellales	f__Bulleribasidiaceae	g__Dioszegia	s__Dioszegia_rishiriensis	OTU160	1	0	0	0	0	0	0	0	0	0	0	0	0	0	0	0	0	0	0	1	2	0.1	2.28e-06
d__Eukaryota	k__Fungi	p__Ascomycota	c__Lecanoromycetes	o__Lecanorales	f__Ramalinaceae	g__unclassified_f__Ramalinaceae	s__unclassified_f__Ramalinaceae	OTU2059	0	0	0	2	0	0	0	0	0	0	0	0	0	0	0	3	6	0	0	0	11	0.15	1.25e-05
d__Eukaryota	k__Fungi	p__Ascomycota	c__Dothideomycetes	o__Pleosporales	f__Phaeosphaeriaceae	g__Paraphoma	s__Paraphoma_chrysanthemicola	OTU564	0	19	0	0	0	0	0	0	0	0	0	0	0	0	0	0	0	0	2	0	21	0.1	2.39e-05
d__Eukaryota	k__Fungi	p__Ascomycota	c__Dothideomycetes	o__Pleosporales	f__Phaeosphaeriaceae	g__Paraphoma	s__Paraphoma_chrysanthemicola	OTU567	2	3	6	0	0	0	0	0	0	0	0	0	0	0	0	1	0	5	0	0	17	0.25	1.94e-05
d__Eukaryota	k__Fungi	p__Basidiomycota	c__Agaricomycetes	o__Polyporales	f__Polyporaceae	g__Lentinus	s__Lentinus_arcularius	OTU1064	0	0	0	0	0	0	0	0	0	0	0	0	0	0	23	0	0	0	0	0	23	0.05	2.62e-05
d__Eukaryota	k__Fungi	p__unclassified_k__Fungi	c__unclassified_k__Fungi	o__unclassified_k__Fungi	f__unclassified_k__Fungi	g__unclassified_k__Fungi	s__unclassified_k__Fungi	OTU2030	0	0	0	2	2	0	0	0	0	0	0	0	0	0	0	0	0	1	0	0	5	0.15	5.7e-06
d__Eukaryota	k__Fungi	p__Ascomycota	c__Dothideomycetes	o__Pleosporales	f__unclassified_o__Pleosporales	g__unclassified_o__Pleosporales	s__unclassified_o__Pleosporales	OTU494	1	0	0	1	0	0	0	0	0	0	0	0	0	0	0	3	2	0	0	1	8	0.25	9.12e-06
d__Eukaryota	k__Fungi	p__Ascomycota	c__Dothideomycetes	o__Pleosporales	f__Phaeosphaeriaceae	g__unclassified_f__Phaeosphaeriaceae	s__unclassified_f__Phaeosphaeriaceae	OTU1688	0	1	0	0	0	0	0	0	0	0	0	0	0	0	0	0	0	0	0	0	1	0.05	1.14e-06
d__Eukaryota	k__Fungi	p__Ascomycota	c__Arthoniomycetes	o__Lichenostigmatales	f__Phaeococcomycetaceae	g__Phaeococcomyces	s__Phaeococcomyces_eucalypti	OTU580	0	1	0	0	1	0	0	0	0	0	0	0	0	0	0	0	0	0	0	0	2	0.1	2.28e-06
d__Eukaryota	k__Fungi	p__Ascomycota	c__unclassified_p__Ascomycota	o__unclassified_p__Ascomycota	f__unclassified_p__Ascomycota	g__unclassified_p__Ascomycota	s__unclassified_p__Ascomycota	OTU1268	0	2	0	0	0	0	0	0	0	0	0	0	0	0	0	0	2	0	0	0	4	0.1	4.56e-06
d__Eukaryota	k__Fungi	p__Basidiomycota	c__Cystobasidiomycetes	o__unclassified_c__Cystobasidiomycetes	f__unclassified_c__Cystobasidiomycetes	g__unclassified_c__Cystobasidiomycetes	s__unclassified_c__Cystobasidiomycetes	OTU792	1	0	36	0	3	0	0	0	0	0	0	0	0	0	0	6	0	4	0	0	50	0.25	5.7e-05
d__Eukaryota	k__Fungi	p__Ascomycota	c__Dothideomycetes	o__Pleosporales	f__Didymosphaeriaceae	g__Paraphaeosphaeria	s__Paraphaeosphaeria_neglecta	OTU1563	2	0	12	15	0	0	64	0	38	259	0	0	0	0	0	39	63	17	78	33	620	0.55	0.000706682
d__Eukaryota	k__Fungi	p__Ascomycota	c__unclassified_p__Ascomycota	o__unclassified_p__Ascomycota	f__unclassified_p__Ascomycota	g__unclassified_p__Ascomycota	s__unclassified_p__Ascomycota	OTU2078	3	0	3	3	2	42	0	31	0	0	0	0	0	0	0	0	6	3	0	0	93	0.4	0.000106002
d__Eukaryota	k__Fungi	p__unclassified_k__Fungi	c__unclassified_k__Fungi	o__unclassified_k__Fungi	f__unclassified_k__Fungi	g__unclassified_k__Fungi	s__unclassified_k__Fungi	OTU587	0	1	0	0	0	0	0	0	0	0	0	0	0	0	0	0	0	0	0	2	3	0.1	3.42e-06
d__Eukaryota	k__Fungi	p__unclassified_k__Fungi	c__unclassified_k__Fungi	o__unclassified_k__Fungi	f__unclassified_k__Fungi	g__unclassified_k__Fungi	s__unclassified_k__Fungi	OTU582	0	2	0	0	0	0	0	0	0	0	0	0	0	0	0	0	0	0	0	0	2	0.05	2.28e-06
d__Eukaryota	k__Fungi	p__Basidiomycota	c__Tremellomycetes	o__Tremellales	f__Bulleribasidiaceae	g__Vishniacozyma	s__Vishniacozyma_dimennae	OTU1554	0	2	0	0	0	0	0	0	204	0	0	0	0	0	0	0	0	0	1	59	266	0.2	0.000303189
d__Eukaryota	k__Fungi	p__Ascomycota	c__Eurotiomycetes	o__Chaetothyriales	f__Trichomeriaceae	g__Alatosessilispora	s__Alatosessilispora_bibrachiata	OTU1928	0	1	3	22	6	138	9	103	0	79	0	0	0	0	0	1	21	8	3	2	396	0.65	0.000451364
d__Eukaryota	k__Fungi	p__Ascomycota	c__Dothideomycetes	o__Pleosporales	f__Anteagloniaceae	g__Anteaglonium	s__Anteaglonium_sp	OTU1218	0	0	1	0	0	0	0	0	0	0	0	0	0	0	0	0	0	0	0	0	1	0.05	1.14e-06
d__Eukaryota	k__Fungi	p__Basidiomycota	c__Agaricomycetes	o__Agaricales	f__unclassified_o__Agaricales	g__unclassified_o__Agaricales	s__unclassified_o__Agaricales	OTU1611	0	0	0	0	0	72	432	0	106	0	64	207	880	277	281	0	0	0	0	0	2319	0.4	0.00264322
d__Eukaryota	k__Fungi	p__Ascomycota	c__Dothideomycetes	o__Capnodiales	f__unclassified_o__Capnodiales	g__unclassified_o__Capnodiales	s__unclassified_o__Capnodiales	OTU1987	0	1	0	2	1	0	0	0	0	0	0	0	0	0	0	0	2	0	0	2	8	0.25	9.12e-06
d__Eukaryota	k__Fungi	p__Ascomycota	c__Sordariomycetes	o__Xylariales	f__Amphisphaeriaceae	g__Amphisphaeria	s__unclassified_g__Amphisphaeria	OTU358	0	0	0	0	0	0	0	0	0	0	0	0	0	0	0	0	7	0	0	0	7	0.05	7.98e-06
d__Eukaryota	k__Fungi	p__Ascomycota	c__Dothideomycetes	o__Pleosporales	f__Pleosporales_fam_Incertae_sedis	g__Pseudorobillarda	s__Pseudorobillarda_phragmitis	OTU909	0	0	0	0	0	0	0	0	0	0	0	0	0	0	18	0	0	0	0	0	18	0.05	2.05e-05
d__Eukaryota	k__Fungi	p__Ascomycota	c__Dothideomycetes	o__Botryosphaeriales	f__Botryosphaeriaceae	g__Botryosphaeria	s__unclassified_g__Botryosphaeria	OTU737	0	0	0	0	0	0	2	0	0	0	0	0	0	0	1	0	0	0	0	0	3	0.1	3.42e-06
d__Eukaryota	k__Fungi	p__Ascomycota	c__Dothideomycetes	o__Pleosporales	f__Didymosphaeriaceae	g__Pseudopithomyces	s__Pseudopithomyces_chartarum	OTU390	5	0	0	0	0	0	0	0	0	0	0	0	56	0	0	10	0	0	0	0	71	0.15	8.09e-05
d__Eukaryota	k__Fungi	p__unclassified_k__Fungi	c__unclassified_k__Fungi	o__unclassified_k__Fungi	f__unclassified_k__Fungi	g__unclassified_k__Fungi	s__unclassified_k__Fungi	OTU1325	0	0	0	0	0	0	0	0	0	0	0	0	0	0	0	0	1	0	0	0	1	0.05	1.14e-06
d__Eukaryota	k__Fungi	p__Ascomycota	c__Dothideomycetes	o__Capnodiales	f__Teratosphaeriaceae	g__Oleoguttula	s__Oleoguttula_sp	OTU1640	0	0	0	0	0	0	0	0	0	410	0	0	0	0	0	0	0	0	0	0	410	0.05	0.000467322
d__Eukaryota	k__Fungi	p__Basidiomycota	c__Agaricostilbomycetes	o__Agaricostilbales	f__Kondoaceae	g__Bensingtonia	s__Bensingtonia_sp	OTU1930	0	0	0	4	6	0	0	0	0	0	0	0	0	0	0	1	0	9	0	44	64	0.25	7.29e-05
d__Eukaryota	k__Fungi	p__Ascomycota	c__Dothideomycetes	o__Pleosporales	f__Didymosphaeriaceae	g__Paraconiothyrium	s__Paraconiothyrium_brasiliense	OTU1966	0	2	0	12	0	0	0	0	0	0	0	0	0	0	0	0	0	0	67	2	83	0.2	9.46e-05
d__Eukaryota	k__Fungi	p__Ascomycota	c__Dothideomycetes	o__Pleosporales	f__Phaeosphaeriaceae	g__Paraphoma	s__Paraphoma_chrysanthemicola	OTU1542	37	97	25	111	1184	2776	14	278	504	368	0	24	34	0	7	160	550	445	350	671	7635	0.9	0.00870244
d__Eukaryota	k__Fungi	p__Basidiomycota	c__Agaricostilbomycetes	o__Agaricostilbales	f__Kondoaceae	g__unclassified_f__Kondoaceae	s__unclassified_f__Kondoaceae	OTU1315	0	0	0	0	0	0	0	0	0	0	0	0	0	0	0	0	0	0	0	7	7	0.05	7.98e-06
d__Eukaryota	k__Fungi	p__Ascomycota	c__Dothideomycetes	o__Pleosporales	f__Torulaceae	g__Torula	s__Torula_sp	OTU92	0	0	0	0	0	0	0	0	0	0	0	0	0	43	0	0	0	0	0	0	43	0.05	4.9e-05
d__Eukaryota	k__Fungi	p__Ascomycota	c__Dothideomycetes	o__Capnodiales	f__Cladosporiaceae	g__Cladosporium	s__Cladosporium_velox	OTU292	0	0	0	0	0	0	0	0	0	0	74	0	0	0	0	0	0	0	0	0	74	0.05	8.43e-05
d__Eukaryota	k__Fungi	p__Ascomycota	c__Eurotiomycetes	o__Eurotiales	f__Aspergillaceae	g__Penicillium	s__Penicillium_ochrochloron	OTU1626	0	0	0	0	0	0	0	0	9	0	0	0	0	0	0	0	0	0	0	1	10	0.1	1.14e-05
d__Eukaryota	k__Fungi	p__Ascomycota	c__Dothideomycetes	o__Capnodiales	f__Cladosporiaceae	g__Cladosporium	s__Cladosporium_aggregatocicatricatum	OTU707	0	0	2	0	0	0	0	0	0	399	50	16	0	38	0	0	0	0	1	0	506	0.3	0.000576743
d__Eukaryota	k__Fungi	p__Basidiomycota	c__unclassified_p__Basidiomycota	o__unclassified_p__Basidiomycota	f__unclassified_p__Basidiomycota	g__unclassified_p__Basidiomycota	s__unclassified_p__Basidiomycota	OTU530	0	1	0	0	0	0	0	0	0	0	0	0	0	0	0	0	0	0	0	0	1	0.05	1.14e-06
d__Eukaryota	k__Fungi	p__Basidiomycota	c__unclassified_p__Basidiomycota	o__unclassified_p__Basidiomycota	f__unclassified_p__Basidiomycota	g__unclassified_p__Basidiomycota	s__unclassified_p__Basidiomycota	OTU537	0	41	0	0	0	0	0	0	0	0	0	0	0	0	0	0	0	0	0	0	41	0.05	4.67e-05
d__Eukaryota	k__Fungi	p__Ascomycota	c__Eurotiomycetes	o__Chaetothyriales	f__Trichomeriaceae	g__Alatosessilispora	s__Alatosessilispora_bibrachiata	OTU525	0	0	4	0	0	0	0	0	0	0	0	0	0	0	0	0	0	1	0	0	5	0.1	5.7e-06
d__Eukaryota	k__Fungi	p__Ascomycota	c__Dothideomycetes	o__Pleosporales	f__unclassified_o__Pleosporales	g__unclassified_o__Pleosporales	s__unclassified_o__Pleosporales	OTU151	1	0	0	0	0	0	0	0	0	0	0	0	0	0	0	0	0	0	0	0	1	0.05	1.14e-06
d__Eukaryota	k__Fungi	p__Basidiomycota	c__Malasseziomycetes	o__Malasseziales	f__Malasseziaceae	g__Malassezia	s__Malassezia_sp	OTU902	0	0	0	0	0	0	0	7	0	4	0	4	2	4	0	0	0	0	0	0	21	0.25	2.39e-05
d__Eukaryota	k__Fungi	p__Ascomycota	c__Dothideomycetes	o__Capnodiales	f__Capnodiales_fam_Incertae_sedis	g__Arthrocatena	s__Arthrocatena_sp	OTU555	0	2	0	2	0	0	0	0	0	0	0	0	0	0	0	0	0	0	0	0	4	0.1	4.56e-06
d__Eukaryota	k__Fungi	p__Basidiomycota	c__Tremellomycetes	o__Tremellales	f__Tremellaceae	g__Tremella	s__Tremella_globispora	OTU297	0	0	201	0	0	0	0	0	0	0	0	0	0	0	0	0	0	0	0	0	201	0.05	0.000229102
d__Eukaryota	k__Fungi	p__Ascomycota	c__Dothideomycetes	o__Pleosporales	f__Anteagloniaceae	g__Anteaglonium	s__Anteaglonium_sp	OTU2101	1	0	1	28	23	0	0	0	0	0	0	0	0	0	0	0	3	1	2	0	59	0.35	6.72e-05
d__Eukaryota	k__Fungi	p__Ascomycota	c__Eurotiomycetes	o__Chaetothyriales	f__Trichomeriaceae	g__unclassified_f__Trichomeriaceae	s__unclassified_f__Trichomeriaceae	OTU460	0	0	0	0	0	0	0	0	0	0	0	0	0	0	0	0	3	0	0	0	3	0.05	3.42e-06
d__Eukaryota	k__Fungi	p__unclassified_k__Fungi	c__unclassified_k__Fungi	o__unclassified_k__Fungi	f__unclassified_k__Fungi	g__unclassified_k__Fungi	s__unclassified_k__Fungi	OTU674	0	0	0	0	1	0	0	0	0	0	0	0	0	0	0	0	0	0	0	1	2	0.1	2.28e-06
d__Eukaryota	k__Fungi	p__Ascomycota	c__Dothideomycetes	o__Pleosporales	f__Didymellaceae	g__Epicoccum	s__Epicoccum_nigrum	OTU1617	143	233	238	122	480	844	122	0	229	393	224	96	304	237	0	1972	552	719	1318	202	8428	0.9	0.00960631
d__Eukaryota	k__Fungi	p__Ascomycota	c__Dothideomycetes	o__Dothideales	f__Dothideaceae	g__Dothidea	s__Dothidea_insculpta	OTU950	4	0	1	0	0	67	0	0	0	3	31	26	0	19	12	0	0	0	1	2	166	0.5	0.000189208
d__Eukaryota	k__Fungi	p__Ascomycota	c__Sordariomycetes	o__Hypocreales	f__Nectriaceae	g__Fusarium	s__unclassified_g__Fusarium	OTU1833	0	0	0	0	0	0	0	0	0	0	0	0	0	0	16	0	0	8	0	0	24	0.1	2.74e-05
d__Eukaryota	k__Fungi	p__Ascomycota	c__Sordariomycetes	o__Diaporthales	f__Valsaceae	g__Phomopsis	s__Phomopsis_prunorum	OTU1599	20	1560	195	9	295	34	4	96	54	136	0	84	0	34	10	6	42	26	7	121	2733	0.9	0.0031151
d__Eukaryota	k__Fungi	p__Ascomycota	c__Eurotiomycetes	o__Chaetothyriales	f__Trichomeriaceae	g__unclassified_f__Trichomeriaceae	s__unclassified_f__Trichomeriaceae	OTU1934	0	0	1	5	21	0	0	0	0	0	0	16	0	0	0	2	36	1	1	0	83	0.4	9.46e-05
d__Eukaryota	k__Fungi	p__Ascomycota	c__Dothideomycetes	o__Venturiales	f__Sympoventuriaceae	g__Scolecobasidium	s__Scolecobasidium_constrictum	OTU609	0	0	1	0	0	0	0	0	0	0	0	0	0	0	0	1	1	0	0	1	4	0.2	4.56e-06
d__Eukaryota	k__Fungi	p__Ascomycota	c__Dothideomycetes	o__Venturiales	f__Sympoventuriaceae	g__Scolecobasidium	s__Scolecobasidium_constrictum	OTU359	0	0	0	0	0	0	0	0	0	0	0	0	0	0	0	1	3	0	0	0	4	0.1	4.56e-06
d__Eukaryota	k__Fungi	p__Ascomycota	c__Archaeorhizomycetes	o__Archaeorhizomycetales	f__Archaeorhizomycetaceae	g__Archaeorhizomyces	s__Archaeorhizomyces_sp	OTU121	0	0	0	0	0	0	0	0	0	0	0	0	0	0	22	0	0	0	0	0	22	0.05	2.51e-05
d__Eukaryota	k__Fungi	p__Ascomycota	c__Dothideomycetes	o__Pleosporales	f__Lophiostomataceae	g__Platystomum	s__unclassified_g__Platystomum	OTU258	0	0	0	0	0	0	0	0	0	0	0	0	0	0	0	0	0	0	12	2	14	0.1	1.6e-05
d__Eukaryota	k__Fungi	p__Basidiomycota	c__Agaricomycetes	o__Agaricales	f__unclassified_o__Agaricales	g__unclassified_o__Agaricales	s__unclassified_o__Agaricales	OTU67	0	0	0	0	0	0	5	0	0	0	0	0	33	0	2	0	0	0	0	0	40	0.15	4.56e-05
d__Eukaryota	k__Fungi	p__unclassified_k__Fungi	c__unclassified_k__Fungi	o__unclassified_k__Fungi	f__unclassified_k__Fungi	g__unclassified_k__Fungi	s__unclassified_k__Fungi	OTU2021	0	0	0	1	0	0	0	0	0	0	0	0	0	0	0	0	0	0	0	0	1	0.05	1.14e-06
d__Eukaryota	k__Fungi	p__Ascomycota	c__Dothideomycetes	o__Capnodiales	f__Cladosporiaceae	g__Rachicladosporium	s__unclassified_g__Rachicladosporium	OTU1735	1	0	0	0	0	0	0	0	0	0	0	0	0	0	0	0	0	0	0	0	1	0.05	1.14e-06
d__Eukaryota	k__Fungi	p__Ascomycota	c__Dothideomycetes	o__Pleosporales	f__Lophiostomataceae	g__Platystomum	s__Platystomum_crataegi	OTU1157	0	0	2	0	1	0	0	0	0	0	0	0	0	0	0	0	0	0	0	0	3	0.1	3.42e-06
d__Eukaryota	k__Fungi	p__Basidiomycota	c__Agaricomycetes	o__Agaricales	f__Pleurotaceae	g__Nematoctonus	s__Nematoctonus_robustus	OTU131	0	0	0	0	0	123	0	0	0	0	0	0	0	0	12	0	0	0	0	0	135	0.1	0.000153874
d__Eukaryota	k__Fungi	p__Ascomycota	c__Dothideomycetes	o__unclassified_c__Dothideomycetes	f__unclassified_c__Dothideomycetes	g__unclassified_c__Dothideomycetes	s__unclassified_c__Dothideomycetes	OTU1340	0	0	0	0	0	0	0	0	0	0	0	0	0	0	0	1	0	0	0	0	1	0.05	1.14e-06
d__Eukaryota	k__Fungi	p__Ascomycota	c__Dothideomycetes	o__Pleosporales	f__Didymellaceae	g__Didymella	s__unclassified_g__Didymella	OTU146	3	0	0	0	0	0	0	0	0	0	0	0	0	0	0	1	1	0	1	0	6	0.2	6.84e-06
d__Eukaryota	k__Fungi	p__Basidiomycota	c__Tremellomycetes	o__Tremellales	f__Bulleribasidiaceae	g__Dioszegia	s__Dioszegia_aurantiaca	OTU424	0	1	0	0	0	0	0	0	0	0	0	0	0	0	0	0	0	0	0	1	2	0.1	2.28e-06
d__Eukaryota	k__Fungi	p__unclassified_k__Fungi	c__unclassified_k__Fungi	o__unclassified_k__Fungi	f__unclassified_k__Fungi	g__unclassified_k__Fungi	s__unclassified_k__Fungi	OTU98	0	0	0	0	0	0	0	0	0	0	0	0	0	21	0	0	0	0	0	0	21	0.05	2.39e-05
d__Eukaryota	k__Fungi	p__Basidiomycota	c__unclassified_p__Basidiomycota	o__unclassified_p__Basidiomycota	f__unclassified_p__Basidiomycota	g__unclassified_p__Basidiomycota	s__unclassified_p__Basidiomycota	OTU1171	0	0	6	0	0	0	0	0	0	0	0	0	0	0	0	0	0	0	0	3	9	0.1	1.03e-05
d__Eukaryota	k__Fungi	p__Ascomycota	c__Dothideomycetes	o__Pleosporales	f__Phaeosphaeriaceae	g__Setophaeosphaeria	s__Setophaeosphaeria_badalingensis	OTU1984	0	0	0	2	0	0	0	0	0	0	0	0	0	0	0	0	0	0	0	0	2	0.05	2.28e-06
d__Eukaryota	k__Fungi	p__Ascomycota	c__Dothideomycetes	o__Capnodiales	f__Mycosphaerellaceae	g__Sphaerulina	s__unclassified_g__Sphaerulina	OTU138	0	0	0	0	0	0	0	0	0	0	0	0	0	0	1	0	0	0	0	0	1	0.05	1.14e-06
d__Eukaryota	k__Fungi	p__Basidiomycota	c__Cystobasidiomycetes	o__Cystobasidiomycetes_ord_Incertae_sedis	f__Buckleyzymaceae	g__Buckleyzyma	s__unclassified_g__Buckleyzyma	OTU1407	0	0	0	0	0	0	53	0	0	0	0	0	0	0	0	0	0	0	0	0	53	0.05	6.04e-05
d__Eukaryota	k__Fungi	p__Ascomycota	c__Dothideomycetes	o__Pleosporales	f__Phaeosphaeriaceae	g__Paraophiobolus	s__Paraophiobolus_arundinis	OTU1927	0	0	0	5	0	0	0	0	0	0	0	0	0	0	0	0	0	1	0	0	6	0.1	6.84e-06
d__Eukaryota	k__Fungi	p__Ascomycota	c__Dothideomycetes	o__Capnodiales	f__Cladosporiaceae	g__Rachicladosporium	s__unclassified_g__Rachicladosporium	OTU1845	0	0	0	0	0	0	0	0	0	0	0	0	0	0	0	0	6	29	0	0	35	0.1	3.99e-05
d__Eukaryota	k__Fungi	p__Basidiomycota	c__Tremellomycetes	o__Tremellales	f__Bulleraceae	g__Genolevuria	s__Genolevuria_sp	OTU1280	5	0	0	0	0	0	0	0	0	0	0	0	0	0	0	1	1	0	0	1	8	0.2	9.12e-06
d__Eukaryota	k__Fungi	p__Basidiomycota	c__Tremellomycetes	o__Filobasidiales	f__Piskurozymaceae	g__Piskurozyma	s__unclassified_g__Piskurozyma	OTU2098	0	0	0	1	0	0	0	0	0	0	0	0	0	0	0	0	0	0	0	0	1	0.05	1.14e-06
d__Eukaryota	k__Fungi	p__Ascomycota	c__Dothideomycetes	o__Capnodiales	f__Teratosphaeriaceae	g__Devriesia	s__Devriesia_pseudoamericana	OTU2100	5	15	1	9	8	0	0	0	0	0	0	0	0	0	0	3	35	2	9	16	103	0.5	0.0001174
d__Eukaryota	k__Fungi	p__Ascomycota	c__Saccharomycetes	o__Saccharomycetales	f__unclassified_o__Saccharomycetales	g__unclassified_o__Saccharomycetales	s__unclassified_o__Saccharomycetales	OTU1499	0	0	1	1	0	540	1474	426	327	1002	1131	615	138	640	302	2	0	1	0	1	6601	0.75	0.00752388
d__Eukaryota	k__Fungi	p__Ascomycota	c__Eurotiomycetes	o__Eurotiales	f__Aspergillaceae	g__Penicillium	s__Penicillium_oxalicum	OTU951	0	0	0	0	0	150	66	0	0	0	0	0	0	0	0	0	0	0	2	0	218	0.15	0.000248478
d__Eukaryota	k__Fungi	p__Chytridiomycota	c__unclassified_p__Chytridiomycota	o__unclassified_p__Chytridiomycota	f__unclassified_p__Chytridiomycota	g__unclassified_p__Chytridiomycota	s__unclassified_p__Chytridiomycota	OTU1968	0	0	1	8	0	0	0	0	0	0	0	0	0	0	0	0	0	0	0	1	10	0.15	1.14e-05
d__Eukaryota	k__Fungi	p__Ascomycota	c__unclassified_p__Ascomycota	o__unclassified_p__Ascomycota	f__unclassified_p__Ascomycota	g__unclassified_p__Ascomycota	s__unclassified_p__Ascomycota	OTU354	0	0	0	0	0	0	0	0	0	0	0	0	0	0	0	0	3	0	0	0	3	0.05	3.42e-06
d__Eukaryota	k__Fungi	p__Ascomycota	c__Dothideomycetes	o__Pleosporales	f__Cucurbitariaceae	g__unclassified_f__Cucurbitariaceae	s__unclassified_f__Cucurbitariaceae	OTU1979	0	0	1	5	0	0	0	0	0	0	0	0	0	0	0	9	0	0	4	5	24	0.25	2.74e-05
d__Eukaryota	k__Fungi	p__Ascomycota	c__Lecanoromycetes	o__Lecanorales	f__unclassified_o__Lecanorales	g__unclassified_o__Lecanorales	s__unclassified_o__Lecanorales	OTU1965	0	0	0	2	0	0	0	0	0	0	0	0	0	0	0	0	0	0	0	0	2	0.05	2.28e-06
d__Eukaryota	k__Fungi	p__Basidiomycota	c__Cystobasidiomycetes	o__unclassified_c__Cystobasidiomycetes	f__unclassified_c__Cystobasidiomycetes	g__unclassified_c__Cystobasidiomycetes	s__unclassified_c__Cystobasidiomycetes	OTU1127	0	0	0	1	0	0	0	0	0	0	0	0	0	0	0	0	0	0	0	0	1	0.05	1.14e-06
d__Eukaryota	k__Fungi	p__unclassified_k__Fungi	c__unclassified_k__Fungi	o__unclassified_k__Fungi	f__unclassified_k__Fungi	g__unclassified_k__Fungi	s__unclassified_k__Fungi	OTU1924	0	0	0	0	0	0	0	0	0	0	0	0	0	0	0	0	0	11	0	0	11	0.05	1.25e-05
d__Eukaryota	k__Fungi	p__Ascomycota	c__Dothideomycetes	o__Capnodiales	f__unclassified_o__Capnodiales	g__unclassified_o__Capnodiales	s__unclassified_o__Capnodiales	OTU66	0	0	0	0	0	0	0	0	0	0	0	0	111	0	0	0	0	0	0	0	111	0.05	0.000126519
d__Eukaryota	k__Fungi	p__Ascomycota	c__Leotiomycetes	o__Helotiales	f__Helotiaceae	g__Articulospora	s__Articulospora_sp	OTU1504	0	0	0	0	0	0	0	0	96	0	0	0	0	0	0	0	0	0	0	53	149	0.1	0.000169832
d__Eukaryota	k__Fungi	p__Ascomycota	c__Dothideomycetes	o__Pleosporales	f__Didymosphaeriaceae	g__unclassified_f__Didymosphaeriaceae	s__unclassified_f__Didymosphaeriaceae	OTU1849	0	3	0	0	0	0	0	0	0	0	0	0	0	0	0	2	0	3	0	0	8	0.15	9.12e-06
d__Eukaryota	k__Fungi	p__Ascomycota	c__Leotiomycetes	o__Helotiales	f__unclassified_o__Helotiales	g__unclassified_o__Helotiales	s__unclassified_o__Helotiales	OTU1290	0	0	0	1	0	0	0	0	0	0	0	0	0	0	0	0	2	0	0	2	5	0.15	5.7e-06
d__Eukaryota	k__Fungi	p__Ascomycota	c__Dothideomycetes	o__Pleosporales	f__Lophiotremataceae	g__unclassified_f__Lophiotremataceae	s__unclassified_f__Lophiotremataceae	OTU1884	1	2	0	0	0	0	0	0	0	0	0	0	0	0	0	0	3	32	2	0	40	0.25	4.56e-05
d__Eukaryota	k__Fungi	p__Basidiomycota	c__Agaricomycetes	o__Polyporales	f__Hyphodermataceae	g__Hyphoderma	s__Hyphoderma_subsetigerum	OTU63	0	0	0	0	0	0	0	0	0	0	0	259	124	459	13	0	0	0	0	0	855	0.2	0.000974537
d__Eukaryota	k__Fungi	p__Ascomycota	c__Orbiliomycetes	o__Orbiliales	f__Orbiliaceae	g__Retiarius	s__Retiarius_sp	OTU1992	0	1	0	2	0	0	0	0	0	0	0	0	0	0	0	2	0	0	0	0	5	0.15	5.7e-06
d__Eukaryota	k__Fungi	p__Ascomycota	c__Dothideomycetes	o__Tubeufiales	f__Tubeufiaceae	g__unclassified_f__Tubeufiaceae	s__unclassified_f__Tubeufiaceae	OTU15	0	0	0	0	0	0	0	0	0	0	4	0	0	0	0	0	0	0	0	0	4	0.05	4.56e-06
d__Eukaryota	k__Fungi	p__Ascomycota	c__Dothideomycetes	o__Mytilinidiales	f__Mytilinidiaceae	g__Pseudocamaropycnis	s__Pseudocamaropycnis_sp	OTU1142	0	0	0	0	0	0	0	0	0	0	0	0	0	0	0	5	0	0	0	11	16	0.1	1.82e-05
d__Eukaryota	k__Fungi	p__Ascomycota	c__Eurotiomycetes	o__Eurotiales	f__Aspergillaceae	g__Aspergillus	s__unclassified_g__Aspergillus	OTU873	0	0	0	0	0	0	0	0	0	0	44	31	21	0	0	0	0	0	0	0	96	0.15	0.000109422
d__Eukaryota	k__Fungi	p__Ascomycota	c__Sordariomycetes	o__Xylariales	f__Amphisphaeriaceae	g__Amphisphaeria	s__Amphisphaeria_sp	OTU293	0	0	0	0	0	0	0	0	0	0	0	0	0	0	0	0	2	0	0	0	2	0.05	2.28e-06
d__Eukaryota	k__Fungi	p__Ascomycota	c__Dothideomycetes	o__Capnodiales	f__Teratosphaeriaceae	g__Catenulostroma	s__Catenulostroma_sp	OTU1721	1	0	0	0	0	0	0	0	0	0	0	0	0	0	0	0	0	0	0	0	1	0.05	1.14e-06
d__Eukaryota	k__Fungi	p__Ascomycota	c__Sordariomycetes	o__Xylariales	f__unclassified_o__Xylariales	g__unclassified_o__Xylariales	s__unclassified_o__Xylariales	OTU1045	0	0	1	0	0	0	0	0	0	0	0	0	0	0	0	0	0	0	0	0	1	0.05	1.14e-06
d__Eukaryota	k__Fungi	p__Basidiomycota	c__Agaricomycetes	o__Cantharellales	f__Hydnaceae	g__unclassified_f__Hydnaceae	s__Hydnaceae_sp	OTU1531	0	0	0	0	0	0	0	0	60	0	0	0	0	0	0	0	0	0	0	0	60	0.05	6.84e-05
d__Eukaryota	k__Fungi	p__Basidiomycota	c__unclassified_p__Basidiomycota	o__unclassified_p__Basidiomycota	f__unclassified_p__Basidiomycota	g__unclassified_p__Basidiomycota	s__unclassified_p__Basidiomycota	OTU35	0	0	0	0	0	0	0	0	0	0	0	450	0	0	0	0	0	0	0	0	450	0.05	0.000512914
d__Eukaryota	k__Fungi	p__Ascomycota	c__Dothideomycetes	o__Pleosporales	f__Melanommataceae	g__Herpotrichia	s__Herpotrichia_parasitica	OTU780	0	1	0	0	0	0	0	0	0	0	0	0	0	0	0	0	0	0	0	0	1	0.05	1.14e-06
d__Eukaryota	k__Fungi	p__Ascomycota	c__Dothideomycetes	o__unclassified_c__Dothideomycetes	f__unclassified_c__Dothideomycetes	g__unclassified_c__Dothideomycetes	s__unclassified_c__Dothideomycetes	OTU1914	2	0	0	0	3	0	0	0	0	0	0	0	0	0	0	0	1	1	2	1	10	0.3	1.14e-05
d__Eukaryota	k__Fungi	p__Ascomycota	c__Sordariomycetes	o__Xylariales	f__unclassified_o__Xylariales	g__unclassified_o__Xylariales	s__unclassified_o__Xylariales	OTU1190	0	0	18	0	0	0	0	0	0	0	0	0	0	0	0	0	0	0	0	0	18	0.05	2.05e-05
d__Eukaryota	k__Fungi	p__Ascomycota	c__Dothideomycetes	o__Capnodiales	f__Cladosporiaceae	g__Rachicladosporium	s__unclassified_g__Rachicladosporium	OTU229	1	18	1	2	0	0	0	0	0	0	0	0	0	0	0	0	0	1	9	0	32	0.3	3.65e-05
d__Eukaryota	k__Fungi	p__Ascomycota	c__Dothideomycetes	o__Pleosporales	f__Pleosporaceae	g__Alternaria	s__Alternaria_chlamydosporigena	OTU1641	0	0	0	0	0	0	0	0	0	106	0	0	0	0	0	0	0	0	0	0	106	0.05	0.00012082
d__Eukaryota	k__Fungi	p__Ascomycota	c__Leotiomycetes	o__unclassified_c__Leotiomycetes	f__unclassified_c__Leotiomycetes	g__unclassified_c__Leotiomycetes	s__unclassified_c__Leotiomycetes	OTU107	0	0	0	0	0	0	0	0	0	0	0	0	0	38	0	0	0	0	0	0	38	0.05	4.33e-05
d__Eukaryota	k__Fungi	p__Ascomycota	c__Dothideomycetes	o__Pleosporales	f__unclassified_o__Pleosporales	g__unclassified_o__Pleosporales	s__unclassified_o__Pleosporales	OTU2009	0	0	0	9	11	0	0	0	0	0	0	0	0	0	0	0	0	0	9	0	29	0.15	3.31e-05
d__Eukaryota	k__Fungi	p__Ascomycota	c__Dothideomycetes	o__Pleosporales	f__unclassified_o__Pleosporales	g__unclassified_o__Pleosporales	s__unclassified_o__Pleosporales	OTU1843	0	0	0	0	0	0	0	0	0	0	0	0	0	0	0	8	0	2	0	1	11	0.15	1.25e-05
d__Eukaryota	k__Fungi	p__Ascomycota	c__Dothideomycetes	o__Pleosporales	f__Phaeosphaeriaceae	g__Neosetophoma	s__unclassified_g__Neosetophoma	OTU470	0	0	0	0	0	0	0	0	0	0	0	0	0	0	2	0	0	0	0	0	2	0.05	2.28e-06
d__Eukaryota	k__Fungi	p__Ascomycota	c__Dothideomycetes	o__Pleosporales	f__unclassified_o__Pleosporales	g__unclassified_o__Pleosporales	s__unclassified_o__Pleosporales	OTU361	0	0	0	0	0	0	0	0	0	0	0	0	0	0	0	0	5	0	0	0	5	0.05	5.7e-06
d__Eukaryota	k__Fungi	p__Basidiomycota	c__Tremellomycetes	o__Tremellales	f__Tremellaceae	g__Cryptococcus_f__Tremellaceae	s__Cryptococcus_dimennae	OTU2081	0	3	0	1	0	0	0	0	0	0	0	0	0	0	0	0	0	0	0	6	10	0.15	1.14e-05
d__Eukaryota	k__Fungi	p__unclassified_k__Fungi	c__unclassified_k__Fungi	o__unclassified_k__Fungi	f__unclassified_k__Fungi	g__unclassified_k__Fungi	s__unclassified_k__Fungi	OTU1681	0	0	0	0	1	0	0	0	0	0	0	0	0	0	0	0	0	9	0	0	10	0.1	1.14e-05
d__Eukaryota	k__Fungi	p__unclassified_k__Fungi	c__unclassified_k__Fungi	o__unclassified_k__Fungi	f__unclassified_k__Fungi	g__unclassified_k__Fungi	s__unclassified_k__Fungi	OTU1131	0	0	0	0	0	0	0	0	0	0	0	0	0	0	0	0	0	0	1	0	1	0.05	1.14e-06
d__Eukaryota	k__Fungi	p__Ascomycota	c__Dothideomycetes	o__Capnodiales	f__Cladosporiaceae	g__Cladosporium	s__Cladosporium_grevilleae	OTU1820	0	0	0	0	0	0	0	0	0	0	0	0	0	0	0	0	0	2	0	0	2	0.05	2.28e-06
d__Eukaryota	k__Fungi	p__Basidiomycota	c__Tremellomycetes	o__Tremellales	f__Trimorphomycetaceae	g__Sugitazyma	s__unclassified_g__Sugitazyma	OTU1087	0	0	0	0	0	0	0	0	0	0	0	0	0	0	0	0	0	0	0	2	2	0.05	2.28e-06
d__Eukaryota	k__Fungi	p__Basidiomycota	c__Agaricostilbomycetes	o__Agaricostilbales	f__unclassified_o__Agaricostilbales	g__unclassified_o__Agaricostilbales	s__unclassified_o__Agaricostilbales	OTU2129	0	0	1	5	2	0	0	0	0	0	0	0	0	0	0	3	0	4	15	0	30	0.3	3.42e-05
d__Eukaryota	k__Fungi	p__Ascomycota	c__unclassified_p__Ascomycota	o__unclassified_p__Ascomycota	f__unclassified_p__Ascomycota	g__unclassified_p__Ascomycota	s__unclassified_p__Ascomycota	OTU903	0	0	0	0	0	0	0	0	0	0	0	0	0	0	0	0	0	1	0	0	1	0.05	1.14e-06
d__Eukaryota	k__Fungi	p__Ascomycota	c__Dothideomycetes	o__Dothideomycetes_ord_Incertae_sedis	f__Dothideomycetes_fam_Incertae_sedis	g__Neocladophialophora	s__Neocladophialophora_quercina	OTU845	0	0	0	0	1	0	0	0	0	0	0	0	0	0	0	0	0	0	0	1	2	0.1	2.28e-06
d__Eukaryota	k__Fungi	p__Ascomycota	c__Dothideomycetes	o__Pleosporales	f__Pleosporaceae	g__Neocamarosporium	s__Neocamarosporium_goegapense	OTU153	11	0	0	0	0	0	0	0	0	0	0	0	0	0	0	0	0	0	0	0	11	0.05	1.25e-05
d__Eukaryota	k__Fungi	p__Ascomycota	c__Leotiomycetes	o__Helotiales	f__Myxotrichaceae	g__unclassified_f__Myxotrichaceae	s__unclassified_f__Myxotrichaceae	OTU1425	0	0	0	0	0	0	4	0	0	0	0	0	3	0	0	0	0	0	0	0	7	0.1	7.98e-06
d__Eukaryota	k__Fungi	p__Basidiomycota	c__Tremellomycetes	o__Tremellales	f__Bulleribasidiaceae	g__Hannaella	s__Hannaella_kunmingensis	OTU1357	0	0	0	0	0	0	0	0	0	0	0	0	0	0	0	9	0	0	0	0	9	0.05	1.03e-05
d__Eukaryota	k__Fungi	p__Ascomycota	c__Dothideomycetes	o__Capnodiales	f__Teratosphaeriaceae	g__Lapidomyces	s__Lapidomyces_sp	OTU1480	49	766	413	1427	1185	1712	662	414	183	874	146	93	0	148	172	274	565	139	86	681	9989	0.95	0.0113856
d__Eukaryota	k__Fungi	p__Ascomycota	c__Sordariomycetes	o__unclassified_c__Sordariomycetes	f__unclassified_c__Sordariomycetes	g__unclassified_c__Sordariomycetes	s__unclassified_c__Sordariomycetes	OTU56	0	0	0	0	0	0	0	0	0	0	0	28	0	0	0	0	0	0	0	0	28	0.05	3.19e-05
d__Eukaryota	k__Fungi	p__unclassified_k__Fungi	c__unclassified_k__Fungi	o__unclassified_k__Fungi	f__unclassified_k__Fungi	g__unclassified_k__Fungi	s__unclassified_k__Fungi	OTU939	0	0	0	0	0	0	0	99	0	0	0	0	0	0	0	0	0	0	0	0	99	0.05	0.000112841
d__Eukaryota	k__Fungi	p__Basidiomycota	c__Tremellomycetes	o__Tremellales	f__Bulleribasidiaceae	g__Vishniacozyma	s__Vishniacozyma_taibaiensis	OTU660	1	0	0	0	0	0	0	0	0	0	0	0	0	0	0	0	0	0	0	0	1	0.05	1.14e-06
d__Eukaryota	k__Fungi	p__unclassified_k__Fungi	c__unclassified_k__Fungi	o__unclassified_k__Fungi	f__unclassified_k__Fungi	g__unclassified_k__Fungi	s__unclassified_k__Fungi	OTU936	0	0	0	0	0	0	0	0	0	0	0	87	0	0	0	0	0	0	0	0	87	0.05	9.92e-05
d__Eukaryota	k__Fungi	p__Ascomycota	c__Leotiomycetes	o__Helotiales	f__Helotiales_fam_Incertae_sedis	g__Tapesia	s__Tapesia_fusca	OTU282	0	25	0	9	1	0	3	0	2	0	0	0	0	0	0	4	2	0	0	18	64	0.4	7.29e-05
d__Eukaryota	k__Fungi	p__Ascomycota	c__Leotiomycetes	o__Helotiales	f__Helotiales_fam_Incertae_sedis	g__Xenopolyscytalum	s__Xenopolyscytalum_pinea	OTU218	1	0	9	3	7	0	0	153	0	0	0	0	0	0	0	62	12	0	41	9	297	0.45	0.000338523
d__Eukaryota	k__Fungi	p__Ascomycota	c__Leotiomycetes	o__Helotiales	f__Hyaloscyphaceae	g__Rodwayella	s__Rodwayella_sessilis	OTU334	0	0	0	0	1	0	0	0	0	0	0	0	0	0	0	0	12	0	0	0	13	0.1	1.48e-05
d__Eukaryota	k__Fungi	p__Ascomycota	c__Eurotiomycetes	o__Chaetothyriales	f__Cyphellophoraceae	g__Cyphellophora	s__unclassified_g__Cyphellophora	OTU1859	0	0	2	1	5	0	0	0	0	0	0	0	0	0	0	39	1	4	6	3	61	0.4	6.95e-05
d__Eukaryota	k__Fungi	p__Ascomycota	c__Sordariomycetes	o__Hypocreales	f__Nectriaceae	g__unclassified_f__Nectriaceae	s__unclassified_f__Nectriaceae	OTU990	0	0	0	0	3	0	0	0	0	0	0	0	0	30	0	0	0	0	0	0	33	0.1	3.76e-05
d__Eukaryota	k__Fungi	p__Ascomycota	c__Dothideomycetes	o__Pleosporales	f__Pleosporaceae	g__Curvularia	s__unclassified_g__Curvularia	OTU1351	0	0	0	0	0	0	0	0	0	0	0	0	0	0	0	1	0	0	0	0	1	0.05	1.14e-06
d__Eukaryota	k__Fungi	p__Ascomycota	c__Eurotiomycetes	o__Eurotiales	f__Aspergillaceae	g__Aspergillus	s__unclassified_g__Aspergillus	OTU1581	0	0	0	0	0	0	0	0	43	0	0	0	0	0	0	0	0	0	0	0	43	0.05	4.9e-05
d__Eukaryota	k__Fungi	p__Ascomycota	c__Dothideomycetes	o__Myriangiales	f__Myriangiales_fam_Incertae_sedis	g__Endosporium	s__Endosporium_aviarium	OTU1746	0	0	0	0	0	0	0	0	0	0	0	0	0	0	0	0	0	1	0	0	1	0.05	1.14e-06
d__Eukaryota	k__Fungi	p__Ascomycota	c__Sordariomycetes	o__Sordariales	f__Chaetomiaceae	g__Chaetomium	s__Chaetomium_sphaerale	OTU890	0	0	0	0	0	0	0	0	0	61	0	0	0	0	0	0	0	0	0	0	61	0.05	6.95e-05
d__Eukaryota	k__Fungi	p__Basidiomycota	c__unclassified_p__Basidiomycota	o__unclassified_p__Basidiomycota	f__unclassified_p__Basidiomycota	g__unclassified_p__Basidiomycota	s__unclassified_p__Basidiomycota	OTU836	29	10	0	0	5	0	0	0	0	206	0	0	0	0	21	0	34	2	4	15	326	0.45	0.000371578
d__Eukaryota	k__Fungi	p__Basidiomycota	c__unclassified_p__Basidiomycota	o__unclassified_p__Basidiomycota	f__unclassified_p__Basidiomycota	g__unclassified_p__Basidiomycota	s__unclassified_p__Basidiomycota	OTU1313	0	0	0	1	0	0	0	0	0	0	0	0	0	0	0	0	1	0	0	0	2	0.1	2.28e-06
d__Eukaryota	k__Fungi	p__unclassified_k__Fungi	c__unclassified_k__Fungi	o__unclassified_k__Fungi	f__unclassified_k__Fungi	g__unclassified_k__Fungi	s__unclassified_k__Fungi	OTU36	0	0	0	0	0	0	0	0	0	0	0	14	0	0	0	0	0	0	0	0	14	0.05	1.6e-05
d__Eukaryota	k__Fungi	p__Ascomycota	c__Dothideomycetes	o__Pleosporales	f__unclassified_o__Pleosporales	g__unclassified_o__Pleosporales	s__unclassified_o__Pleosporales	OTU147	7	0	0	0	0	0	0	0	0	0	1	0	0	0	0	0	0	0	0	0	8	0.1	9.12e-06
d__Eukaryota	k__Fungi	p__Ascomycota	c__Sordariomycetes	o__Xylariales	f__Apiosporaceae	g__Arthrinium	s__Arthrinium_rasikravindrae	OTU59	0	0	0	0	0	0	0	0	0	0	0	9	0	0	0	0	0	0	0	0	9	0.05	1.03e-05
d__Eukaryota	k__Fungi	p__Basidiomycota	c__Microbotryomycetes	o__Microbotryomycetes_ord_Incertae_sedis	f__Chrysozymaceae	g__Yurkovia	s__Yurkovia_mendeliana	OTU2126	0	0	0	5	1	0	0	0	0	0	0	0	0	0	0	0	1	0	0	0	7	0.15	7.98e-06
d__Eukaryota	k__Fungi	p__Basidiomycota	c__Tremellomycetes	o__unclassified_c__Tremellomycetes	f__unclassified_c__Tremellomycetes	g__unclassified_c__Tremellomycetes	s__unclassified_c__Tremellomycetes	OTU2039	2	1	3	1	0	0	0	0	0	0	0	0	0	0	0	0	0	0	0	0	7	0.2	7.98e-06
d__Eukaryota	k__Fungi	p__Ascomycota	c__Eurotiomycetes	o__Eurotiales	f__Aspergillaceae	g__Penicillium	s__unclassified_g__Penicillium	OTU78	0	0	0	0	0	0	0	0	0	0	0	0	24	0	4	0	0	0	0	0	28	0.1	3.19e-05
d__Eukaryota	k__Fungi	p__Ascomycota	c__Eurotiomycetes	o__Chaetothyriales	f__Trichomeriaceae	g__Knufia	s__Knufia_peltigerae	OTU2070	3	2	10	17	53	0	0	0	0	0	0	26	0	0	0	23	5	7	17	15	178	0.55	0.000202886
d__Eukaryota	k__Fungi	p__Ascomycota	c__Dothideomycetes	o__Pleosporales	f__Didymellaceae	g__Didymella	s__Didymella_rosea	OTU1586	666	892	297	787	2221	1124	2307	515	601	539	1	62	1964	174	30	1597	584	1446	6609	845	23261	1	0.0265131
d__Eukaryota	k__Fungi	p__unclassified_k__Fungi	c__unclassified_k__Fungi	o__unclassified_k__Fungi	f__unclassified_k__Fungi	g__unclassified_k__Fungi	s__unclassified_k__Fungi	OTU1916	0	0	6	5	0	0	0	0	0	0	0	0	37	0	0	11	0	5	0	0	64	0.25	7.29e-05
d__Eukaryota	k__Fungi	p__Ascomycota	c__Dothideomycetes	o__Pleosporales	f__Phaeosphaeriaceae	g__Phaeosphaeria	s__Phaeosphaeria_microscopica	OTU1562	6	137	8	48	146	0	67	0	249	0	0	72	0	0	74	72	164	50	18	209	1320	0.7	0.00150455
d__Eukaryota	k__Fungi	p__Ascomycota	c__Dothideomycetes	o__Pleosporales	f__Periconiaceae	g__Periconia	s__Periconia_byssoides	OTU1051	0	2	6	9	0	0	0	0	0	0	28	0	0	5	0	3	2	0	2	1	58	0.45	6.61e-05
d__Eukaryota	k__Fungi	p__Ascomycota	c__Dothideomycetes	o__Capnodiales	f__Capnodiales_fam_Incertae_sedis	g__Arthrocatena	s__Arthrocatena_sp	OTU1580	9	1	3	57	16	0	71	3	137	0	133	0	0	0	0	7	14	23	0	4	478	0.65	0.000544829
d__Eukaryota	k__Fungi	p__Basidiomycota	c__Tremellomycetes	o__Tremellales	f__Bulleribasidiaceae	g__Hannaella	s__unclassified_g__Hannaella	OTU1373	0	0	0	0	0	0	0	0	0	0	0	0	0	0	0	3	0	0	0	0	3	0.05	3.42e-06
d__Eukaryota	k__Fungi	p__Ascomycota	c__Leotiomycetes	o__Helotiales	f__Hyaloscyphaceae	g__unclassified_f__Hyaloscyphaceae	s__unclassified_f__Hyaloscyphaceae	OTU1536	0	0	0	0	0	0	0	0	66	0	0	0	0	0	0	0	0	0	0	0	66	0.05	7.52e-05
d__Eukaryota	k__Fungi	p__Ascomycota	c__Saccharomycetes	o__Saccharomycetales	f__Saccharomycetaceae	g__Saccharomyces	s__Saccharomyces_sp	OTU1559	0	0	0	0	0	0	3	0	10	20	5	5	2	5	1	0	0	0	0	0	51	0.4	5.81e-05
d__Eukaryota	k__Fungi	p__Ascomycota	c__Dothideomycetes	o__Pleosporales	f__unclassified_o__Pleosporales	g__unclassified_o__Pleosporales	s__unclassified_o__Pleosporales	OTU1090	0	0	0	0	0	0	0	0	0	0	0	0	0	0	0	0	0	0	0	1	1	0.05	1.14e-06
d__Eukaryota	k__Fungi	p__Ascomycota	c__Eurotiomycetes	o__Eurotiales	f__Trichocomaceae	g__Talaromyces	s__unclassified_g__Talaromyces	OTU2051	0	0	1	2	1	24	0	36	127	0	0	113	75	0	256	0	0	1	2	0	638	0.55	0.000727198
d__Eukaryota	k__Fungi	p__Basidiomycota	c__Agaricomycetes	o__Polyporales	f__Coriolaceae	g__Trametes	s__Trametes_hirsuta	OTU1576	0	0	0	0	0	0	0	0	243	426	0	437	0	124	172	0	0	0	0	0	1402	0.25	0.00159801
d__Eukaryota	k__Fungi	p__Zoopagomycota	c__Zoopagomycetes	o__Zoopagales	f__Piptocephalidaceae	g__Syncephalis	s__Syncephalis_obconica	OTU1451	0	0	0	0	0	0	0	30	0	0	0	0	0	0	0	0	0	0	0	0	30	0.05	3.42e-05
d__Eukaryota	k__Fungi	p__Basidiomycota	c__Cystobasidiomycetes	o__Erythrobasidiales	f__unclassified_o__Erythrobasidiales	g__unclassified_o__Erythrobasidiales	s__Erythrobasidiales_sp	OTU1950	0	21	14	12	10	0	0	0	0	0	0	0	0	0	0	1	10	13	2	4	87	0.45	9.92e-05
d__Eukaryota	k__Fungi	p__Ascomycota	c__Eurotiomycetes	o__Chaetothyriales	f__Cyphellophoraceae	g__Cyphellophora	s__Cyphellophora_jingdongensis	OTU673	0	0	0	0	0	0	0	0	0	0	0	0	0	0	0	0	0	0	0	3	3	0.05	3.42e-06
d__Eukaryota	k__Fungi	p__Ascomycota	c__Eurotiomycetes	o__Chaetothyriales	f__Trichomeriaceae	g__Trichomerium	s__unclassified_g__Trichomerium	OTU595	0	2	0	0	0	0	0	0	0	0	0	0	0	0	0	0	0	0	0	0	2	0.05	2.28e-06
d__Eukaryota	k__Fungi	p__Ascomycota	c__Dothideomycetes	o__Capnodiales	f__Teratosphaeriaceae	g__Catenulostroma	s__Catenulostroma_protearum	OTU547	1	19	1	0	1	0	0	0	0	0	0	0	0	0	0	10	0	0	0	0	32	0.25	3.65e-05
d__Eukaryota	k__Fungi	p__Ascomycota	c__unclassified_p__Ascomycota	o__unclassified_p__Ascomycota	f__unclassified_p__Ascomycota	g__unclassified_p__Ascomycota	s__unclassified_p__Ascomycota	OTU1533	13	7	10	5	3	5	0	0	9	0	0	0	0	0	0	0	4	3	0	5	64	0.5	7.29e-05
d__Eukaryota	k__Fungi	p__Basidiomycota	c__Agaricostilbomycetes	o__Agaricostilbales	f__Chionosphaeraceae	g__unclassified_f__Chionosphaeraceae	s__unclassified_f__Chionosphaeraceae	OTU1918	0	0	0	0	0	0	0	0	0	0	0	0	0	0	0	0	0	8	0	0	8	0.05	9.12e-06
d__Eukaryota	k__Fungi	p__Ascomycota	c__unclassified_p__Ascomycota	o__unclassified_p__Ascomycota	f__unclassified_p__Ascomycota	g__unclassified_p__Ascomycota	s__unclassified_p__Ascomycota	OTU1537	0	0	0	0	0	0	0	0	93	0	0	0	0	0	0	0	0	27	0	4	124	0.15	0.000141336
d__Eukaryota	k__Fungi	p__Ascomycota	c__Dothideomycetes	o__Pleosporales	f__unclassified_o__Pleosporales	g__unclassified_o__Pleosporales	s__unclassified_o__Pleosporales	OTU1852	0	0	0	0	0	0	0	0	0	0	0	0	0	0	0	0	0	2	0	0	2	0.05	2.28e-06
d__Eukaryota	k__Fungi	p__Ascomycota	c__Leotiomycetes	o__Helotiales	f__Hyaloscyphaceae	g__Lachnum	s__Lachnum_virgineum	OTU874	0	0	3	0	2	0	0	0	0	0	0	0	0	0	0	0	0	0	1	0	6	0.15	6.84e-06
d__Eukaryota	k__Fungi	p__Ascomycota	c__Dothideomycetes	o__Pleosporales	f__Pleosporales_fam_Incertae_sedis	g__Nigrograna	s__Nigrograna_cangshanensis	OTU1888	0	0	0	0	0	0	0	0	0	0	0	0	0	0	0	1	0	2	0	0	3	0.1	3.42e-06
d__Eukaryota	k__Fungi	p__Ascomycota	c__Taphrinomycetes	o__Taphrinales	f__Taphrinaceae	g__unclassified_f__Taphrinaceae	s__unclassified_f__Taphrinaceae	OTU1527	4	79	53	250	33	0	0	0	98	0	118	0	0	0	0	18	15	7	16	6	697	0.6	0.000794447
d__Eukaryota	k__Fungi	p__Basidiomycota	c__Agaricomycetes	o__Agaricales	f__unclassified_o__Agaricales	g__unclassified_o__Agaricales	s__unclassified_o__Agaricales	OTU1378	0	0	0	0	0	0	0	0	0	0	0	0	0	0	0	1	0	0	0	0	1	0.05	1.14e-06
d__Eukaryota	k__Fungi	p__Basidiomycota	c__Agaricomycetes	o__Polyporales	f__Meruliaceae	g__Phlebia	s__Phlebia_rufa	OTU28	0	0	0	0	0	0	0	0	0	0	77	0	0	0	0	0	0	0	0	0	77	0.05	8.78e-05
d__Eukaryota	k__Fungi	p__Ascomycota	c__Dothideomycetes	o__Capnodiales	f__unclassified_o__Capnodiales	g__unclassified_o__Capnodiales	s__unclassified_o__Capnodiales	OTU1442	0	0	0	0	0	0	1	2	0	0	0	0	0	0	0	0	0	0	0	1	4	0.15	4.56e-06
d__Eukaryota	k__Fungi	p__Ascomycota	c__Dothideomycetes	o__Pleosporales	f__unclassified_o__Pleosporales	g__unclassified_o__Pleosporales	s__unclassified_o__Pleosporales	OTU458	0	0	0	0	3	0	0	0	0	0	0	0	0	0	0	0	0	0	0	0	3	0.05	3.42e-06
d__Eukaryota	k__Fungi	p__unclassified_k__Fungi	c__unclassified_k__Fungi	o__unclassified_k__Fungi	f__unclassified_k__Fungi	g__unclassified_k__Fungi	s__unclassified_k__Fungi	OTU287	0	0	0	0	0	0	0	0	0	0	0	0	0	0	0	0	1	0	0	0	1	0.05	1.14e-06
d__Eukaryota	k__Fungi	p__unclassified_k__Fungi	c__unclassified_k__Fungi	o__unclassified_k__Fungi	f__unclassified_k__Fungi	g__unclassified_k__Fungi	s__unclassified_k__Fungi	OTU1358	0	0	0	0	0	0	0	0	0	0	0	0	0	0	0	1	0	0	0	0	1	0.05	1.14e-06
d__Eukaryota	k__Fungi	p__Ascomycota	c__Eurotiomycetes	o__Chaetothyriales	f__Chaetothyriaceae	g__Camptophora	s__Camptophora_sp	OTU1960	0	0	0	1	0	0	0	0	0	0	0	0	0	0	0	0	0	0	0	1	2	0.1	2.28e-06
d__Eukaryota	k__Fungi	p__Basidiomycota	c__Agaricostilbomycetes	o__Agaricostilbales	f__Chionosphaeraceae	g__Stilbum	s__unclassified_g__Stilbum	OTU2025	3	3	8	12	21	0	155	211	0	0	0	0	0	0	31	29	10	13	23	10	529	0.65	0.000602959
d__Eukaryota	k__Fungi	p__Ascomycota	c__Dothideomycetes	o__Pleosporales	f__unclassified_o__Pleosporales	g__unclassified_o__Pleosporales	s__unclassified_o__Pleosporales	OTU1078	0	0	0	0	0	0	0	0	0	0	0	0	0	0	0	0	2	0	0	3	5	0.1	5.7e-06
d__Eukaryota	k__Fungi	p__Basidiomycota	c__Agaricomycetes	o__Polyporales	f__Meruliaceae	g__Porostereum	s__Porostereum_spadiceum	OTU2123	1	0	8	3	2	266	324	565	288	1358	3665	8081	2774	5364	7017	10	0	0	3	2	29731	0.85	0.0338877
d__Eukaryota	k__Fungi	p__Ascomycota	c__Dothideomycetes	o__Pleosporales	f__Phaeosphaeriaceae	g__Neosetophoma	s__Neosetophoma_samararum	OTU1622	0	0	0	0	0	0	0	0	40	0	95	0	36	0	0	0	0	0	0	0	171	0.15	0.000194907
d__Eukaryota	k__Fungi	p__Ascomycota	c__unclassified_p__Ascomycota	o__unclassified_p__Ascomycota	f__unclassified_p__Ascomycota	g__unclassified_p__Ascomycota	s__unclassified_p__Ascomycota	OTU2048	3	1	11	7	4	0	0	0	0	0	0	0	0	0	0	3	2	6	0	2	39	0.45	4.45e-05
d__Eukaryota	k__Fungi	p__Ascomycota	c__Dothideomycetes	o__unclassified_c__Dothideomycetes	f__unclassified_c__Dothideomycetes	g__unclassified_c__Dothideomycetes	s__unclassified_c__Dothideomycetes	OTU1083	0	1	0	0	0	0	0	0	0	0	0	0	0	0	0	0	2	0	0	5	8	0.15	9.12e-06
d__Eukaryota	k__Fungi	p__Ascomycota	c__unclassified_p__Ascomycota	o__unclassified_p__Ascomycota	f__unclassified_p__Ascomycota	g__unclassified_p__Ascomycota	s__unclassified_p__Ascomycota	OTU2043	1	24	1	63	3	0	0	0	44	0	0	0	0	0	0	0	0	2	0	5	143	0.4	0.000162993
d__Eukaryota	k__Fungi	p__Ascomycota	c__Dothideomycetes	o__Pleosporales	f__unclassified_o__Pleosporales	g__unclassified_o__Pleosporales	s__unclassified_o__Pleosporales	OTU1453	0	0	0	0	0	1	1	2	0	0	0	0	0	0	0	0	1	0	0	0	5	0.2	5.7e-06
d__Eukaryota	k__Fungi	p__Basidiomycota	c__unclassified_p__Basidiomycota	o__unclassified_p__Basidiomycota	f__unclassified_p__Basidiomycota	g__unclassified_p__Basidiomycota	s__unclassified_p__Basidiomycota	OTU2145	0	3	38	206	8	0	0	0	0	0	0	0	107	0	0	88	56	135	13	13	667	0.5	0.000760253
d__Eukaryota	k__Fungi	p__Ascomycota	c__Dothideomycetes	o__Pleosporales	f__Camarosporidiellaceae	g__Camarosporidiella	s__Camarosporidiella_sp	OTU235	0	0	0	0	0	0	0	0	0	0	0	0	0	0	0	0	0	0	2	0	2	0.05	2.28e-06
d__Eukaryota	k__Fungi	p__Basidiomycota	c__unclassified_p__Basidiomycota	o__unclassified_p__Basidiomycota	f__unclassified_p__Basidiomycota	g__unclassified_p__Basidiomycota	s__unclassified_p__Basidiomycota	OTU2140	14	127	58	101	175	0	0	0	0	0	0	0	0	0	0	27	1	14	13	18	548	0.5	0.000624615
d__Eukaryota	k__Fungi	p__Ascomycota	c__Dothideomycetes	o__Pleosporales	f__Lophiostomataceae	g__unclassified_f__Lophiostomataceae	s__unclassified_f__Lophiostomataceae	OTU156	1	0	1	5	0	0	0	0	0	0	0	0	0	0	0	0	0	0	0	5	12	0.2	1.37e-05
d__Eukaryota	k__Fungi	p__Basidiomycota	c__Tremellomycetes	o__Filobasidiales	f__Filobasidiaceae	g__Filobasidium	s__Filobasidium_sp	OTU326	4	1	0	0	0	0	0	0	0	0	0	0	0	0	0	1	1	0	0	4	11	0.25	1.25e-05
d__Eukaryota	k__Fungi	p__Ascomycota	c__Dothideomycetes	o__Capnodiales	f__Cladosporiaceae	g__Rachicladosporium	s__unclassified_g__Rachicladosporium	OTU306	0	0	1	0	0	0	0	0	0	0	0	0	0	0	0	0	0	0	0	227	228	0.1	0.000259876
d__Eukaryota	k__Fungi	p__Ascomycota	c__Dothideomycetes	o__Pleosporales	f__Leptosphaeriaceae	g__Plenodomus	s__Plenodomus_collinsoniae	OTU1483	0	0	5	0	0	0	0	0	61	0	0	0	0	0	0	0	0	0	1	22	89	0.2	0.000101443
d__Eukaryota	k__Fungi	p__Basidiomycota	c__Agaricomycetes	o__Thelephorales	f__Thelephoraceae	g__Tomentella	s__Tomentella_ellisii	OTU84	0	0	0	0	0	0	0	0	0	0	0	0	160	0	0	0	0	5	0	0	165	0.1	0.000188068
d__Eukaryota	k__Fungi	p__Basidiomycota	c__Agaricomycetes	o__Agaricales	f__Psathyrellaceae	g__Coprinopsis	s__Coprinopsis_strossmayeri	OTU118	0	0	0	0	0	0	0	0	0	0	0	0	0	0	17	0	0	0	0	0	17	0.05	1.94e-05
d__Eukaryota	k__Fungi	p__Basidiomycota	c__Microbotryomycetes	o__Sporidiobolales	f__Sporidiobolaceae	g__Sporidiobolus	s__Sporidiobolus_metaroseus	OTU264	0	0	0	0	0	0	0	0	0	0	0	0	0	0	0	0	0	0	1	0	1	0.05	1.14e-06
d__Eukaryota	k__Fungi	p__Ascomycota	c__Dothideomycetes	o__Pleosporales	f__Pleosporaceae	g__Comoclathris	s__Comoclathris_sp	OTU1855	0	0	0	0	0	0	0	0	0	0	0	0	0	0	0	0	0	1	0	0	1	0.05	1.14e-06
d__Eukaryota	k__Fungi	p__Ascomycota	c__Dothideomycetes	o__Capnodiales	f__Mycosphaerellaceae	g__unclassified_f__Mycosphaerellaceae	s__unclassified_f__Mycosphaerellaceae	OTU1534	0	0	0	0	0	0	81	138	57	0	91	170	35	85	64	0	0	0	0	1	722	0.45	0.000822942
d__Eukaryota	k__Fungi	p__Basidiomycota	c__Agaricostilbomycetes	o__Agaricostilbales	f__Chionosphaeraceae	g__Kurtzmanomyces	s__Kurtzmanomyces_sp	OTU521	0	0	0	0	0	0	0	0	0	0	0	0	0	0	0	0	1	0	0	0	1	0.05	1.14e-06
d__Eukaryota	k__Fungi	p__Ascomycota	c__Eurotiomycetes	o__Chaetothyriales	f__Herpotrichiellaceae	g__Exophiala	s__Exophiala_xenobiotica	OTU975	0	0	0	0	0	0	0	0	0	0	0	35	0	0	2	0	0	0	0	0	37	0.1	4.22e-05
d__Eukaryota	k__Fungi	p__Ascomycota	c__Sordariomycetes	o__Xylariales	f__Sporocadaceae	g__Pestalotiopsis	s__unclassified_g__Pestalotiopsis	OTU1189	15	2	625	73	56	0	0	0	252	332	18	0	17	2	49	31	18	23	58	178	1749	0.8	0.00199353
d__Eukaryota	k__Fungi	p__unclassified_k__Fungi	c__unclassified_k__Fungi	o__unclassified_k__Fungi	f__unclassified_k__Fungi	g__unclassified_k__Fungi	s__unclassified_k__Fungi	OTU1796	0	1	0	0	0	0	0	0	0	0	0	0	0	0	0	0	0	0	0	0	1	0.05	1.14e-06
d__Eukaryota	k__Fungi	p__unclassified_k__Fungi	c__unclassified_k__Fungi	o__unclassified_k__Fungi	f__unclassified_k__Fungi	g__unclassified_k__Fungi	s__unclassified_k__Fungi	OTU20	0	0	0	0	0	0	0	0	0	0	23	0	0	0	0	0	0	0	0	0	23	0.05	2.62e-05
d__Eukaryota	k__Fungi	p__Ascomycota	c__Dothideomycetes	o__Capnodiales	f__Mycosphaerellaceae	g__Septoria	s__Septoria_arundinacea	OTU318	2	0	0	0	0	0	0	0	0	0	0	0	0	0	0	1	1	0	0	0	4	0.15	4.56e-06
d__Eukaryota	k__Fungi	p__Ascomycota	c__Dothideomycetes	o__Capnodiales	f__Teratosphaeriaceae	g__unclassified_f__Teratosphaeriaceae	s__unclassified_f__Teratosphaeriaceae	OTU1526	0	0	0	0	0	0	0	0	106	0	0	0	0	0	0	0	0	0	0	0	106	0.05	0.00012082
d__Eukaryota	k__Fungi	p__Basidiomycota	c__Tremellomycetes	o__Tremellales	f__Bulleribasidiaceae	g__Vishniacozyma	s__Vishniacozyma_dimennae	OTU1978	0	4	0	3	0	0	0	0	0	0	0	0	0	0	0	0	3	0	0	0	10	0.15	1.14e-05
d__Eukaryota	k__Fungi	p__Ascomycota	c__Taphrinomycetes	o__Taphrinales	f__Taphrinaceae	g__Taphrina	s__Taphrina_sp	OTU1507	285	118	192	175	37	495	0	260	92	407	398	16	58	56	3	215	41	71	54	118	3091	0.95	0.00352315
d__Eukaryota	k__Fungi	p__Basidiomycota	c__Tremellomycetes	o__Tremellales	f__Bulleribasidiaceae	g__Dioszegia	s__Dioszegia_xingshanensis	OTU1244	0	0	0	0	0	0	0	0	0	0	0	0	0	0	0	3	6	0	0	0	9	0.1	1.03e-05
d__Eukaryota	k__Fungi	p__Ascomycota	c__Dothideomycetes	o__Capnodiales	f__Mycosphaerellaceae	g__unclassified_f__Mycosphaerellaceae	s__unclassified_f__Mycosphaerellaceae	OTU99	0	0	0	0	0	0	0	0	0	0	0	0	0	30	0	0	0	0	0	0	30	0.05	3.42e-05
d__Eukaryota	k__Fungi	p__Ascomycota	c__Dothideomycetes	o__Capnodiales	f__Teratosphaeriaceae	g__unclassified_f__Teratosphaeriaceae	s__unclassified_f__Teratosphaeriaceae	OTU1415	0	0	0	0	0	0	2	0	0	0	0	0	0	0	0	0	0	0	0	1	3	0.1	3.42e-06
d__Eukaryota	k__Fungi	p__Ascomycota	c__Orbiliomycetes	o__Orbiliales	f__Orbiliaceae	g__Retiarius	s__Retiarius_sp	OTU2086	5	81	11	10	5	0	80	0	0	0	0	72	0	0	0	5	3	4	2	8	286	0.6	0.000325985
d__Eukaryota	k__Fungi	p__Ascomycota	c__Sordariomycetes	o__Hypocreales	f__Nectriaceae	g__Fusicolla	s__Fusicolla_aquaeductuum	OTU2071	0	0	0	3	0	0	0	0	0	0	0	0	0	0	0	0	0	0	0	0	3	0.05	3.42e-06
d__Eukaryota	k__Fungi	p__unclassified_k__Fungi	c__unclassified_k__Fungi	o__unclassified_k__Fungi	f__unclassified_k__Fungi	g__unclassified_k__Fungi	s__unclassified_k__Fungi	OTU619	0	0	0	0	0	0	0	0	0	0	0	0	0	0	0	2	0	0	0	0	2	0.05	2.28e-06
d__Eukaryota	k__Fungi	p__Ascomycota	c__unclassified_p__Ascomycota	o__unclassified_p__Ascomycota	f__unclassified_p__Ascomycota	g__unclassified_p__Ascomycota	s__unclassified_p__Ascomycota	OTU64	0	4	0	0	0	0	0	0	0	0	0	28	0	0	0	0	0	0	0	0	32	0.1	3.65e-05
d__Eukaryota	k__Fungi	p__Ascomycota	c__Lecanoromycetes	o__Caliciales	f__unclassified_o__Caliciales	g__unclassified_o__Caliciales	s__unclassified_o__Caliciales	OTU1008	0	0	0	6	0	0	0	0	0	0	0	0	0	0	0	0	0	0	0	0	6	0.05	6.84e-06
d__Eukaryota	k__Fungi	p__Ascomycota	c__Dothideomycetes	o__Pleosporales	f__unclassified_o__Pleosporales	g__unclassified_o__Pleosporales	s__unclassified_o__Pleosporales	OTU568	0	7	0	0	0	0	0	0	0	0	0	0	0	0	0	0	0	0	0	0	7	0.05	7.98e-06
d__Eukaryota	k__Fungi	p__Basidiomycota	c__Cystobasidiomycetes	o__Cystobasidiales	f__Cystobasidiaceae	g__Occultifur	s__Occultifur_sp	OTU511	0	0	0	0	2	0	0	0	0	0	0	0	0	0	0	0	0	0	0	0	2	0.05	2.28e-06
d__Eukaryota	k__Fungi	p__Basidiomycota	c__Agaricostilbomycetes	o__Agaricostilbales	f__Chionosphaeraceae	g__Cystobasidiopsis	s__Cystobasidiopsis_lactophilus	OTU347	0	0	0	0	0	0	0	0	0	0	0	0	0	0	0	0	0	1	0	0	1	0.05	1.14e-06
d__Eukaryota	k__Fungi	p__Chytridiomycota	c__unclassified_p__Chytridiomycota	o__unclassified_p__Chytridiomycota	f__unclassified_p__Chytridiomycota	g__unclassified_p__Chytridiomycota	s__unclassified_p__Chytridiomycota	OTU1606	0	0	0	0	0	0	0	0	8	0	0	0	0	0	0	0	0	0	0	0	8	0.05	9.12e-06
d__Eukaryota	k__Fungi	p__Ascomycota	c__Dothideomycetes	o__Pleosporales	f__Lophiostomataceae	g__unclassified_f__Lophiostomataceae	s__unclassified_f__Lophiostomataceae	OTU1094	0	0	0	0	0	0	0	0	0	0	0	0	0	0	0	0	0	0	0	2	2	0.05	2.28e-06
d__Eukaryota	k__Fungi	p__Basidiomycota	c__unclassified_p__Basidiomycota	o__unclassified_p__Basidiomycota	f__unclassified_p__Basidiomycota	g__unclassified_p__Basidiomycota	s__unclassified_p__Basidiomycota	OTU1897	1	1	2	0	0	0	0	0	0	0	0	0	0	0	0	0	0	0	0	0	4	0.15	4.56e-06
d__Eukaryota	k__Fungi	p__Basidiomycota	c__Agaricostilbomycetes	o__Agaricostilbales	f__Chionosphaeraceae	g__unclassified_f__Chionosphaeraceae	s__unclassified_f__Chionosphaeraceae	OTU2010	0	1	1	4	0	0	0	0	0	0	0	0	0	0	0	0	10	3	1	1	21	0.35	2.39e-05
d__Eukaryota	k__Fungi	p__unclassified_k__Fungi	c__unclassified_k__Fungi	o__unclassified_k__Fungi	f__unclassified_k__Fungi	g__unclassified_k__Fungi	s__unclassified_k__Fungi	OTU1188	0	0	1	0	0	0	0	0	0	0	0	0	0	0	0	1	0	0	0	0	2	0.1	2.28e-06
d__Eukaryota	k__Fungi	p__Ascomycota	c__Leotiomycetes	o__Helotiales	f__unclassified_o__Helotiales	g__unclassified_o__Helotiales	s__unclassified_o__Helotiales	OTU705	0	0	0	0	0	0	0	0	0	0	0	0	99	0	77	0	0	0	0	0	176	0.1	0.000200606
d__Eukaryota	k__Fungi	p__Basidiomycota	c__unclassified_p__Basidiomycota	o__unclassified_p__Basidiomycota	f__unclassified_p__Basidiomycota	g__unclassified_p__Basidiomycota	s__unclassified_p__Basidiomycota	OTU1549	3	8	8	8	6	328	0	0	143	0	0	0	0	0	14	2	118	0	0	1	639	0.55	0.000728338
d__Eukaryota	k__Fungi	p__Ascomycota	c__unclassified_p__Ascomycota	o__unclassified_p__Ascomycota	f__unclassified_p__Ascomycota	g__unclassified_p__Ascomycota	s__unclassified_p__Ascomycota	OTU115	0	3	0	0	0	0	0	0	0	0	0	0	0	66	0	0	0	0	0	0	69	0.1	7.86e-05
d__Eukaryota	k__Fungi	p__unclassified_k__Fungi	c__unclassified_k__Fungi	o__unclassified_k__Fungi	f__unclassified_k__Fungi	g__unclassified_k__Fungi	s__unclassified_k__Fungi	OTU1922	0	3	0	2	4	0	0	0	0	0	0	0	0	0	0	0	0	6	0	0	15	0.2	1.71e-05
d__Eukaryota	k__Fungi	p__Ascomycota	c__Leotiomycetes	o__Helotiales	f__Cenangiaceae	g__Meria	s__Meria_laricis	OTU1071	0	0	0	0	0	0	0	0	0	0	0	0	0	0	0	0	1	0	0	0	1	0.05	1.14e-06
d__Eukaryota	k__Fungi	p__Ascomycota	c__Dothideomycetes	o__Dothideales	f__unclassified_o__Dothideales	g__unclassified_o__Dothideales	s__unclassified_o__Dothideales	OTU1391	0	0	0	0	0	247	0	0	0	0	0	0	0	0	0	0	0	0	0	0	247	0.05	0.000281533
d__Eukaryota	k__Fungi	p__unclassified_k__Fungi	c__unclassified_k__Fungi	o__unclassified_k__Fungi	f__unclassified_k__Fungi	g__unclassified_k__Fungi	s__unclassified_k__Fungi	OTU948	0	0	0	0	0	0	0	0	0	0	187	354	62	0	52	0	0	0	0	0	655	0.2	0.000746575
d__Eukaryota	k__Fungi	p__Ascomycota	c__Sordariomycetes	o__Diaporthales	f__Diaporthaceae	g__Diaporthe	s__unclassified_g__Diaporthe	OTU1880	0	0	0	0	0	0	0	0	0	0	0	0	0	0	0	0	0	1	0	0	1	0.05	1.14e-06
d__Eukaryota	k__Fungi	p__Ascomycota	c__Dothideomycetes	o__Capnodiales	f__Neodevriesiaceae	g__Neodevriesia	s__unclassified_g__Neodevriesia	OTU262	0	0	0	0	3	0	0	0	0	0	0	0	0	0	0	0	0	0	5	1	9	0.15	1.03e-05
d__Eukaryota	k__Fungi	p__Ascomycota	c__Leotiomycetes	o__Helotiales	f__Helotiales_fam_Incertae_sedis	g__Chalara	s__Chalara_holubovae	OTU1913	0	0	0	0	0	0	0	0	0	0	0	0	0	0	0	0	0	5	0	0	5	0.05	5.7e-06
d__Eukaryota	k__Fungi	p__Basidiomycota	c__Agaricomycetes	o__Auriculariales	f__Auriculariaceae	g__Auricularia	s__Auricularia_cornea	OTU933	0	0	0	0	0	0	0	0	0	0	276	131	209	253	190	0	0	0	0	0	1059	0.25	0.00120706
d__Eukaryota	k__Fungi	p__Ascomycota	c__Taphrinomycetes	o__Taphrinales	f__Taphrinaceae	g__Taphrina	s__Taphrina_inositophila	OTU918	0	0	0	0	0	0	0	0	0	0	3	0	0	0	0	1	0	0	0	0	4	0.1	4.56e-06
d__Eukaryota	k__Fungi	p__Ascomycota	c__Eurotiomycetes	o__Chaetothyriales	f__Herpotrichiellaceae	g__Exophiala	s__Exophiala_opportunistica	OTU2133	0	1	2	0	0	0	0	0	0	0	0	0	0	0	0	2	1	0	0	4	10	0.25	1.14e-05
d__Eukaryota	k__Fungi	p__Ascomycota	c__Sordariomycetes	o__Xylariales	f__Amphisphaeriaceae	g__Seimatosporium	s__Seimatosporium_lichenicola	OTU1476	21	0	191	2	82	0	0	0	83	119	0	0	0	0	0	155	2	296	4	15	970	0.55	0.00110561
d__Eukaryota	k__Fungi	p__Basidiomycota	c__Agaricomycetes	o__Auriculariales	f__Auriculariaceae	g__Auricularia	s__Auricularia_minutissima	OTU899	0	0	0	0	0	0	0	0	0	407	385	380	0	310	214	1	0	0	0	0	1697	0.3	0.00193426
d__Eukaryota	k__Fungi	p__Ascomycota	c__Dothideomycetes	o__Capnodiales	f__Teratosphaeriaceae	g__unclassified_f__Teratosphaeriaceae	s__unclassified_f__Teratosphaeriaceae	OTU193	0	0	0	0	1	0	0	0	0	0	0	0	0	0	0	0	0	0	0	0	1	0.05	1.14e-06
d__Eukaryota	k__Fungi	p__Ascomycota	c__Dothideomycetes	o__Pleosporales	f__Cucurbitariaceae	g__Pyrenochaetopsis	s__unclassified_g__Pyrenochaetopsis	OTU986	0	0	0	1	0	0	0	0	0	0	0	0	0	0	0	3	0	0	1	0	5	0.15	5.7e-06
d__Eukaryota	k__Fungi	p__Basidiomycota	c__Cystobasidiomycetes	o__Erythrobasidiales	f__unclassified_o__Erythrobasidiales	g__unclassified_o__Erythrobasidiales	s__unclassified_o__Erythrobasidiales	OTU23	0	0	1	0	0	0	0	0	0	0	72	0	0	0	0	0	0	0	4	0	77	0.15	8.78e-05
d__Eukaryota	k__Fungi	p__Ascomycota	c__unclassified_p__Ascomycota	o__unclassified_p__Ascomycota	f__unclassified_p__Ascomycota	g__unclassified_p__Ascomycota	s__unclassified_p__Ascomycota	OTU1503	0	0	0	0	0	0	224	0	41	0	0	0	0	0	0	0	0	0	0	0	265	0.1	0.000302049
d__Eukaryota	k__Fungi	p__Ascomycota	c__Dothideomycetes	o__Capnodiales	f__Neodevriesiaceae	g__Neodevriesia	s__unclassified_g__Neodevriesia	OTU1891	0	0	0	0	0	0	0	0	0	0	0	0	22	0	0	0	0	0	0	3	25	0.1	2.85e-05
d__Eukaryota	k__Fungi	p__Ascomycota	c__Dothideomycetes	o__Capnodiales	f__Cladosporiaceae	g__Cladosporium	s__unclassified_g__Cladosporium	OTU1136	0	0	0	1	0	0	0	0	0	0	0	0	0	0	0	0	0	0	0	0	1	0.05	1.14e-06
d__Eukaryota	k__Fungi	p__Basidiomycota	c__Agaricomycetes	o__Agaricales	f__Strophariaceae	g__unclassified_f__Strophariaceae	s__unclassified_f__Strophariaceae	OTU1616	0	0	0	0	0	0	0	0	48	0	0	0	0	0	0	0	0	0	0	0	48	0.05	5.47e-05
d__Eukaryota	k__Fungi	p__unclassified_k__Fungi	c__unclassified_k__Fungi	o__unclassified_k__Fungi	f__unclassified_k__Fungi	g__unclassified_k__Fungi	s__unclassified_k__Fungi	OTU725	1	1	1	1	1	0	0	0	0	0	0	0	6	0	0	1	0	4	0	0	16	0.4	1.82e-05
d__Eukaryota	k__Fungi	p__Ascomycota	c__Dothideomycetes	o__Pleosporales	f__Leptosphaeriaceae	g__Heterospora	s__Heterospora_chenopodii	OTU1329	0	0	0	0	1	0	0	0	0	0	0	0	0	0	0	0	0	0	0	0	1	0.05	1.14e-06
d__Eukaryota	k__Fungi	p__Ascomycota	c__Dothideomycetes	o__Pleosporales	f__Lophiotremataceae	g__Lophiotrema	s__Lophiotrema_sp	OTU2109	0	0	54	382	0	0	0	0	0	0	0	0	0	0	0	0	3	0	5	0	444	0.2	0.000506075
d__Eukaryota	k__Fungi	p__Ascomycota	c__Eurotiomycetes	o__Eurotiales	f__Aspergillaceae	g__Penicillium	s__unclassified_g__Penicillium	OTU48	0	0	0	0	0	0	0	0	0	0	0	31	0	0	0	0	0	0	0	0	31	0.05	3.53e-05
d__Eukaryota	k__Fungi	p__Ascomycota	c__Dothideomycetes	o__Capnodiales	f__Neodevriesiaceae	g__Neodevriesia	s__unclassified_g__Neodevriesia	OTU1871	0	1	0	0	0	0	0	0	0	0	0	0	0	0	0	0	0	17	7	0	25	0.15	2.85e-05
d__Eukaryota	k__Fungi	p__unclassified_k__Fungi	c__unclassified_k__Fungi	o__unclassified_k__Fungi	f__unclassified_k__Fungi	g__unclassified_k__Fungi	s__unclassified_k__Fungi	OTU1900	0	0	10	0	0	0	0	265	0	0	0	0	0	0	0	0	0	22	1	0	298	0.2	0.000339663
d__Eukaryota	k__Fungi	p__Ascomycota	c__Dothideomycetes	o__Venturiales	f__Sympoventuriaceae	g__unclassified_f__Sympoventuriaceae	s__unclassified_f__Sympoventuriaceae	OTU1183	0	0	3	0	0	0	0	0	0	0	0	0	0	0	0	0	0	0	0	0	3	0.05	3.42e-06
d__Eukaryota	k__Fungi	p__Ascomycota	c__Leotiomycetes	o__Thelebolales	f__Pseudeurotiaceae	g__Pseudeurotium	s__Pseudeurotium_sp	OTU966	0	0	0	0	0	0	370	0	0	0	0	0	0	0	0	0	0	0	0	0	370	0.05	0.000421729
d__Eukaryota	k__Fungi	p__Basidiomycota	c__Tremellomycetes	o__Filobasidiales	f__Filobasidiaceae	g__Naganishia	s__Naganishia_liquefaciens	OTU212	0	0	0	1	0	0	380	0	0	0	0	0	0	0	8	111	433	0	53	0	986	0.3	0.00112385
d__Eukaryota	k__Fungi	p__Ascomycota	c__unclassified_p__Ascomycota	o__unclassified_p__Ascomycota	f__unclassified_p__Ascomycota	g__unclassified_p__Ascomycota	s__unclassified_p__Ascomycota	OTU1433	0	0	0	0	0	0	0	117	0	0	0	0	0	0	0	0	0	0	0	0	117	0.05	0.000133358
d__Eukaryota	k__Fungi	p__Ascomycota	c__Eurotiomycetes	o__Chaetothyriales	f__Herpotrichiellaceae	g__Rhinocladiella	s__Rhinocladiella_sp	OTU2097	23	12	286	73	21	0	0	67	0	396	0	0	0	0	25	89	152	130	29	50	1353	0.65	0.00154216
d__Eukaryota	k__Fungi	p__Ascomycota	c__Eurotiomycetes	o__Chaetothyriales	f__Trichomeriaceae	g__Trichomerium	s__Trichomerium_deniquelatum	OTU227	0	0	0	0	0	0	0	0	0	0	0	0	0	0	0	0	0	0	2	0	2	0.05	2.28e-06
d__Eukaryota	k__Fungi	p__Basidiomycota	c__Agaricomycetes	o__Russulales	f__Russulaceae	g__Lactarius	s__unclassified_g__Lactarius	OTU1414	0	0	0	0	0	0	128	0	0	0	0	0	0	0	0	0	0	0	0	0	128	0.05	0.000145896
d__Eukaryota	k__Fungi	p__Basidiomycota	c__Tremellomycetes	o__Tremellales	f__Phaeotremellaceae	g__Phaeotremella	s__Phaeotremella_foliacea	OTU145	4	0	0	0	0	0	0	0	0	0	0	0	0	0	0	1	0	0	0	0	5	0.1	5.7e-06
d__Eukaryota	k__Fungi	p__Ascomycota	c__unclassified_p__Ascomycota	o__unclassified_p__Ascomycota	f__unclassified_p__Ascomycota	g__unclassified_p__Ascomycota	s__unclassified_p__Ascomycota	OTU590	0	3	0	0	0	0	0	0	0	0	0	0	0	1	0	0	0	0	0	0	4	0.1	4.56e-06
d__Eukaryota	k__Fungi	p__Ascomycota	c__unclassified_p__Ascomycota	o__unclassified_p__Ascomycota	f__unclassified_p__Ascomycota	g__unclassified_p__Ascomycota	s__unclassified_p__Ascomycota	OTU591	0	5	0	0	0	0	0	0	0	0	0	0	0	0	0	0	0	0	0	0	5	0.05	5.7e-06
d__Eukaryota	k__Fungi	p__Basidiomycota	c__Malasseziomycetes	o__Malasseziales	f__Malasseziaceae	g__Malassezia	s__Malassezia_globosa	OTU1400	0	0	0	0	0	6	0	0	0	0	0	0	0	0	0	0	0	0	0	0	6	0.05	6.84e-06
d__Eukaryota	k__Fungi	p__Ascomycota	c__Dothideomycetes	o__Pleosporales	f__unclassified_o__Pleosporales	g__unclassified_o__Pleosporales	s__unclassified_o__Pleosporales	OTU198	0	0	0	5	34	0	0	0	0	0	0	0	0	0	0	0	0	0	0	0	39	0.1	4.45e-05
d__Eukaryota	k__Fungi	p__Basidiomycota	c__Tremellomycetes	o__Tremellales	f__Bulleribasidiaceae	g__Vishniacozyma	s__Vishniacozyma_heimaeyensis	OTU1543	0	0	1	0	0	0	0	0	177	0	0	0	0	0	0	0	0	1	0	0	179	0.15	0.000204026
d__Eukaryota	k__Fungi	p__Ascomycota	c__unclassified_p__Ascomycota	o__unclassified_p__Ascomycota	f__unclassified_p__Ascomycota	g__unclassified_p__Ascomycota	s__unclassified_p__Ascomycota	OTU2055	0	1	3	2	0	0	0	0	0	0	0	0	1	0	0	0	0	0	1	1	9	0.3	1.03e-05
d__Eukaryota	k__Fungi	p__Ascomycota	c__Sordariomycetes	o__Diaporthales	f__Valsaceae	g__Cytospora	s__unclassified_g__Cytospora	OTU1104	0	0	0	0	0	0	0	0	0	0	0	0	0	0	0	0	0	0	0	2	2	0.05	2.28e-06
d__Eukaryota	k__Fungi	p__Ascomycota	c__Pezizomycotina_cls_Incertae_sedis	o__Pezizomycotina_ord_Incertae_sedis	f__Pezizomycotina_fam_Incertae_sedis	g__Hymenula	s__Hymenula_cerealis	OTU367	0	0	0	0	0	0	0	0	0	0	0	0	0	0	0	0	13	1	0	0	14	0.1	1.6e-05
d__Eukaryota	k__Fungi	p__Basidiomycota	c__Agaricomycetes	o__Agaricales	f__Psathyrellaceae	g__Coprinopsis	s__Coprinopsis_lagopides	OTU2052	0	0	0	1	0	0	0	0	0	0	0	0	0	0	0	0	0	0	0	0	1	0.05	1.14e-06
d__Eukaryota	k__Fungi	p__unclassified_k__Fungi	c__unclassified_k__Fungi	o__unclassified_k__Fungi	f__unclassified_k__Fungi	g__unclassified_k__Fungi	s__unclassified_k__Fungi	OTU1128	0	0	0	0	0	0	0	0	0	0	0	0	0	0	0	2	0	0	0	0	2	0.05	2.28e-06
d__Eukaryota	k__Fungi	p__Basidiomycota	c__Agaricostilbomycetes	o__Agaricostilbales	f__Chionosphaeraceae	g__unclassified_f__Chionosphaeraceae	s__Chionosphaeraceae_sp	OTU309	0	0	0	0	0	0	0	0	0	0	0	0	0	0	0	0	1	0	0	53	54	0.1	6.15e-05
d__Eukaryota	k__Fungi	p__Ascomycota	c__Leotiomycetes	o__Helotiales	f__unclassified_o__Helotiales	g__unclassified_o__Helotiales	s__unclassified_o__Helotiales	OTU1418	0	0	0	0	0	0	95	0	0	0	0	0	0	0	0	0	0	0	0	0	95	0.05	0.000108282
d__Eukaryota	k__Fungi	p__Ascomycota	c__Eurotiomycetes	o__Chaetothyriales	f__Herpotrichiellaceae	g__Exophiala	s__Exophiala_lecanii-corni	OTU1058	0	0	0	0	0	0	0	0	0	31	0	0	23	0	7	0	0	0	0	0	61	0.15	6.95e-05
d__Eukaryota	k__Fungi	p__Basidiomycota	c__Cystobasidiomycetes	o__Erythrobasidiales	f__unclassified_o__Erythrobasidiales	g__unclassified_o__Erythrobasidiales	s__unclassified_o__Erythrobasidiales	OTU1101	0	0	0	0	0	0	0	0	0	0	0	0	0	0	0	0	0	0	0	1	1	0.05	1.14e-06
d__Eukaryota	k__Fungi	p__Basidiomycota	c__Cystobasidiomycetes	o__unclassified_c__Cystobasidiomycetes	f__unclassified_c__Cystobasidiomycetes	g__unclassified_c__Cystobasidiomycetes	s__unclassified_c__Cystobasidiomycetes	OTU2108	2	4	9	19	0	0	0	0	0	0	0	0	0	0	0	28	2	22	3	4	93	0.45	0.000106002
d__Eukaryota	k__Fungi	p__Ascomycota	c__Dothideomycetes	o__Dothideales	f__unclassified_o__Dothideales	g__unclassified_o__Dothideales	s__unclassified_o__Dothideales	OTU1060	0	0	0	0	0	0	0	0	0	0	0	0	0	0	0	1	0	0	0	0	1	0.05	1.14e-06
d__Eukaryota	k__Fungi	p__Ascomycota	c__Dothideomycetes	o__Pleosporales	f__Didymosphaeriaceae	g__Laburnicola	s__Laburnicola_hawksworthii	OTU1485	0	0	0	0	0	0	0	0	58	0	0	0	0	0	0	0	0	0	0	0	58	0.05	6.61e-05
d__Eukaryota	k__Fungi	p__Ascomycota	c__Sordariomycetes	o__Xylariales	f__Sporocadaceae	g__Seiridium	s__Seiridium_rosarum	OTU1686	0	0	0	0	2	0	0	0	0	0	0	0	0	0	0	0	0	0	0	0	2	0.05	2.28e-06
d__Eukaryota	k__Fungi	p__Ascomycota	c__Dothideomycetes	o__Pleosporales	f__unclassified_o__Pleosporales	g__unclassified_o__Pleosporales	s__unclassified_o__Pleosporales	OTU222	0	0	0	0	0	0	0	0	0	0	0	0	0	0	0	0	0	0	1	0	1	0.05	1.14e-06
d__Eukaryota	k__Fungi	p__Ascomycota	c__Eurotiomycetes	o__Chaetothyriales	f__Trichomeriaceae	g__Knufia	s__unclassified_g__Knufia	OTU979	0	3	12	0	4	0	0	0	0	0	0	44	0	0	25	0	2	8	1	67	166	0.45	0.000189208
d__Eukaryota	k__Fungi	p__Basidiomycota	c__Agaricomycetes	o__Hymenochaetales	f__Tubulicrinaceae	g__Tubulicrinis	s__Tubulicrinis_sp	OTU700	0	0	0	0	0	0	0	0	0	0	86	0	0	0	25	0	0	0	0	0	111	0.1	0.000126519
d__Eukaryota	k__Fungi	p__Ascomycota	c__Saccharomycetes	o__Saccharomycetales	f__Saccharomycetaceae	g__Issatchenkia	s__Issatchenkia_orientalis	OTU906	0	0	0	0	0	353	0	0	0	0	79	0	0	0	38	0	0	0	0	1	471	0.2	0.00053685
d__Eukaryota	k__Fungi	p__Ascomycota	c__Taphrinomycetes	o__Taphrinales	f__Taphrinaceae	g__Taphrina	s__Taphrina_padi	OTU1937	1	6	18	12	9	0	0	0	0	0	0	0	0	0	0	2	0	0	3	4	55	0.4	6.27e-05
d__Eukaryota	k__Fungi	p__unclassified_k__Fungi	c__unclassified_k__Fungi	o__unclassified_k__Fungi	f__unclassified_k__Fungi	g__unclassified_k__Fungi	s__unclassified_k__Fungi	OTU1342	0	0	0	0	0	0	0	0	0	0	0	0	0	0	0	10	0	0	0	0	10	0.05	1.14e-05
d__Eukaryota	k__Fungi	p__Ascomycota	c__Dothideomycetes	o__Pleosporales	f__Phaeosphaeriaceae	g__unclassified_f__Phaeosphaeriaceae	s__unclassified_f__Phaeosphaeriaceae	OTU340	0	0	0	0	0	0	0	0	0	0	0	0	0	0	0	0	3	0	0	0	3	0.05	3.42e-06
d__Eukaryota	k__Fungi	p__Basidiomycota	c__unclassified_p__Basidiomycota	o__unclassified_p__Basidiomycota	f__unclassified_p__Basidiomycota	g__unclassified_p__Basidiomycota	s__unclassified_p__Basidiomycota	OTU343	0	0	0	0	0	0	0	0	0	0	0	0	0	0	0	0	1	0	0	0	1	0.05	1.14e-06
d__Eukaryota	k__Fungi	p__Ascomycota	c__Dothideomycetes	o__Capnodiales	f__Mycosphaerellaceae	g__Cercospora	s__unclassified_g__Cercospora	OTU2019	6	4	17	3	52	0	0	0	0	306	0	175	23	0	119	52	4	44	7	19	831	0.7	0.000947181
d__Eukaryota	k__Fungi	p__Ascomycota	c__Dothideomycetes	o__Dothideomycetes_ord_Incertae_sedis	f__Dothideomycetes_fam_Incertae_sedis	g__Neocladophialophora	s__Neocladophialophora_quercina	OTU1354	0	0	0	0	0	0	0	0	0	0	0	0	0	0	0	1	0	0	0	0	1	0.05	1.14e-06
d__Eukaryota	k__Fungi	p__Ascomycota	c__Eurotiomycetes	o__unclassified_c__Eurotiomycetes	f__unclassified_c__Eurotiomycetes	g__unclassified_c__Eurotiomycetes	s__unclassified_c__Eurotiomycetes	OTU1923	3	10	0	0	2	0	0	0	52	0	0	32	0	817	0	0	0	17	0	4	937	0.4	0.001068
d__Eukaryota	k__Fungi	p__Ascomycota	c__Dothideomycetes	o__Capnodiales	f__Neodevriesiaceae	g__Neodevriesia	s__Neodevriesia_poagena	OTU561	0	18	0	0	0	0	0	0	0	0	0	0	0	0	0	0	0	0	0	1	19	0.1	2.17e-05
d__Eukaryota	k__Fungi	p__Ascomycota	c__Eurotiomycetes	o__Chaetothyriales	f__unclassified_o__Chaetothyriales	g__unclassified_o__Chaetothyriales	s__unclassified_o__Chaetothyriales	OTU39	0	0	0	0	0	0	0	0	0	0	0	12	0	0	0	0	0	0	0	0	12	0.05	1.37e-05
d__Eukaryota	k__Fungi	p__Ascomycota	c__Sordariomycetes	o__Hypocreales	f__Ophiocordycipitaceae	g__Purpureocillium	s__Purpureocillium_lilacinum	OTU1462	0	0	0	0	0	0	0	11	0	0	0	0	0	0	0	0	0	0	0	0	11	0.05	1.25e-05
d__Eukaryota	k__Fungi	p__Ascomycota	c__Eurotiomycetes	o__Chaetothyriales	f__unclassified_o__Chaetothyriales	g__unclassified_o__Chaetothyriales	s__unclassified_o__Chaetothyriales	OTU30	0	0	0	0	0	0	0	0	0	0	65	0	0	0	0	0	0	3	0	0	68	0.1	7.75e-05
d__Eukaryota	k__Fungi	p__Basidiomycota	c__Agaricomycetes	o__Boletales	f__Suillaceae	g__Suillus	s__Suillus_viscidus	OTU1816	0	0	0	0	0	0	0	0	0	0	0	0	0	0	0	0	0	1	0	0	1	0.05	1.14e-06
d__Eukaryota	k__Fungi	p__Ascomycota	c__Dothideomycetes	o__Pleosporales	f__Phaeosphaeriaceae	g__Paraphoma	s__Paraphoma_chrysanthemicola	OTU1578	0	0	0	1	0	0	0	0	24	0	0	0	0	0	0	0	0	0	0	0	25	0.1	2.85e-05
d__Eukaryota	k__Fungi	p__Ascomycota	c__Dothideomycetes	o__Pleosporales	f__Lophiostomataceae	g__Lophiostoma	s__unclassified_g__Lophiostoma	OTU1889	0	0	0	0	1	0	0	0	0	0	0	0	0	0	0	0	0	2	0	1	4	0.15	4.56e-06
d__Eukaryota	k__Fungi	p__Ascomycota	c__unclassified_p__Ascomycota	o__unclassified_p__Ascomycota	f__unclassified_p__Ascomycota	g__unclassified_p__Ascomycota	s__unclassified_p__Ascomycota	OTU1963	0	0	0	3	0	0	0	0	0	0	0	0	0	0	0	0	0	0	0	1	4	0.1	4.56e-06
d__Eukaryota	k__Fungi	p__unclassified_k__Fungi	c__unclassified_k__Fungi	o__unclassified_k__Fungi	f__unclassified_k__Fungi	g__unclassified_k__Fungi	s__unclassified_k__Fungi	OTU1007	0	0	0	0	0	0	0	0	0	0	0	0	0	0	0	0	0	1	0	0	1	0.05	1.14e-06
d__Eukaryota	k__Fungi	p__Ascomycota	c__Dothideomycetes	o__Pleosporales	f__Phaeosphaeriaceae	g__Paraphoma	s__Paraphoma_chrysanthemicola	OTU1973	0	1	0	14	0	0	0	0	0	0	0	0	71	0	0	12	3	3	1	0	105	0.35	0.00011968
d__Eukaryota	k__Fungi	p__Ascomycota	c__Dothideomycetes	o__Pleosporales	f__unclassified_o__Pleosporales	g__unclassified_o__Pleosporales	s__unclassified_o__Pleosporales	OTU161	29	25	14	6	15	0	0	4	0	0	0	0	0	0	0	1	26	17	20	16	173	0.55	0.000197187
d__Eukaryota	k__Fungi	p__Ascomycota	c__Dothideomycetes	o__Pleosporales	f__unclassified_o__Pleosporales	g__unclassified_o__Pleosporales	s__unclassified_o__Pleosporales	OTU168	0	0	0	0	2	0	0	0	0	0	0	0	0	0	0	0	0	0	0	0	2	0.05	2.28e-06
d__Eukaryota	k__Fungi	p__Ascomycota	c__Dothideomycetes	o__Pleosporales	f__unclassified_o__Pleosporales	g__unclassified_o__Pleosporales	s__unclassified_o__Pleosporales	OTU169	0	0	0	0	11	0	0	0	0	0	0	0	0	0	0	0	0	0	0	0	11	0.05	1.25e-05
d__Eukaryota	k__Fungi	p__Ascomycota	c__Leotiomycetes	o__Helotiales	f__unclassified_o__Helotiales	g__unclassified_o__Helotiales	s__unclassified_o__Helotiales	OTU601	0	0	0	0	0	0	0	0	0	0	0	0	0	0	0	0	1	0	0	0	1	0.05	1.14e-06
d__Eukaryota	k__Fungi	p__Ascomycota	c__Orbiliomycetes	o__Orbiliales	f__Orbiliaceae	g__Retiarius	s__Retiarius_sp	OTU552	0	0	0	1	0	0	1	0	0	0	0	0	0	0	0	0	0	0	0	0	2	0.1	2.28e-06
d__Eukaryota	k__Fungi	p__Basidiomycota	c__Cystobasidiomycetes	o__Erythrobasidiales	f__Erythrobasidiaceae	g__Erythrobasidium	s__Erythrobasidium_sp	OTU1679	0	0	0	0	1	0	0	0	0	0	0	0	0	0	0	0	0	0	0	0	1	0.05	1.14e-06
d__Eukaryota	k__Fungi	p__Ascomycota	c__Eurotiomycetes	o__Chaetothyriales	f__Herpotrichiellaceae	g__Cladophialophora	s__Cladophialophora_sp	OTU122	0	0	0	0	0	0	0	0	0	0	0	0	0	0	43	0	0	0	0	0	43	0.05	4.9e-05
d__Eukaryota	k__Fungi	p__Ascomycota	c__Eurotiomycetes	o__Chaetothyriales	f__Trichomeriaceae	g__unclassified_f__Trichomeriaceae	s__unclassified_f__Trichomeriaceae	OTU1910	0	0	0	0	0	0	0	0	0	0	0	0	0	0	0	0	0	2	0	0	2	0.05	2.28e-06
d__Eukaryota	k__Fungi	p__Ascomycota	c__Dothideomycetes	o__Dothideales	f__Dothideaceae	g__Dothidea	s__unclassified_g__Dothidea	OTU1292	0	0	0	0	0	0	6	0	0	0	0	0	0	0	0	0	0	0	0	1	7	0.1	7.98e-06
d__Eukaryota	k__Fungi	p__Ascomycota	c__unclassified_p__Ascomycota	o__unclassified_p__Ascomycota	f__unclassified_p__Ascomycota	g__unclassified_p__Ascomycota	s__unclassified_p__Ascomycota	OTU106	0	0	0	0	0	0	0	0	0	0	0	0	0	1	0	0	0	0	0	0	1	0.05	1.14e-06
d__Eukaryota	k__Fungi	p__Basidiomycota	c__Tremellomycetes	o__Tremellales	f__Bulleraceae	g__Genolevuria	s__unclassified_g__Genolevuria	OTU1501	0	0	2	0	2	0	0	0	99	0	0	0	0	0	0	1	1	0	0	1	106	0.3	0.00012082
d__Eukaryota	k__Fungi	p__Ascomycota	c__Dothideomycetes	o__Dothideales	f__Dothioraceae	g__Kabatina	s__Kabatina_sp	OTU1459	0	3	1	0	2	0	0	37	0	0	0	0	2	0	0	0	0	0	0	0	45	0.25	5.13e-05
d__Eukaryota	k__Fungi	p__Basidiomycota	c__Agaricomycetes	o__Agaricales	f__Psathyrellaceae	g__Coprinellus	s__Coprinellus_radians	OTU857	0	0	0	0	0	0	0	0	0	0	0	0	0	0	41	0	0	0	0	0	41	0.05	4.67e-05
d__Eukaryota	k__Fungi	p__Ascomycota	c__Dothideomycetes	o__Pleosporales	f__Didymellaceae	g__unclassified_f__Didymellaceae	s__unclassified_f__Didymellaceae	OTU216	0	0	0	0	0	0	0	0	0	0	0	0	0	0	0	0	0	0	4	0	4	0.05	4.56e-06
d__Eukaryota	k__Fungi	p__Basidiomycota	c__Tremellomycetes	o__Tremellales	f__Bulleraceae	g__Genolevuria	s__unclassified_g__Genolevuria	OTU2088	0	0	1	1	0	0	0	0	0	0	0	0	0	0	0	0	0	0	0	0	2	0.1	2.28e-06
d__Eukaryota	k__Fungi	p__Ascomycota	c__Sordariomycetes	o__Hypocreales	f__Hypocreales_fam_Incertae_sedis	g__Emericellopsis	s__Emericellopsis_terricola	OTU1215	0	0	1	0	0	0	0	0	0	0	0	0	0	0	0	0	1	0	0	0	2	0.1	2.28e-06
d__Eukaryota	k__Fungi	p__Ascomycota	c__Dothideomycetes	o__Capnodiales	f__Teratosphaeriaceae	g__Catenulostroma	s__Catenulostroma_protearum	OTU588	3	1	0	0	0	0	0	0	0	0	0	0	0	0	0	0	0	0	0	0	4	0.1	4.56e-06
d__Eukaryota	k__Fungi	p__Ascomycota	c__Dothideomycetes	o__Capnodiales	f__Teratosphaeriaceae	g__Devriesia	s__Devriesia_pseudoamericana	OTU324	0	0	44	1	3	0	0	0	0	0	0	0	0	0	0	6	0	0	7	1	62	0.3	7.07e-05
d__Eukaryota	k__Fungi	p__Ascomycota	c__unclassified_p__Ascomycota	o__unclassified_p__Ascomycota	f__unclassified_p__Ascomycota	g__unclassified_p__Ascomycota	s__unclassified_p__Ascomycota	OTU73	0	0	0	0	0	0	0	0	0	0	0	0	333	0	0	0	0	0	0	0	333	0.05	0.000379556
d__Eukaryota	k__Fungi	p__Basidiomycota	c__unclassified_p__Basidiomycota	o__unclassified_p__Basidiomycota	f__unclassified_p__Basidiomycota	g__unclassified_p__Basidiomycota	s__unclassified_p__Basidiomycota	OTU1158	0	0	3	0	0	0	0	0	0	0	0	0	0	0	0	0	0	0	0	0	3	0.05	3.42e-06
d__Eukaryota	k__Fungi	p__Ascomycota	c__unclassified_p__Ascomycota	o__unclassified_p__Ascomycota	f__unclassified_p__Ascomycota	g__unclassified_p__Ascomycota	s__unclassified_p__Ascomycota	OTU75	0	0	0	0	0	0	0	0	0	0	0	0	2	0	0	0	0	0	0	0	2	0.05	2.28e-06
d__Eukaryota	k__Fungi	p__Ascomycota	c__Eurotiomycetes	o__Chaetothyriales	f__Herpotrichiellaceae	g__Rhinocladiella	s__Rhinocladiella_sp	OTU2076	0	0	0	0	3	148	0	0	0	0	0	0	0	0	0	1	1	0	2	0	155	0.25	0.00017667
d__Eukaryota	k__Fungi	p__Ascomycota	c__Dothideomycetes	o__unclassified_c__Dothideomycetes	f__unclassified_c__Dothideomycetes	g__unclassified_c__Dothideomycetes	s__unclassified_c__Dothideomycetes	OTU346	0	0	0	0	0	0	0	0	0	0	0	0	0	0	0	0	7	0	0	0	7	0.05	7.98e-06
d__Eukaryota	k__Fungi	p__Ascomycota	c__unclassified_p__Ascomycota	o__unclassified_p__Ascomycota	f__unclassified_p__Ascomycota	g__unclassified_p__Ascomycota	s__unclassified_p__Ascomycota	OTU214	0	0	1	0	0	0	0	0	0	0	0	0	0	0	0	0	0	0	4	2	7	0.15	7.98e-06
d__Eukaryota	k__Fungi	p__Ascomycota	c__Sordariomycetes	o__Xylariales	f__Bartaliniaceae	g__Truncatella	s__Truncatella_angustata	OTU283	94	0	0	3	3	0	0	0	0	0	0	0	0	0	0	8	2	3	16	1	130	0.4	0.000148175
d__Eukaryota	k__Fungi	p__Ascomycota	c__Eurotiomycetes	o__Chaetothyriales	f__Trichomeriaceae	g__unclassified_f__Trichomeriaceae	s__Trichomeriaceae_sp	OTU1508	0	3	16	21	6	22	37	0	90	0	0	0	0	0	0	3	276	11	125	17	627	0.6	0.00071466
d__Eukaryota	k__Fungi	p__Ascomycota	c__Leotiomycetes	o__Helotiales	f__Helotiaceae	g__Crocicreas	s__unclassified_g__Crocicreas	OTU1088	0	0	0	0	0	0	0	0	0	0	0	0	0	0	0	0	0	0	0	8	8	0.05	9.12e-06
d__Eukaryota	k__Fungi	p__Ascomycota	c__Eurotiomycetes	o__unclassified_c__Eurotiomycetes	f__unclassified_c__Eurotiomycetes	g__unclassified_c__Eurotiomycetes	s__unclassified_c__Eurotiomycetes	OTU575	0	1	0	0	0	0	0	0	0	0	0	0	0	0	0	0	0	0	0	0	1	0.05	1.14e-06
d__Eukaryota	k__Fungi	p__Basidiomycota	c__Agaricostilbomycetes	o__Agaricostilbales	f__Chionosphaeraceae	g__unclassified_f__Chionosphaeraceae	s__unclassified_f__Chionosphaeraceae	OTU1870	0	0	4	0	0	0	0	0	0	0	0	0	0	0	1	0	0	2	0	0	7	0.15	7.98e-06
d__Eukaryota	k__Fungi	p__Ascomycota	c__Sordariomycetes	o__Hypocreales	f__Hypocreales_fam_Incertae_sedis	g__Acremonium	s__Acremonium_charticola	OTU19	0	0	0	0	0	0	0	0	0	0	154	0	0	0	0	0	0	0	0	0	154	0.05	0.000175531
d__Eukaryota	k__Fungi	p__Basidiomycota	c__Tremellomycetes	o__Tremellales	f__Phaeotremellaceae	g__Phaeotremella	s__unclassified_g__Phaeotremella	OTU1353	0	0	0	0	0	0	0	0	0	0	0	0	0	0	0	14	0	0	0	1	15	0.1	1.71e-05
d__Eukaryota	k__Fungi	p__Basidiomycota	c__Agaricomycetes	o__Russulales	f__Stereaceae	g__Acanthophysellum	s__Acanthophysellum_sp	OTU1068	0	0	0	1	0	0	0	0	0	0	0	23	0	0	0	0	0	0	0	0	24	0.1	2.74e-05
d__Eukaryota	k__Fungi	p__Basidiomycota	c__Microbotryomycetes	o__Sporidiobolales	f__Sporidiobolaceae	g__Sporobolomyces	s__Sporobolomyces_phaffii	OTU137	0	0	0	0	0	0	0	0	0	0	0	0	0	0	74	0	0	0	0	0	74	0.05	8.43e-05
d__Eukaryota	k__Fungi	p__Basidiomycota	c__Cystobasidiomycetes	o__Cystobasidiales	f__Cystobasidiaceae	g__Occultifur	s__Occultifur_sp	OTU245	0	0	0	0	0	0	0	0	0	0	0	0	0	0	0	6	0	0	2	0	8	0.1	9.12e-06
d__Eukaryota	k__Fungi	p__Basidiomycota	c__Agaricomycetes	o__Russulales	f__Peniophoraceae	g__Sterellum	s__Sterellum_rufum	OTU101	0	0	0	0	0	0	0	0	0	0	0	0	0	7	0	0	0	0	0	0	7	0.05	7.98e-06
d__Eukaryota	k__Fungi	p__Ascomycota	c__unclassified_p__Ascomycota	o__unclassified_p__Ascomycota	f__unclassified_p__Ascomycota	g__unclassified_p__Ascomycota	s__unclassified_p__Ascomycota	OTU1429	0	0	0	0	0	0	44	0	0	0	0	0	0	0	0	0	0	0	0	0	44	0.05	5.02e-05
d__Eukaryota	k__Fungi	p__Ascomycota	c__Dothideomycetes	o__Capnodiales	f__unclassified_o__Capnodiales	g__unclassified_o__Capnodiales	s__unclassified_o__Capnodiales	OTU1865	1	0	0	0	0	0	0	0	0	0	0	0	0	0	0	0	0	0	0	0	1	0.05	1.14e-06
d__Eukaryota	k__Fungi	p__Ascomycota	c__Dothideomycetes	o__Capnodiales	f__Cladosporiaceae	g__Rachicladosporium	s__unclassified_g__Rachicladosporium	OTU43	1	2	1	0	0	0	0	0	0	0	0	69	48	0	0	0	0	0	0	1	122	0.3	0.000139057
d__Eukaryota	k__Fungi	p__Ascomycota	c__Taphrinomycetes	o__Taphrinales	f__Taphrinaceae	g__Taphrina	s__Taphrina_sp	OTU955	0	0	1	0	0	0	0	0	0	0	0	0	0	0	0	0	0	0	0	0	1	0.05	1.14e-06
d__Eukaryota	k__Fungi	p__Ascomycota	c__Leotiomycetes	o__Helotiales	f__Chaetomellaceae	g__Pilidium	s__Pilidium_concavum	OTU366	0	0	0	0	0	0	0	0	0	0	0	0	0	0	0	0	2	0	0	0	2	0.05	2.28e-06
d__Eukaryota	k__Fungi	p__Basidiomycota	c__Agaricomycetes	o__Agaricales	f__Marasmiaceae	g__Crinipellis	s__Crinipellis_scabella	OTU49	0	0	0	0	0	0	0	0	0	0	0	26	0	0	0	0	0	0	0	0	26	0.05	2.96e-05
d__Eukaryota	k__Fungi	p__unclassified_k__Fungi	c__unclassified_k__Fungi	o__unclassified_k__Fungi	f__unclassified_k__Fungi	g__unclassified_k__Fungi	s__unclassified_k__Fungi	OTU1376	0	0	0	0	0	0	0	0	0	0	0	0	0	0	0	1	0	0	0	0	1	0.05	1.14e-06
d__Eukaryota	k__Fungi	p__Ascomycota	c__Sordariomycetes	o__Lulworthiales	f__Lulworthiaceae	g__Zalerion	s__unclassified_g__Zalerion	OTU1553	104	5	0	8	48	0	0	0	461	0	44	0	18	55	24	5	28	28	3	474	1305	0.7	0.00148745
d__Eukaryota	k__Fungi	p__Ascomycota	c__Leotiomycetes	o__Helotiales	f__unclassified_o__Helotiales	g__unclassified_o__Helotiales	s__unclassified_o__Helotiales	OTU1448	0	0	0	0	0	0	0	2	0	0	0	0	0	0	0	0	0	0	0	0	2	0.05	2.28e-06
d__Eukaryota	k__Fungi	p__Ascomycota	c__Leotiomycetes	o__Helotiales	f__Dermateaceae	g__Pezicula	s__unclassified_g__Pezicula	OTU416	0	0	0	2	0	0	0	0	0	0	0	0	0	1	28	0	0	0	0	0	31	0.15	3.53e-05
d__Eukaryota	k__Fungi	p__unclassified_k__Fungi	c__unclassified_k__Fungi	o__unclassified_k__Fungi	f__unclassified_k__Fungi	g__unclassified_k__Fungi	s__unclassified_k__Fungi	OTU559	2	10	0	0	0	0	0	0	0	0	0	0	0	0	0	9	0	0	0	0	21	0.15	2.39e-05
d__Eukaryota	k__Fungi	p__Ascomycota	c__Dothideomycetes	o__Pleosporales	f__Lophiotremataceae	g__Lophiotrema	s__Lophiotrema_sp	OTU651	618	0	21	3	18	0	0	0	20	0	0	1	0	0	0	0	43	8	90	120	942	0.5	0.0010737
d__Eukaryota	k__Fungi	p__Ascomycota	c__Eurotiomycetes	o__Chaetothyriales	f__Herpotrichiellaceae	g__Cladophialophora	s__Cladophialophora_sp	OTU1759	0	0	1	0	0	0	0	0	0	0	0	0	0	0	0	0	0	0	0	0	1	0.05	1.14e-06
d__Eukaryota	k__Fungi	p__Ascomycota	c__Eurotiomycetes	o__Chaetothyriales	f__Trichomeriaceae	g__unclassified_f__Trichomeriaceae	s__unclassified_f__Trichomeriaceae	OTU167	0	0	0	0	26	0	0	0	0	0	0	0	0	0	0	0	0	0	1	0	27	0.1	3.08e-05
d__Eukaryota	k__Fungi	p__Basidiomycota	c__Agaricomycetes	o__Polyporales	f__Meruliaceae	g__Hyphodermella	s__Hyphodermella_rosae	OTU70	0	0	0	0	0	0	0	0	0	0	0	0	164	0	21	0	0	0	0	0	185	0.1	0.000210865
d__Eukaryota	k__Fungi	p__Chytridiomycota	c__unclassified_p__Chytridiomycota	o__unclassified_p__Chytridiomycota	f__unclassified_p__Chytridiomycota	g__unclassified_p__Chytridiomycota	s__unclassified_p__Chytridiomycota	OTU139	0	0	0	0	0	0	0	0	0	0	0	0	0	0	3	0	0	0	0	0	3	0.05	3.42e-06
d__Eukaryota	k__Fungi	p__Ascomycota	c__Taphrinomycetes	o__Taphrinales	f__Taphrinaceae	g__Taphrina	s__unclassified_g__Taphrina	OTU1749	0	1	0	1	0	0	0	0	0	0	0	0	0	0	1	1	0	0	0	0	4	0.2	4.56e-06
d__Eukaryota	k__Fungi	p__Ascomycota	c__Dothideomycetes	o__Capnodiales	f__Teratosphaeriaceae	g__Devriesia	s__Devriesia_strelitziicola	OTU300	0	0	0	0	0	0	0	0	0	0	0	0	0	0	0	2	0	0	0	0	2	0.05	2.28e-06
d__Eukaryota	k__Fungi	p__Ascomycota	c__Eurotiomycetes	o__Chaetothyriales	f__Chaetothyriaceae	g__Camptophora	s__Camptophora_sp	OTU1435	0	0	0	0	0	0	0	27	0	0	0	0	0	0	0	0	0	0	0	0	27	0.05	3.08e-05
d__Eukaryota	k__Fungi	p__Basidiomycota	c__Agaricostilbomycetes	o__Agaricostilbales	f__Chionosphaeraceae	g__unclassified_f__Chionosphaeraceae	s__unclassified_f__Chionosphaeraceae	OTU1673	0	0	0	0	0	0	0	0	0	0	0	0	0	0	0	1	0	0	0	0	1	0.05	1.14e-06
d__Eukaryota	k__Fungi	p__Rozellomycota	c__unclassified_p__Rozellomycota	o__unclassified_p__Rozellomycota	f__unclassified_p__Rozellomycota	g__unclassified_p__Rozellomycota	s__Rozellomycota_sp	OTU1405	0	0	0	0	0	0	190	0	0	0	0	0	0	0	0	0	0	0	0	0	190	0.05	0.000216564
d__Eukaryota	k__Fungi	p__Ascomycota	c__Eurotiomycetes	o__Chaetothyriales	f__Trichomeriaceae	g__Trichomerium	s__unclassified_g__Trichomerium	OTU1610	39	16	68	35	54	87	0	0	95	0	0	22	0	0	9	20	14	41	6	24	530	0.7	0.000604099
d__Eukaryota	k__Fungi	p__Basidiomycota	c__Agaricostilbomycetes	o__Agaricostilbales	f__Kondoaceae	g__unclassified_f__Kondoaceae	s__unclassified_f__Kondoaceae	OTU533	0	0	0	0	0	0	0	0	0	0	0	0	0	0	0	0	0	0	7	0	7	0.05	7.98e-06
d__Eukaryota	k__Fungi	p__unclassified_k__Fungi	c__unclassified_k__Fungi	o__unclassified_k__Fungi	f__unclassified_k__Fungi	g__unclassified_k__Fungi	s__unclassified_k__Fungi	OTU1222	0	1	1	0	0	0	0	0	0	0	0	0	0	0	0	0	3	0	0	0	5	0.15	5.7e-06
d__Eukaryota	k__Fungi	p__Ascomycota	c__Dothideomycetes	o__Capnodiales	f__Teratosphaeriaceae	g__unclassified_f__Teratosphaeriaceae	s__unclassified_f__Teratosphaeriaceae	OTU1174	0	0	6	0	0	0	0	0	0	0	0	0	0	0	0	0	0	0	0	0	6	0.05	6.84e-06
d__Eukaryota	k__Fungi	p__Ascomycota	c__Dothideomycetes	o__Pleosporales	f__unclassified_o__Pleosporales	g__unclassified_o__Pleosporales	s__unclassified_o__Pleosporales	OTU2006	1	2	0	0	1	0	0	0	0	0	0	0	0	0	0	0	1	0	1	0	6	0.25	6.84e-06
d__Eukaryota	k__Fungi	p__Ascomycota	c__Dothideomycetes	o__Pleosporales	f__Didymosphaeriaceae	g__Paraphaeosphaeria	s__unclassified_g__Paraphaeosphaeria	OTU1875	0	0	0	0	1	0	0	0	0	0	0	0	0	0	0	0	1	0	4	0	6	0.15	6.84e-06
d__Eukaryota	k__Fungi	p__Ascomycota	c__Dothideomycetes	o__Pleosporales	f__unclassified_o__Pleosporales	g__unclassified_o__Pleosporales	s__unclassified_o__Pleosporales	OTU349	77	74	39	25	104	2	3	0	7	1	2	0	2	9	0	644	169	192	326	78	1754	0.85	0.00199922
d__Eukaryota	k__Fungi	p__Ascomycota	c__Dothideomycetes	o__Pleosporales	f__Lophiostomataceae	g__Lophiostoma	s__unclassified_g__Lophiostoma	OTU1214	0	2	0	1	0	0	0	0	0	0	0	0	0	0	0	0	0	0	0	0	3	0.1	3.42e-06
d__Eukaryota	k__Fungi	p__Ascomycota	c__Dothideomycetes	o__Pleosporales	f__unclassified_o__Pleosporales	g__unclassified_o__Pleosporales	s__unclassified_o__Pleosporales	OTU188	0	0	0	0	3	0	0	0	0	0	0	0	0	0	0	0	0	0	0	0	3	0.05	3.42e-06
d__Eukaryota	k__Fungi	p__Ascomycota	c__Dothideomycetes	o__Pleosporales	f__Lophiostomataceae	g__Lophiostoma	s__Lophiostoma_macrostomum	OTU1665	0	0	0	0	1	0	0	0	0	0	0	0	0	0	0	0	0	0	0	0	1	0.05	1.14e-06
d__Eukaryota	k__Fungi	p__Ascomycota	c__Dothideomycetes	o__Pleosporales	f__unclassified_o__Pleosporales	g__unclassified_o__Pleosporales	s__unclassified_o__Pleosporales	OTU184	0	0	0	0	3	0	0	0	0	0	0	0	0	0	0	0	0	0	0	0	3	0.05	3.42e-06
d__Eukaryota	k__Fungi	p__Ascomycota	c__Dothideomycetes	o__Capnodiales	f__Teratosphaeriaceae	g__Capnocheirides	s__Capnocheirides_sp	OTU765	0	5	0	0	0	0	0	0	0	0	0	0	0	0	0	0	0	0	2	0	7	0.1	7.98e-06
d__Eukaryota	k__Fungi	p__Chytridiomycota	c__Rhizophlyctidomycetes	o__Rhizophlyctidales	f__Rhizophlyctidaceae	g__Rhizophlyctis	s__Rhizophlyctis_sp	OTU1441	0	0	0	0	0	0	0	52	0	0	0	0	0	0	0	0	0	0	0	0	52	0.05	5.93e-05
d__Eukaryota	k__Fungi	p__Ascomycota	c__Eurotiomycetes	o__Eurotiales	f__Aspergillaceae	g__Aspergillus	s__Aspergillus_penicillioides	OTU1623	0	0	0	0	0	0	0	0	98	0	0	0	0	0	0	0	0	0	0	0	98	0.05	0.000111701
d__Eukaryota	k__Fungi	p__Ascomycota	c__Eurotiomycetes	o__Chaetothyriales	f__Trichomeriaceae	g__unclassified_f__Trichomeriaceae	s__unclassified_f__Trichomeriaceae	OTU541	0	3	0	0	1	0	0	0	0	0	0	24	0	0	0	0	0	0	0	0	28	0.15	3.19e-05
d__Eukaryota	k__Fungi	p__Basidiomycota	c__Agaricomycetes	o__Russulales	f__Peniophoraceae	g__Peniophora	s__Peniophora_sp	OTU95	0	0	0	0	0	0	0	0	0	0	0	0	1	398	37	0	0	0	0	0	436	0.15	0.000496957
d__Eukaryota	k__Fungi	p__Basidiomycota	c__Agaricostilbomycetes	o__Agaricostilbales	f__Chionosphaeraceae	g__unclassified_f__Chionosphaeraceae	s__unclassified_f__Chionosphaeraceae	OTU220	0	0	0	0	0	0	0	0	0	0	0	0	0	0	0	0	0	0	9	0	9	0.05	1.03e-05
d__Eukaryota	k__Fungi	p__Basidiomycota	c__Agaricomycetes	o__Corticiales	f__Punctulariaceae	g__Punctulariopsis	s__Punctulariopsis_efibulata	OTU53	0	0	0	0	0	0	0	0	0	0	0	248	0	0	0	0	0	0	0	0	248	0.05	0.000282673
d__Eukaryota	k__Fungi	p__Basidiomycota	c__Agaricostilbomycetes	o__Agaricostilbales	f__Kondoaceae	g__Kondoa	s__Kondoa_phyllada	OTU729	0	0	0	0	0	0	0	0	0	0	0	0	0	0	6	0	0	0	0	0	6	0.05	6.84e-06
d__Eukaryota	k__Fungi	p__Ascomycota	c__Dothideomycetes	o__Dothideomycetes_ord_Incertae_sedis	f__Dothideomycetes_fam_Incertae_sedis	g__Neocladophialophora	s__Neocladophialophora_quercina	OTU821	0	0	0	1	1	0	0	0	0	0	0	0	0	0	0	5	0	23	0	6	36	0.25	4.1e-05
d__Eukaryota	k__Fungi	p__Ascomycota	c__Saccharomycetes	o__Saccharomycetales	f__Pichiaceae	g__Nakazawaea	s__Nakazawaea_holstii	OTU976	0	0	2	0	0	88	0	0	0	1331	52	0	14	0	6	0	0	0	1	0	1494	0.35	0.00170287
d__Eukaryota	k__Fungi	p__unclassified_k__Fungi	c__unclassified_k__Fungi	o__unclassified_k__Fungi	f__unclassified_k__Fungi	g__unclassified_k__Fungi	s__unclassified_k__Fungi	OTU1116	0	0	0	0	0	0	0	0	3	0	0	0	0	0	0	0	0	0	0	0	3	0.05	3.42e-06
d__Eukaryota	k__Fungi	p__Basidiomycota	c__Tremellomycetes	o__Tremellales	f__Tremellaceae	g__Tremella	s__Tremella_globispora	OTU1179	0	0	14	0	0	0	0	0	0	0	0	0	0	0	0	0	0	0	0	0	14	0.05	1.6e-05
d__Eukaryota	k__Fungi	p__Ascomycota	c__Sordariomycetes	o__Sordariales	f__Chaetomiaceae	g__Gilmaniella	s__Gilmaniella_subornata	OTU1461	0	0	0	0	0	0	0	174	0	0	0	0	0	0	0	0	0	0	0	0	174	0.05	0.000198327
d__Eukaryota	k__Fungi	p__Ascomycota	c__Saccharomycetes	o__Saccharomycetales	f__Debaryomycetaceae	g__Lodderomyces	s__Lodderomyces_elongisporus	OTU96	0	0	0	0	0	0	0	0	0	0	0	0	0	10	0	0	0	0	0	0	10	0.05	1.14e-05
d__Eukaryota	k__Fungi	p__Basidiomycota	c__Malasseziomycetes	o__Malasseziales	f__Malasseziaceae	g__Malassezia	s__Malassezia_globosa	OTU994	0	0	0	0	0	0	0	1	0	0	0	0	0	0	0	0	0	0	0	0	1	0.05	1.14e-06
d__Eukaryota	k__Fungi	p__Ascomycota	c__Dothideomycetes	o__Dothideales	f__unclassified_o__Dothideales	g__unclassified_o__Dothideales	s__unclassified_o__Dothideales	OTU1530	2	5	3	57	0	0	14	5	32	18	0	6	0	24	0	0	0	0	0	2	168	0.55	0.000191488
d__Eukaryota	k__Fungi	p__Ascomycota	c__Eurotiomycetes	o__Chaetothyriales	f__Trichomeriaceae	g__unclassified_f__Trichomeriaceae	s__Trichomeriaceae_sp	OTU1510	4	5	13	9	13	235	0	50	240	312	0	0	0	0	5	1	9	39	0	19	954	0.7	0.00108738
d__Eukaryota	k__Fungi	p__Basidiomycota	c__Tremellomycetes	o__Tremellales	f__Bulleribasidiaceae	g__Dioszegia	s__Dioszegia_sp	OTU1489	0	0	0	0	0	0	0	0	133	0	0	0	0	0	0	0	0	0	0	0	133	0.05	0.000151595
d__Eukaryota	k__Fungi	p__Ascomycota	c__Dothideomycetes	o__Pleosporales	f__unclassified_o__Pleosporales	g__unclassified_o__Pleosporales	s__unclassified_o__Pleosporales	OTU2091	1	1	0	2	1	0	0	0	0	0	0	0	0	0	0	0	0	0	3	2	10	0.3	1.14e-05
d__Eukaryota	k__Fungi	p__Ascomycota	c__Dothideomycetes	o__Pleosporales	f__Pleosporaceae	g__Cochliobolus	s__Cochliobolus_bicolor	OTU90	0	0	0	0	0	0	0	0	0	0	0	0	0	29	0	0	0	0	0	0	29	0.05	3.31e-05
d__Eukaryota	k__Fungi	p__Ascomycota	c__Dothideomycetes	o__Capnodiales	f__Teratosphaeriaceae	g__unclassified_f__Teratosphaeriaceae	s__unclassified_f__Teratosphaeriaceae	OTU1946	0	0	0	2	0	0	0	0	0	0	0	0	0	0	0	0	0	0	0	0	2	0.05	2.28e-06
d__Eukaryota	k__Fungi	p__Ascomycota	c__Dothideomycetes	o__Myriangiales	f__Elsinoaceae	g__Elsinoe	s__Elsinoe_sp	OTU252	0	0	0	0	0	0	0	0	0	0	0	0	0	0	0	0	0	0	7	0	7	0.05	7.98e-06
d__Eukaryota	k__Fungi	p__Ascomycota	c__Dothideomycetes	o__unclassified_c__Dothideomycetes	f__unclassified_c__Dothideomycetes	g__unclassified_c__Dothideomycetes	s__unclassified_c__Dothideomycetes	OTU1985	0	0	0	130	0	0	0	0	0	0	0	0	0	0	0	0	0	0	0	0	130	0.05	0.000148175
d__Eukaryota	k__Fungi	p__Ascomycota	c__Dothideomycetes	o__Pleosporales	f__Phaeosphaeriaceae	g__Setomelanomma	s__Setomelanomma_holmii	OTU1856	0	6	0	8	10	46	56	0	0	0	0	0	0	0	0	302	35	16	43	8	530	0.5	0.000604099
d__Eukaryota	k__Fungi	p__Ascomycota	c__Sordariomycetes	o__Xylariales	f__Amphisphaeriaceae	g__Amphisphaeria	s__unclassified_g__Amphisphaeria	OTU1199	0	0	100	0	0	0	0	0	0	0	0	0	0	0	0	0	0	0	0	0	100	0.05	0.000113981
d__Eukaryota	k__Fungi	p__Ascomycota	c__Dothideomycetes	o__Pleosporales	f__Phaeosphaeriaceae	g__Neosetophoma	s__unclassified_g__Neosetophoma	OTU1479	1	2	2	21	136	0	0	0	194	303	56	0	0	0	42	0	0	2	70	0	829	0.55	0.000944902
d__Eukaryota	k__Fungi	p__Ascomycota	c__Dothideomycetes	o__Pleosporales	f__Periconiaceae	g__Periconia	s__unclassified_g__Periconia	OTU465	0	0	7	0	0	0	0	0	0	0	0	0	0	0	0	0	0	0	0	1	8	0.1	9.12e-06
d__Eukaryota	k__Fungi	p__Ascomycota	c__unclassified_p__Ascomycota	o__unclassified_p__Ascomycota	f__unclassified_p__Ascomycota	g__unclassified_p__Ascomycota	s__unclassified_p__Ascomycota	OTU1999	0	0	0	2	0	0	0	0	0	0	0	0	0	0	0	0	0	0	0	0	2	0.05	2.28e-06
d__Eukaryota	k__Fungi	p__Ascomycota	c__Saccharomycetes	o__Saccharomycetales	f__Dipodascaceae	g__unclassified_f__Dipodascaceae	s__unclassified_f__Dipodascaceae	OTU21	0	0	0	0	0	0	0	0	0	0	58	0	0	0	0	0	0	0	0	0	58	0.05	6.61e-05
d__Eukaryota	k__Fungi	p__Ascomycota	c__Dothideomycetes	o__Pleosporales	f__Phaeosphaeriaceae	g__Ophiobolopsis	s__Ophiobolopsis_italica	OTU1173	0	0	7	0	0	0	0	0	0	0	0	0	0	0	0	0	0	0	0	0	7	0.05	7.98e-06
d__Eukaryota	k__Fungi	p__Basidiomycota	c__Tremellomycetes	o__Tremellales	f__Rhynchogastremataceae	g__Papiliotrema	s__Papiliotrema_flavescens	OTU1637	0	0	12	0	1	0	0	0	6	0	0	0	0	0	47	0	4	0	1	0	71	0.3	8.09e-05
d__Eukaryota	k__Fungi	p__unclassified_k__Fungi	c__unclassified_k__Fungi	o__unclassified_k__Fungi	f__unclassified_k__Fungi	g__unclassified_k__Fungi	s__unclassified_k__Fungi	OTU1977	0	0	0	4	0	0	0	0	0	0	0	0	0	0	0	0	0	0	0	0	4	0.05	4.56e-06
d__Eukaryota	k__Fungi	p__Ascomycota	c__Dothideomycetes	o__Pleosporales	f__Phaeosphaeriaceae	g__Phaeosphaeria	s__Phaeosphaeria_fuckelii	OTU2001	0	1	1	0	1	0	0	0	0	0	0	0	0	0	0	0	0	0	1	0	4	0.2	4.56e-06
d__Eukaryota	k__Fungi	p__unclassified_k__Fungi	c__unclassified_k__Fungi	o__unclassified_k__Fungi	f__unclassified_k__Fungi	g__unclassified_k__Fungi	s__unclassified_k__Fungi	OTU1974	0	0	0	2	0	0	0	0	0	0	0	0	0	0	0	0	3	0	0	0	5	0.1	5.7e-06
d__Eukaryota	k__Fungi	p__Ascomycota	c__Dothideomycetes	o__Pleosporales	f__Didymosphaeriaceae	g__Tremateia	s__Tremateia_sp	OTU16	0	0	0	0	0	0	0	0	0	0	14	0	0	0	0	0	0	0	0	0	14	0.05	1.6e-05
d__Eukaryota	k__Fungi	p__Ascomycota	c__Dothideomycetes	o__Pleosporales	f__Phaeosphaeriaceae	g__Setomelanomma	s__Setomelanomma_sp	OTU548	0	16	0	0	1	0	0	0	0	0	0	0	0	0	0	0	0	0	0	0	17	0.1	1.94e-05
d__Eukaryota	k__Fungi	p__Basidiomycota	c__Agaricostilbomycetes	o__Agaricostilbales	f__unclassified_o__Agaricostilbales	g__unclassified_o__Agaricostilbales	s__unclassified_o__Agaricostilbales	OTU637	0	2	0	0	0	0	0	0	0	0	0	0	0	0	0	0	0	0	0	0	2	0.05	2.28e-06
d__Eukaryota	k__Fungi	p__Ascomycota	c__Dothideomycetes	o__Pleosporales	f__Didymellaceae	g__Didymella	s__unclassified_g__Didymella	OTU319	100	20	35	30	14	0	0	0	0	203	0	340	707	101	49	616	1183	5	25	27	3455	0.75	0.00393804
d__Eukaryota	k__Fungi	p__Ascomycota	c__unclassified_p__Ascomycota	o__unclassified_p__Ascomycota	f__unclassified_p__Ascomycota	g__unclassified_p__Ascomycota	s__unclassified_p__Ascomycota	OTU1600	0	0	0	0	0	0	0	0	84	0	0	0	0	0	0	0	0	0	0	0	84	0.05	9.57e-05
d__Eukaryota	k__Fungi	p__Basidiomycota	c__Agaricomycetes	o__unclassified_c__Agaricomycetes	f__unclassified_c__Agaricomycetes	g__unclassified_c__Agaricomycetes	s__unclassified_c__Agaricomycetes	OTU1105	0	0	0	0	0	0	0	0	0	0	0	0	0	0	0	0	0	0	0	1	1	0.05	1.14e-06
d__Eukaryota	k__Fungi	p__Ascomycota	c__Eurotiomycetes	o__Chaetothyriales	f__Herpotrichiellaceae	g__Cladophialophora	s__unclassified_g__Cladophialophora	OTU900	0	0	3	0	0	0	0	0	0	0	0	0	0	0	0	0	2	0	3	0	8	0.15	9.12e-06
d__Eukaryota	k__Fungi	p__Ascomycota	c__Dothideomycetes	o__Capnodiales	f__Cladosporiaceae	g__Rachicladosporium	s__Rachicladosporium_sp	OTU237	0	1	0	0	0	0	0	0	0	0	0	0	0	0	0	0	1	0	1	0	3	0.15	3.42e-06
d__Eukaryota	k__Fungi	p__Basidiomycota	c__Cystobasidiomycetes	o__Erythrobasidiales	f__Erythrobasidiaceae	g__Bannoa	s__Bannoa_sp	OTU1921	0	0	0	0	0	0	0	0	0	0	0	0	0	0	0	0	0	2	0	1	3	0.1	3.42e-06
d__Eukaryota	k__Fungi	p__Ascomycota	c__Sordariomycetes	o__Hypocreales	f__Bionectriaceae	g__Clonostachys	s__Clonostachys_sp	OTU2128	0	0	0	1	0	0	0	65	0	0	0	0	0	0	0	0	1	0	0	0	67	0.15	7.64e-05
d__Eukaryota	k__Fungi	p__Ascomycota	c__unclassified_p__Ascomycota	o__unclassified_p__Ascomycota	f__unclassified_p__Ascomycota	g__unclassified_p__Ascomycota	s__unclassified_p__Ascomycota	OTU364	0	0	2	0	0	0	0	0	0	0	0	0	0	0	0	0	1	0	0	0	3	0.1	3.42e-06
d__Eukaryota	k__Fungi	p__Ascomycota	c__unclassified_p__Ascomycota	o__unclassified_p__Ascomycota	f__unclassified_p__Ascomycota	g__unclassified_p__Ascomycota	s__unclassified_p__Ascomycota	OTU369	3	1	0	0	0	0	0	0	0	0	0	0	0	0	0	0	9	1	0	3	17	0.25	1.94e-05
d__Eukaryota	k__Fungi	p__Ascomycota	c__Dothideomycetes	o__Capnodiales	f__unclassified_o__Capnodiales	g__unclassified_o__Capnodiales	s__unclassified_o__Capnodiales	OTU804	0	0	2	0	8	0	180	0	0	0	0	0	0	0	0	27	7	0	6	8	238	0.35	0.000271275
d__Eukaryota	k__Fungi	p__unclassified_k__Fungi	c__unclassified_k__Fungi	o__unclassified_k__Fungi	f__unclassified_k__Fungi	g__unclassified_k__Fungi	s__unclassified_k__Fungi	OTU2079	0	0	0	18	0	0	0	0	0	0	0	0	0	0	0	0	0	0	0	2	20	0.1	2.28e-05
d__Eukaryota	k__Fungi	p__Basidiomycota	c__Agaricomycetes	o__Corticiales	f__Corticiaceae	g__Limonomyces	s__Limonomyces_sp	OTU3	0	0	0	0	0	0	0	0	0	0	135	0	0	0	0	0	0	0	0	0	135	0.05	0.000153874
d__Eukaryota	k__Fungi	p__Ascomycota	c__Dothideomycetes	o__Pleosporales	f__Leptosphaeriaceae	g__Subplenodomus	s__Subplenodomus_iridicola	OTU2087	0	0	0	1	0	0	0	0	0	0	0	0	0	0	0	0	0	10	0	0	11	0.1	1.25e-05
d__Eukaryota	k__Fungi	p__unclassified_k__Fungi	c__unclassified_k__Fungi	o__unclassified_k__Fungi	f__unclassified_k__Fungi	g__unclassified_k__Fungi	s__unclassified_k__Fungi	OTU148	1	0	0	0	0	0	0	0	0	0	0	0	0	0	0	0	0	0	0	0	1	0.05	1.14e-06
d__Eukaryota	k__Fungi	p__Ascomycota	c__Dothideomycetes	o__Pleosporales	f__Phaeosphaeriaceae	g__Setophoma	s__Setophoma_sp	OTU329	0	1	0	0	0	0	0	0	0	0	0	0	0	0	0	0	0	0	0	25	26	0.1	2.96e-05
d__Eukaryota	k__Fungi	p__Basidiomycota	c__Agaricostilbomycetes	o__Agaricostilbales	f__unclassified_o__Agaricostilbales	g__unclassified_o__Agaricostilbales	s__Agaricostilbales_sp	OTU818	1	0	1	0	0	0	0	0	0	0	0	0	0	0	0	4	0	2	2	0	10	0.25	1.14e-05
d__Eukaryota	k__Fungi	p__Ascomycota	c__Eurotiomycetes	o__Chaetothyriales	f__Trichomeriaceae	g__Trichomerium	s__Trichomerium_deniquelatum	OTU42	0	0	0	0	0	0	0	0	0	0	0	4	0	0	0	0	0	0	0	0	4	0.05	4.56e-06
d__Eukaryota	k__Fungi	p__Ascomycota	c__Pezizomycetes	o__Pezizales	f__Pyronemataceae	g__Pseudombrophila	s__Pseudombrophila_hepatica	OTU1624	0	0	0	0	0	0	0	0	18	0	0	0	0	0	0	0	0	0	0	0	18	0.05	2.05e-05
d__Eukaryota	k__Fungi	p__Basidiomycota	c__Agaricomycetes	o__Trechisporales	f__unclassified_o__Trechisporales	g__unclassified_o__Trechisporales	s__Trechisporales_sp	OTU74	0	0	0	0	0	0	0	0	0	0	0	0	27	0	0	0	0	0	0	0	27	0.05	3.08e-05
d__Eukaryota	k__Fungi	p__Ascomycota	c__Sordariomycetes	o__Diaporthales	f__unclassified_o__Diaporthales	g__unclassified_o__Diaporthales	s__unclassified_o__Diaporthales	OTU664	0	0	0	4	0	0	0	0	0	0	0	0	0	0	0	0	0	2	2	0	8	0.15	9.12e-06
d__Eukaryota	k__Fungi	p__Ascomycota	c__Sordariomycetes	o__Xylariales	f__Sporocadaceae	g__Pestalotiopsis	s__unclassified_g__Pestalotiopsis	OTU2069	14	0	11	142	67	4	1478	599	15	245	102	0	1	103	13	191	14	65	87	54	3205	0.9	0.00365309
d__Eukaryota	k__Fungi	p__Ascomycota	c__Eurotiomycetes	o__Chaetothyriales	f__unclassified_o__Chaetothyriales	g__unclassified_o__Chaetothyriales	s__unclassified_o__Chaetothyriales	OTU327	0	1	0	0	0	0	0	0	0	0	0	0	0	0	0	0	0	0	0	0	1	0.05	1.14e-06
d__Eukaryota	k__Fungi	p__Ascomycota	c__Dothideomycetes	o__Pleosporales	f__unclassified_o__Pleosporales	g__unclassified_o__Pleosporales	s__unclassified_o__Pleosporales	OTU1447	0	0	0	0	0	0	0	18	0	0	0	0	0	0	0	0	0	0	0	0	18	0.05	2.05e-05
d__Eukaryota	k__Fungi	p__Basidiomycota	c__Tremellomycetes	o__Filobasidiales	f__Piskurozymaceae	g__Piskurozyma	s__unclassified_g__Piskurozyma	OTU332	0	0	0	0	0	0	0	0	0	0	0	0	0	0	0	0	0	0	0	1	1	0.05	1.14e-06
d__Eukaryota	k__Fungi	p__Ascomycota	c__Dothideomycetes	o__Dothideales	f__Dothideaceae	g__Stylodothis	s__Stylodothis_puccinioides	OTU1847	2	1	0	0	0	0	0	0	0	0	0	0	0	0	0	0	0	1	1	0	5	0.2	5.7e-06
d__Eukaryota	k__Fungi	p__Chytridiomycota	c__unclassified_p__Chytridiomycota	o__unclassified_p__Chytridiomycota	f__unclassified_p__Chytridiomycota	g__unclassified_p__Chytridiomycota	s__unclassified_p__Chytridiomycota	OTU124	0	0	0	0	0	0	0	0	0	0	0	0	0	0	3	0	0	0	0	0	3	0.05	3.42e-06
d__Eukaryota	k__Fungi	p__Basidiomycota	c__Tremellomycetes	o__Tremellales	f__unclassified_o__Tremellales	g__unclassified_o__Tremellales	s__unclassified_o__Tremellales	OTU1518	0	16	0	0	0	0	0	236	94	0	0	0	0	0	62	8	0	0	0	0	416	0.25	0.000474161
d__Eukaryota	k__Fungi	p__Ascomycota	c__Saccharomycetes	o__Saccharomycetales	f__Saccharomycetales_fam_Incertae_sedis	g__Candida	s__Candida_parapsilosis	OTU1602	0	0	0	0	0	0	0	0	13	134	147	0	0	0	92	0	0	0	0	0	386	0.2	0.000439966
d__Eukaryota	k__Fungi	p__Basidiomycota	c__Tremellomycetes	o__Tremellales	f__Phaeotremellaceae	g__Phaeotremella	s__unclassified_g__Phaeotremella	OTU1830	0	0	5	0	0	0	0	0	0	0	0	0	0	0	0	0	2	0	0	0	7	0.1	7.98e-06
d__Eukaryota	k__Fungi	p__Ascomycota	c__Sordariomycetes	o__Sordariales	f__Sordariaceae	g__Diplogelasinospora	s__Diplogelasinospora_sp	OTU1532	0	0	0	0	0	0	0	0	21	0	0	0	0	0	0	0	0	0	0	0	21	0.05	2.39e-05
d__Eukaryota	k__Fungi	p__Basidiomycota	c__Tremellomycetes	o__Tremellales	f__Bulleribasidiaceae	g__Dioszegia	s__Dioszegia_zsoltii	OTU1598	9	7	0	8	0	0	0	0	77	0	0	51	0	0	0	13	1	7	2	7	182	0.5	0.000207445
d__Eukaryota	k__Fungi	p__unclassified_k__Fungi	c__unclassified_k__Fungi	o__unclassified_k__Fungi	f__unclassified_k__Fungi	g__unclassified_k__Fungi	s__unclassified_k__Fungi	OTU912	0	0	1	0	0	0	0	264	0	0	0	0	0	0	0	0	0	0	0	0	265	0.1	0.000302049
d__Eukaryota	k__Fungi	p__Ascomycota	c__Sordariomycetes	o__Xylariales	f__Xylariaceae	g__unclassified_f__Xylariaceae	s__Xylariaceae_sp	OTU1359	0	0	0	0	0	0	0	0	0	0	0	0	0	0	0	1	0	0	0	0	1	0.05	1.14e-06
d__Eukaryota	k__Fungi	p__Ascomycota	c__Sordariomycetes	o__Diaporthales	f__Diaporthaceae	g__Diaporthe	s__Diaporthe_rudis	OTU1919	1	0	0	0	0	13	0	0	0	0	0	0	0	0	3	0	0	32	0	0	49	0.2	5.59e-05
d__Eukaryota	k__Fungi	p__Ascomycota	c__Eurotiomycetes	o__Chaetothyriales	f__Trichomeriaceae	g__Knufia	s__Knufia_tsunedae	OTU1590	7	1	78	125	102	278	168	0	723	132	111	61	54	12	82	98	72	203	101	610	3018	0.95	0.00343994
d__Eukaryota	k__Fungi	p__Ascomycota	c__Eurotiomycetes	o__Sclerococcales	f__Dactylosporaceae	g__Dactylospora	s__unclassified_g__Dactylospora	OTU1872	0	0	0	0	0	0	0	0	0	0	0	0	0	0	0	0	0	2	0	0	2	0.05	2.28e-06
d__Eukaryota	k__Fungi	p__Basidiomycota	c__Cystobasidiomycetes	o__Cystobasidiales	f__Cystobasidiaceae	g__unclassified_f__Cystobasidiaceae	s__unclassified_f__Cystobasidiaceae	OTU1989	1	4	8	26	2	0	0	140	0	538	0	0	0	0	0	0	0	19	2	1	741	0.5	0.000844598
d__Eukaryota	k__Fungi	p__Ascomycota	c__Leotiomycetes	o__Helotiales	f__Hyaloscyphaceae	g__Lachnum	s__unclassified_g__Lachnum	OTU1081	0	0	0	0	0	0	0	0	0	0	0	0	0	0	0	0	0	0	0	8	8	0.05	9.12e-06
d__Eukaryota	k__Fungi	p__Ascomycota	c__Sordariomycetes	o__Xylariales	f__unclassified_o__Xylariales	g__unclassified_o__Xylariales	s__unclassified_o__Xylariales	OTU116	0	0	0	0	0	0	0	0	0	0	0	0	0	1	0	0	0	0	0	0	1	0.05	1.14e-06
d__Eukaryota	k__Fungi	p__Ascomycota	c__Taphrinomycetes	o__Taphrinales	f__Taphrinaceae	g__Taphrina	s__Taphrina_sp	OTU1301	0	0	1	0	0	0	0	0	0	0	0	0	0	0	0	0	0	0	0	0	1	0.05	1.14e-06
d__Eukaryota	k__Fungi	p__Basidiomycota	c__Microbotryomycetes	o__Microbotryomycetes_ord_Incertae_sedis	f__Chrysozymaceae	g__Fellozyma	s__Fellozyma_inositophila	OTU1331	0	0	0	0	0	0	0	0	0	0	0	0	0	0	0	0	0	0	0	2	2	0.05	2.28e-06
d__Eukaryota	k__Fungi	p__Basidiomycota	c__Tremellomycetes	o__unclassified_c__Tremellomycetes	f__unclassified_c__Tremellomycetes	g__unclassified_c__Tremellomycetes	s__unclassified_c__Tremellomycetes	OTU368	0	0	0	0	0	0	0	0	0	0	0	0	0	0	0	1	9	0	0	0	10	0.1	1.14e-05
d__Eukaryota	k__Fungi	p__Ascomycota	c__Dothideomycetes	o__Pleosporales	f__Phaeosphaeriaceae	g__Sclerostagonospora	s__unclassified_g__Sclerostagonospora	OTU716	0	0	0	3	0	0	0	0	0	0	0	0	0	0	0	0	0	0	0	3	6	0.1	6.84e-06
d__Eukaryota	k__Fungi	p__Basidiomycota	c__Tremellomycetes	o__Filobasidiales	f__Filobasidiaceae	g__Filobasidium	s__Filobasidium_sp	OTU1495	5	5	0	0	1	0	0	0	4	0	0	0	0	0	0	1	2	0	0	4	22	0.35	2.51e-05
d__Eukaryota	k__Fungi	p__Ascomycota	c__unclassified_p__Ascomycota	o__unclassified_p__Ascomycota	f__unclassified_p__Ascomycota	g__unclassified_p__Ascomycota	s__unclassified_p__Ascomycota	OTU827	14	1	0	1	44	9	37	18	0	0	0	0	0	0	0	0	5	2	5	0	136	0.5	0.000155014
d__Eukaryota	k__Fungi	p__Basidiomycota	c__Tremellomycetes	o__Trichosporonales	f__Trichosporonaceae	g__Cutaneotrichosporon	s__Cutaneotrichosporon_cutaneum	OTU1439	0	0	0	0	0	0	0	959	0	0	0	0	0	0	0	0	0	0	0	0	959	0.05	0.00109308
d__Eukaryota	k__Fungi	p__Basidiomycota	c__Microbotryomycetes	o__Microbotryomycetes_ord_Incertae_sedis	f__Chrysozymaceae	g__Yurkovia	s__Yurkovia_mendeliana	OTU1633	0	1	2	6	5	0	0	0	10	0	0	0	24	0	0	12	1	1	4	1	67	0.55	7.64e-05
d__Eukaryota	k__Fungi	p__Ascomycota	c__Eurotiomycetes	o__Chaetothyriales	f__Herpotrichiellaceae	g__unclassified_f__Herpotrichiellaceae	s__unclassified_f__Herpotrichiellaceae	OTU1147	0	0	0	0	0	0	0	0	0	0	0	0	0	0	0	0	0	1	0	0	1	0.05	1.14e-06
d__Eukaryota	k__Fungi	p__Ascomycota	c__Dothideomycetes	o__Capnodiales	f__Teratosphaeriaceae	g__Oleoguttula	s__Oleoguttula_sp	OTU1198	0	0	15	0	0	0	0	0	0	0	0	0	0	0	0	0	1	0	0	0	16	0.1	1.82e-05
d__Eukaryota	k__Fungi	p__Basidiomycota	c__Agaricomycetes	o__Cantharellales	f__Ceratobasidiaceae	g__Ceratobasidium	s__Ceratobasidium_sp	OTU1558	0	0	0	3	0	0	0	0	63	0	0	0	0	0	0	0	0	0	0	0	66	0.1	7.52e-05
d__Eukaryota	k__Fungi	p__Ascomycota	c__Sordariomycetes	o__Xylariales	f__Amphisphaeriaceae	g__Amphisphaeria	s__Amphisphaeria_umbrina	OTU152	9	0	0	0	0	0	0	0	0	0	0	0	0	0	0	0	0	0	0	0	9	0.05	1.03e-05
d__Eukaryota	k__Fungi	p__Ascomycota	c__Sordariomycetes	o__Hypocreales	f__Clavicipitaceae	g__Metarhizium	s__Metarhizium_carneum	OTU1498	0	0	0	0	0	0	0	0	41	0	0	0	0	0	0	0	0	0	0	0	41	0.05	4.67e-05
d__Eukaryota	k__Fungi	p__Basidiomycota	c__Malasseziomycetes	o__Malasseziales	f__Malasseziaceae	g__Malassezia	s__Malassezia_slooffiae	OTU1452	0	0	0	0	0	0	0	2	0	0	0	0	0	0	0	0	0	0	0	0	2	0.05	2.28e-06
d__Eukaryota	k__Fungi	p__Basidiomycota	c__Agaricomycetes	o__Polyporales	f__Meruliaceae	g__Ceriporia	s__Ceriporia_lacerata	OTU405	0	1	0	0	0	0	0	0	0	0	0	0	0	0	0	0	0	0	0	0	1	0.05	1.14e-06
d__Eukaryota	k__Fungi	p__Ascomycota	c__Dothideomycetes	o__Dothideomycetes_ord_Incertae_sedis	f__Dothideomycetes_fam_Incertae_sedis	g__Neocladophialophora	s__Neocladophialophora_quercina	OTU1787	0	1	0	0	0	0	0	0	0	0	0	0	0	0	0	1	0	0	0	0	2	0.1	2.28e-06
d__Eukaryota	k__Fungi	p__Ascomycota	c__unclassified_p__Ascomycota	o__unclassified_p__Ascomycota	f__unclassified_p__Ascomycota	g__unclassified_p__Ascomycota	s__unclassified_p__Ascomycota	OTU953	3	0	0	0	0	0	0	0	0	0	0	0	0	0	0	0	0	0	0	0	3	0.05	3.42e-06
d__Eukaryota	k__Fungi	p__Ascomycota	c__Sordariomycetes	o__Xylariales	f__Apiosporaceae	g__Arthrinium	s__Arthrinium_jiangxiense	OTU1269	0	0	0	1	0	0	0	0	0	0	0	0	0	0	0	0	0	0	0	0	1	0.05	1.14e-06
d__Eukaryota	k__Fungi	p__Ascomycota	c__Dothideomycetes	o__Pleosporales	f__Pleosporaceae	g__Alternaria	s__Alternaria_vanuatuensis	OTU566	1	2	0	0	0	0	0	0	0	0	0	0	0	0	0	0	0	0	0	0	3	0.1	3.42e-06
d__Eukaryota	k__Fungi	p__Ascomycota	c__Eurotiomycetes	o__Chaetothyriales	f__Herpotrichiellaceae	g__unclassified_f__Herpotrichiellaceae	s__unclassified_f__Herpotrichiellaceae	OTU1818	0	1	0	0	1	0	0	0	0	0	0	0	0	0	0	0	0	0	0	0	2	0.1	2.28e-06
d__Eukaryota	k__Fungi	p__Ascomycota	c__Eurotiomycetes	o__Chaetothyriales	f__Trichomeriaceae	g__Bradymyces	s__Bradymyces_sp	OTU1541	506	764	491	794	1027	1754	492	693	709	632	236	158	564	149	78	1867	202	236	252	220	11824	1	0.0134771
d__Eukaryota	k__Fungi	p__Chytridiomycota	c__unclassified_p__Chytridiomycota	o__unclassified_p__Chytridiomycota	f__unclassified_p__Chytridiomycota	g__unclassified_p__Chytridiomycota	s__unclassified_p__Chytridiomycota	OTU1392	0	0	0	0	0	74	0	0	0	0	0	0	0	0	0	0	0	0	0	0	74	0.05	8.43e-05
d__Eukaryota	k__Fungi	p__unclassified_k__Fungi	c__unclassified_k__Fungi	o__unclassified_k__Fungi	f__unclassified_k__Fungi	g__unclassified_k__Fungi	s__unclassified_k__Fungi	OTU46	0	0	0	0	0	0	0	0	0	0	0	156	0	0	0	0	0	0	0	0	156	0.05	0.00017781
d__Eukaryota	k__Fungi	p__Ascomycota	c__Leotiomycetes	o__Helotiales	f__Helotiaceae	g__Hymenoscyphus	s__Hymenoscyphus_fructigenus	OTU173	0	0	0	0	3	0	0	0	0	0	0	0	0	0	0	0	0	0	0	0	3	0.05	3.42e-06
d__Eukaryota	k__Fungi	p__Ascomycota	c__Arthoniomycetes	o__Lichenostigmatales	f__Phaeococcomycetaceae	g__Phaeococcomyces	s__Phaeococcomyces_nigricans	OTU2034	8	21	45	3	0	0	0	0	0	0	0	0	23	91	33	6	6	0	13	2	251	0.55	0.000286092
d__Eukaryota	k__Fungi	p__Ascomycota	c__Dothideomycetes	o__Pleosporales	f__Didymosphaeriaceae	g__Laburnicola	s__unclassified_g__Laburnicola	OTU112	0	0	0	0	0	0	0	0	0	0	0	0	0	190	0	0	0	0	0	0	190	0.05	0.000216564
d__Eukaryota	k__Fungi	p__Basidiomycota	c__Agaricomycetes	o__Agaricales	f__Lycoperdaceae	g__Bovista	s__unclassified_g__Bovista	OTU1399	0	0	0	0	0	84	0	0	0	0	0	0	0	0	0	0	0	0	0	0	84	0.05	9.57e-05
d__Eukaryota	k__Fungi	p__Ascomycota	c__Dothideomycetes	o__Pleosporales	f__Pleosporaceae	g__Alternaria	s__Alternaria_infectoria	OTU322	0	0	3	0	0	0	0	0	0	0	0	0	0	0	0	0	0	0	3	0	6	0.1	6.84e-06
d__Eukaryota	k__Fungi	p__Basidiomycota	c__unclassified_p__Basidiomycota	o__unclassified_p__Basidiomycota	f__unclassified_p__Basidiomycota	g__unclassified_p__Basidiomycota	s__unclassified_p__Basidiomycota	OTU1980	0	3	9	13	2	0	0	0	0	0	0	0	0	0	0	14	3	2	6	6	58	0.45	6.61e-05
d__Eukaryota	k__Fungi	p__Ascomycota	c__Taphrinomycetes	o__Taphrinales	f__Taphrinaceae	g__unclassified_f__Taphrinaceae	s__unclassified_f__Taphrinaceae	OTU1162	0	0	5	0	0	0	0	0	0	0	0	0	0	0	0	0	0	0	0	0	5	0.05	5.7e-06
d__Eukaryota	k__Fungi	p__Ascomycota	c__Eurotiomycetes	o__Eurotiales	f__Aspergillaceae	g__Penicillium	s__unclassified_g__Penicillium	OTU2132	0	0	1	1	0	0	0	0	0	0	57	0	0	0	0	4	0	0	0	0	63	0.2	7.18e-05
d__Eukaryota	k__Fungi	p__Ascomycota	c__Dothideomycetes	o__Mytilinidiales	f__Mytilinidiaceae	g__Pseudocamaropycnis	s__Pseudocamaropycnis_sp	OTU1377	0	0	0	0	0	0	0	0	0	0	0	0	0	0	0	135	0	0	0	0	135	0.05	0.000153874
d__Eukaryota	k__Fungi	p__Ascomycota	c__Dothideomycetes	o__Capnodiales	f__Teratosphaeriaceae	g__Constantinomyces	s__Constantinomyces_sp	OTU2127	0	0	1	3	0	0	0	0	0	0	0	0	0	0	0	0	0	1	0	0	5	0.15	5.7e-06
d__Eukaryota	k__Fungi	p__Ascomycota	c__Eurotiomycetes	o__Chaetothyriales	f__Trichomeriaceae	g__Trichomerium	s__Trichomerium_deniquelatum	OTU1854	0	0	6	0	0	0	0	0	0	0	0	0	0	0	0	0	0	3	0	4	13	0.15	1.48e-05
d__Eukaryota	k__Fungi	p__unclassified_k__Fungi	c__unclassified_k__Fungi	o__unclassified_k__Fungi	f__unclassified_k__Fungi	g__unclassified_k__Fungi	s__unclassified_k__Fungi	OTU1812	13	0	0	0	0	0	0	0	0	0	0	0	0	0	0	2	7	19	0	0	41	0.2	4.67e-05
d__Eukaryota	k__Fungi	p__unclassified_k__Fungi	c__unclassified_k__Fungi	o__unclassified_k__Fungi	f__unclassified_k__Fungi	g__unclassified_k__Fungi	s__unclassified_k__Fungi	OTU1814	0	0	0	0	0	0	0	0	0	0	0	0	0	0	0	0	0	4	0	0	4	0.05	4.56e-06
d__Eukaryota	k__Fungi	p__Ascomycota	c__unclassified_p__Ascomycota	o__unclassified_p__Ascomycota	f__unclassified_p__Ascomycota	g__unclassified_p__Ascomycota	s__unclassified_p__Ascomycota	OTU1386	0	0	0	0	0	0	0	0	0	0	0	0	0	0	0	1	0	0	0	0	1	0.05	1.14e-06
d__Eukaryota	k__Fungi	p__Basidiomycota	c__Microbotryomycetes	o__Microbotryomycetes_ord_Incertae_sedis	f__Chrysozymaceae	g__Chrysozyma	s__Chrysozyma_griseoflava	OTU1933	2	0	1	6	1	0	0	0	0	0	0	0	0	0	0	1	6	8	0	2	27	0.4	3.08e-05
d__Eukaryota	k__Fungi	p__Ascomycota	c__Dothideomycetes	o__Capnodiales	f__Capnodiales_fam_Incertae_sedis	g__Microcyclospora	s__Microcyclospora_sp	OTU149	1	0	0	0	0	0	0	0	0	0	0	0	0	0	0	0	0	0	0	0	1	0.05	1.14e-06
d__Eukaryota	k__Fungi	p__unclassified_k__Fungi	c__unclassified_k__Fungi	o__unclassified_k__Fungi	f__unclassified_k__Fungi	g__unclassified_k__Fungi	s__unclassified_k__Fungi	OTU2065	0	0	0	2	0	0	0	0	0	0	0	0	0	0	0	0	0	1	0	1	4	0.15	4.56e-06
d__Eukaryota	k__Fungi	p__unclassified_k__Fungi	c__unclassified_k__Fungi	o__unclassified_k__Fungi	f__unclassified_k__Fungi	g__unclassified_k__Fungi	s__unclassified_k__Fungi	OTU2066	0	2	1	5	0	0	0	0	0	0	0	0	0	0	0	1	1	7	0	2	19	0.35	2.17e-05
d__Eukaryota	k__Fungi	p__unclassified_k__Fungi	c__unclassified_k__Fungi	o__unclassified_k__Fungi	f__unclassified_k__Fungi	g__unclassified_k__Fungi	s__unclassified_k__Fungi	OTU2060	0	0	0	1	0	0	0	0	0	0	0	0	0	0	0	0	0	0	1	0	2	0.1	2.28e-06
d__Eukaryota	k__Fungi	p__unclassified_k__Fungi	c__unclassified_k__Fungi	o__unclassified_k__Fungi	f__unclassified_k__Fungi	g__unclassified_k__Fungi	s__unclassified_k__Fungi	OTU2061	0	0	1	2	0	0	0	0	0	0	0	0	0	0	0	3	0	3	0	0	9	0.2	1.03e-05
d__Eukaryota	k__Fungi	p__Ascomycota	c__Eurotiomycetes	o__Chaetothyriales	f__Herpotrichiellaceae	g__Cladophialophora	s__unclassified_g__Cladophialophora	OTU2083	0	0	0	1	0	0	0	0	0	0	0	0	0	0	0	0	0	0	0	0	1	0.05	1.14e-06
d__Eukaryota	k__Fungi	p__Ascomycota	c__Eurotiomycetes	o__Chaetothyriales	f__unclassified_o__Chaetothyriales	g__unclassified_o__Chaetothyriales	s__unclassified_o__Chaetothyriales	OTU2072	0	0	0	2	0	0	0	0	0	0	0	0	0	0	0	0	0	0	0	0	2	0.05	2.28e-06
d__Eukaryota	k__Fungi	p__Basidiomycota	c__Agaricostilbomycetes	o__Agaricostilbales	f__Chionosphaeraceae	g__unclassified_f__Chionosphaeraceae	s__unclassified_f__Chionosphaeraceae	OTU1658	0	0	0	0	0	0	0	0	0	0	0	0	0	0	0	1	0	0	0	0	1	0.05	1.14e-06
d__Eukaryota	k__Fungi	p__Ascomycota	c__Eurotiomycetes	o__Eurotiales	f__Aspergillaceae	g__Penicillium	s__unclassified_g__Penicillium	OTU1589	0	0	0	0	0	0	36	31	30	0	0	15	24	12	6	0	0	0	0	0	154	0.35	0.000175531
d__Eukaryota	k__Fungi	p__Ascomycota	c__Dothideomycetes	o__Pleosporales	f__unclassified_o__Pleosporales	g__unclassified_o__Pleosporales	s__unclassified_o__Pleosporales	OTU1952	22	370	4	3	22	0	0	0	0	0	0	49	33	0	0	1	15	198	110	4	831	0.6	0.000947181
d__Eukaryota	k__Fungi	p__Ascomycota	c__Dothideomycetes	o__Capnodiales	f__Teratosphaeriaceae	g__Neocatenulostroma	s__unclassified_g__Neocatenulostroma	OTU1175	0	0	8	0	0	0	0	0	0	0	0	0	0	0	0	0	0	0	0	0	8	0.05	9.12e-06
d__Eukaryota	k__Fungi	p__Ascomycota	c__Dothideomycetes	o__Pleosporales	f__unclassified_o__Pleosporales	g__unclassified_o__Pleosporales	s__unclassified_o__Pleosporales	OTU1958	0	0	0	1	0	0	0	0	0	0	0	0	0	0	0	0	0	0	0	0	1	0.05	1.14e-06
d__Eukaryota	k__Fungi	p__Ascomycota	c__Dothideomycetes	o__Capnodiales	f__Capnodiales_fam_Incertae_sedis	g__Hispidoconidioma	s__Hispidoconidioma_alpinum	OTU425	0	0	0	0	1	0	0	0	0	0	0	0	0	0	0	0	0	0	0	0	1	0.05	1.14e-06
d__Eukaryota	k__Fungi	p__Ascomycota	c__Dothideomycetes	o__Pleosporales	f__Didymellaceae	g__Phomatodes	s__unclassified_g__Phomatodes	OTU1103	0	0	0	0	0	0	0	0	0	0	0	0	0	0	0	0	0	0	5	3	8	0.1	9.12e-06
d__Eukaryota	k__Fungi	p__Ascomycota	c__Dothideomycetes	o__Capnodiales	f__Mycosphaerellaceae	g__Sphaerulina	s__Sphaerulina_sp	OTU1552	0	6	1	0	15	0	0	77	2	0	71	338	76	0	146	3	0	11	1	1	748	0.65	0.000852577
d__Eukaryota	k__Fungi	p__unclassified_k__Fungi	c__unclassified_k__Fungi	o__unclassified_k__Fungi	f__unclassified_k__Fungi	g__unclassified_k__Fungi	s__unclassified_k__Fungi	OTU2115	0	0	0	1	0	0	0	0	0	0	0	0	0	0	0	0	0	0	2	0	3	0.1	3.42e-06
d__Eukaryota	k__Fungi	p__unclassified_k__Fungi	c__unclassified_k__Fungi	o__unclassified_k__Fungi	f__unclassified_k__Fungi	g__unclassified_k__Fungi	s__unclassified_k__Fungi	OTU2117	0	1	0	12	0	0	0	0	0	0	0	0	0	0	0	0	0	0	0	0	13	0.1	1.48e-05
d__Eukaryota	k__Fungi	p__Ascomycota	c__Dothideomycetes	o__Pleosporales	f__Phaeosphaeriaceae	g__Setophaeosphaeria	s__Setophaeosphaeria_badalingensis	OTU2110	0	0	0	64	0	0	0	0	0	0	0	0	0	0	0	5	4	3	7	1	84	0.3	9.57e-05
d__Eukaryota	k__Fungi	p__Ascomycota	c__Eurotiomycetes	o__Chaetothyriales	f__Trichomeriaceae	g__Knufia	s__Knufia_tsunedae	OTU272	0	2	3	4	11	0	0	0	19	0	0	0	11	2	0	6	3	3	1	16	81	0.6	9.23e-05
d__Eukaryota	k__Fungi	p__Basidiomycota	c__Agaricomycetes	o__Agaricales	f__Psathyrellaceae	g__Coprinellus	s__unclassified_g__Coprinellus	OTU80	0	0	0	1	0	0	0	0	0	0	0	0	20	0	0	0	0	0	0	0	21	0.1	2.39e-05
d__Eukaryota	k__Fungi	p__unclassified_k__Fungi	c__unclassified_k__Fungi	o__unclassified_k__Fungi	f__unclassified_k__Fungi	g__unclassified_k__Fungi	s__unclassified_k__Fungi	OTU1364	0	0	0	0	0	0	0	0	0	0	0	0	0	0	0	5	1	0	0	0	6	0.1	6.84e-06
d__Eukaryota	k__Fungi	p__Ascomycota	c__Dothideomycetes	o__Pleosporales	f__Didymosphaeriaceae	g__Pseudopithomyces	s__Pseudopithomyces_chartarum	OTU1990	0	0	0	0	0	0	0	0	0	0	0	0	0	0	0	0	0	0	0	2	2	0.05	2.28e-06
d__Eukaryota	k__Fungi	p__Ascomycota	c__unclassified_p__Ascomycota	o__unclassified_p__Ascomycota	f__unclassified_p__Ascomycota	g__unclassified_p__Ascomycota	s__unclassified_p__Ascomycota	OTU1161	0	0	8	0	0	0	0	0	0	0	0	0	0	0	0	0	0	0	0	0	8	0.05	9.12e-06
d__Eukaryota	k__Fungi	p__Ascomycota	c__Dothideomycetes	o__unclassified_c__Dothideomycetes	f__unclassified_c__Dothideomycetes	g__unclassified_c__Dothideomycetes	s__unclassified_c__Dothideomycetes	OTU1167	0	0	1	0	0	0	0	0	0	0	0	0	0	0	0	0	0	0	0	0	1	0.05	1.14e-06
d__Eukaryota	k__Fungi	p__Ascomycota	c__unclassified_p__Ascomycota	o__unclassified_p__Ascomycota	f__unclassified_p__Ascomycota	g__unclassified_p__Ascomycota	s__unclassified_p__Ascomycota	OTU1164	0	0	2	0	0	0	0	0	0	0	0	0	0	0	0	0	0	0	0	0	2	0.05	2.28e-06
d__Eukaryota	k__Fungi	p__Ascomycota	c__Dothideomycetes	o__unclassified_c__Dothideomycetes	f__unclassified_c__Dothideomycetes	g__unclassified_c__Dothideomycetes	s__unclassified_c__Dothideomycetes	OTU182	0	0	0	0	1	0	0	0	0	0	0	0	0	0	0	0	0	0	0	0	1	0.05	1.14e-06
d__Eukaryota	k__Fungi	p__Basidiomycota	c__Cystobasidiomycetes	o__Cystobasidiales	f__Cystobasidiaceae	g__Cystobasidium	s__unclassified_g__Cystobasidium	OTU1120	0	0	1	0	0	0	0	0	0	0	0	0	0	0	0	0	1	0	0	0	2	0.1	2.28e-06
d__Eukaryota	k__Fungi	p__Ascomycota	c__Dothideomycetes	o__Pleosporales	f__unclassified_o__Pleosporales	g__unclassified_o__Pleosporales	s__unclassified_o__Pleosporales	OTU1730	1	0	0	0	0	0	0	0	0	0	0	0	0	0	0	4	0	0	1	0	6	0.15	6.84e-06
d__Eukaryota	k__Fungi	p__Ascomycota	c__Dothideomycetes	o__Pleosporales	f__unclassified_o__Pleosporales	g__unclassified_o__Pleosporales	s__unclassified_o__Pleosporales	OTU1733	0	0	1	0	0	0	0	0	0	0	0	0	0	0	0	0	0	0	0	0	1	0.05	1.14e-06
d__Eukaryota	k__Fungi	p__Ascomycota	c__Dothideomycetes	o__Botryosphaeriales	f__Phyllostictaceae	g__Phyllosticta	s__unclassified_g__Phyllosticta	OTU241	0	1	0	0	1	0	0	0	0	0	0	0	0	0	0	0	1	0	14	0	17	0.2	1.94e-05
d__Eukaryota	k__Fungi	p__Ascomycota	c__Sordariomycetes	o__Sordariomycetes_ord_Incertae_sedis	f__Sordariomycetes_fam_Incertae_sedis	g__Oncopodiella	s__Oncopodiella_sp	OTU554	0	1	0	0	0	0	0	0	0	0	0	0	0	0	0	0	0	0	0	0	1	0.05	1.14e-06
d__Eukaryota	k__Fungi	p__Mortierellomycota	c__Mortierellomycetes	o__Mortierellales	f__Mortierellaceae	g__Mortierella	s__Mortierella_humilis	OTU1630	0	0	0	0	0	0	0	0	24	0	0	0	0	0	0	0	0	0	0	0	24	0.05	2.74e-05
d__Eukaryota	k__Fungi	p__Ascomycota	c__unclassified_p__Ascomycota	o__unclassified_p__Ascomycota	f__unclassified_p__Ascomycota	g__unclassified_p__Ascomycota	s__unclassified_p__Ascomycota	OTU550	0	2	0	0	0	0	0	0	0	0	0	0	0	0	0	0	0	0	0	0	2	0.05	2.28e-06
d__Eukaryota	k__Fungi	p__Ascomycota	c__Dothideomycetes	o__Pleosporales	f__Lophiotremataceae	g__Lophiotrema	s__Lophiotrema_sp	OTU1832	678	89	301	263	527	5	0	7	14	0	2	5	0	0	0	0	688	517	335	171	3602	0.7	0.00410559
d__Eukaryota	k__Fungi	p__Ascomycota	c__Sordariomycetes	o__Hypocreales	f__Hypocreales_fam_Incertae_sedis	g__Cylindrium	s__Cylindrium_sp	OTU125	0	1	0	0	0	0	0	0	0	0	0	0	0	0	78	0	0	0	0	0	79	0.1	9e-05
d__Eukaryota	k__Fungi	p__Ascomycota	c__Dothideomycetes	o__Pleosporales	f__Lophiotremataceae	g__Lophiotrema	s__Lophiotrema_sp	OTU2054	4	1	2	12	10	0	0	0	0	0	0	0	0	0	0	3	11	9	2	5	59	0.5	6.72e-05
d__Eukaryota	k__Fungi	p__Ascomycota	c__Dothideomycetes	o__Pleosporales	f__Lophiotremataceae	g__Lophiotrema	s__Lophiotrema_sp	OTU2056	0	0	0	5	0	0	0	0	0	0	0	0	0	0	0	0	5	0	0	2	12	0.15	1.37e-05
d__Eukaryota	k__Fungi	p__Ascomycota	c__Sordariomycetes	o__Xylariales	f__Amphisphaeriaceae	g__Seimatosporium	s__unclassified_g__Seimatosporium	OTU1178	0	0	18	0	0	0	0	0	0	0	0	0	0	0	0	0	0	1	0	0	19	0.1	2.17e-05
d__Eukaryota	k__Fungi	p__Ascomycota	c__Dothideomycetes	o__Venturiales	f__Sympoventuriaceae	g__Ochroconis	s__unclassified_g__Ochroconis	OTU1337	0	0	1	0	0	0	0	0	0	0	0	0	0	0	0	0	0	0	1	0	2	0.1	2.28e-06
d__Eukaryota	k__Fungi	p__Basidiomycota	c__Agaricostilbomycetes	o__Agaricostilbales	f__Chionosphaeraceae	g__Stilbum	s__Stilbum_vulgare	OTU639	0	0	3	1	1	0	0	0	0	0	0	0	0	0	0	1	0	6	0	0	12	0.25	1.37e-05
d__Eukaryota	k__Fungi	p__Ascomycota	c__unclassified_p__Ascomycota	o__unclassified_p__Ascomycota	f__unclassified_p__Ascomycota	g__unclassified_p__Ascomycota	s__unclassified_p__Ascomycota	OTU2099	0	0	0	3	0	0	0	0	0	0	0	0	0	0	0	0	0	3	0	0	6	0.1	6.84e-06
d__Eukaryota	k__Fungi	p__Ascomycota	c__unclassified_p__Ascomycota	o__unclassified_p__Ascomycota	f__unclassified_p__Ascomycota	g__unclassified_p__Ascomycota	s__unclassified_p__Ascomycota	OTU2093	0	0	12	1	0	0	0	0	0	202	0	0	0	0	0	2	68	1	0	0	286	0.3	0.000325985
d__Eukaryota	k__Fungi	p__Ascomycota	c__Eurotiomycetes	o__Chaetothyriales	f__Trichomeriaceae	g__Bradymyces	s__Bradymyces_sp	OTU219	0	0	0	0	0	0	0	0	0	0	0	0	0	0	0	0	0	0	4	0	4	0.05	4.56e-06
d__Eukaryota	k__Fungi	p__Ascomycota	c__Dothideomycetes	o__Capnodiales	f__Neodevriesiaceae	g__Neodevriesia	s__unclassified_g__Neodevriesia	OTU1851	0	2	0	0	0	0	0	0	0	0	0	0	0	0	0	6	4	0	2	1	15	0.25	1.71e-05
d__Eukaryota	k__Fungi	p__Ascomycota	c__Sordariomycetes	o__Xylariales	f__Xylariaceae	g__Anthostomella	s__Anthostomella_conorum	OTU162	3	0	0	0	0	0	0	0	0	0	0	0	0	0	0	0	0	0	0	0	3	0.05	3.42e-06
d__Eukaryota	k__Fungi	p__Ascomycota	c__Dothideomycetes	o__Capnodiales	f__Capnodiales_fam_Incertae_sedis	g__Arthrocatena	s__Arthrocatena_sp	OTU1465	0	0	0	0	0	0	0	79	0	0	3	0	0	0	0	0	0	0	0	0	82	0.1	9.35e-05
d__Eukaryota	k__Fungi	p__Ascomycota	c__Dothideomycetes	o__Capnodiales	f__Teratosphaeriaceae	g__unclassified_f__Teratosphaeriaceae	s__unclassified_f__Teratosphaeriaceae	OTU558	0	1	0	0	0	0	0	0	0	0	0	0	0	0	0	0	0	0	0	0	1	0.05	1.14e-06
d__Eukaryota	k__Fungi	p__Basidiomycota	c__Cystobasidiomycetes	o__Cystobasidiales	f__Cystobasidiaceae	g__Cystobasidium	s__Cystobasidium_slooffiae	OTU34	0	0	0	0	1	0	0	0	0	0	0	45	0	0	0	1	1	0	1	0	49	0.25	5.59e-05
d__Eukaryota	k__Fungi	p__Ascomycota	c__Orbiliomycetes	o__Orbiliales	f__Orbiliaceae	g__Retiarius	s__Retiarius_sp	OTU579	0	10	0	0	0	0	0	0	0	0	0	0	0	0	0	0	0	0	0	0	10	0.05	1.14e-05
d__Eukaryota	k__Fungi	p__Basidiomycota	c__Agaricomycetes	o__Russulales	f__Peniophoraceae	g__Peniophora	s__Peniophora_aurantiaca	OTU1484	0	0	0	0	0	0	20	153	160	0	216	58	0	278	149	0	0	0	0	0	1034	0.35	0.00117856
d__Eukaryota	k__Fungi	p__Basidiomycota	c__Agaricostilbomycetes	o__Agaricostilbales	f__Chionosphaeraceae	g__Kurtzmanomyces	s__unclassified_g__Kurtzmanomyces	OTU1844	0	0	0	0	0	0	0	0	0	0	0	0	0	0	0	0	6	9	0	0	15	0.1	1.71e-05
d__Eukaryota	k__Fungi	p__Basidiomycota	c__Cystobasidiomycetes	o__Cystobasidiales	f__Cystobasidiaceae	g__Cystobasidium	s__unclassified_g__Cystobasidium	OTU265	0	0	2	1	0	0	0	1	0	0	0	0	0	0	0	1	0	0	1	0	6	0.25	6.84e-06
d__Eukaryota	k__Fungi	p__Ascomycota	c__Dothideomycetes	o__Myriangiales	f__Myriangiaceae	g__Myriangium	s__Myriangium_sp	OTU666	0	0	0	0	0	0	0	0	0	0	0	0	0	0	0	0	0	0	0	1	1	0.05	1.14e-06
d__Eukaryota	k__Fungi	p__Ascomycota	c__Dothideomycetes	o__Pleosporales	f__Cucurbitariaceae	g__Neocucurbitaria	s__Neocucurbitaria_sp	OTU225	0	0	0	0	0	0	0	0	0	0	0	0	0	0	0	34	0	0	1	2	37	0.15	4.22e-05
d__Eukaryota	k__Fungi	p__unclassified_k__Fungi	c__unclassified_k__Fungi	o__unclassified_k__Fungi	f__unclassified_k__Fungi	g__unclassified_k__Fungi	s__unclassified_k__Fungi	OTU626	0	0	0	1	1	0	0	0	0	0	0	0	0	0	0	0	0	2	0	0	4	0.15	4.56e-06
d__Eukaryota	k__Fungi	p__Ascomycota	c__Dothideomycetes	o__Capnodiales	f__Neodevriesiaceae	g__Neodevriesia	s__unclassified_g__Neodevriesia	OTU1615	0	0	1	1	0	0	940	450	155	0	0	0	32	0	171	0	0	1	0	0	1751	0.4	0.00199581
d__Eukaryota	k__Fungi	p__Ascomycota	c__unclassified_p__Ascomycota	o__unclassified_p__Ascomycota	f__unclassified_p__Ascomycota	g__unclassified_p__Ascomycota	s__unclassified_p__Ascomycota	OTU839	0	0	5	0	0	0	0	0	0	0	0	0	0	0	0	0	0	0	0	0	5	0.05	5.7e-06
d__Eukaryota	k__Fungi	p__Ascomycota	c__Dothideomycetes	o__Pleosporales	f__Lophiostomataceae	g__Biappendiculispora	s__Biappendiculispora_japonica	OTU2074	0	1	246	2	5	0	0	0	0	0	0	0	0	101	0	0	2	94	71	1	523	0.45	0.00059612
d__Eukaryota	k__Fungi	p__Ascomycota	c__Eurotiomycetes	o__Chaetothyriales	f__unclassified_o__Chaetothyriales	g__unclassified_o__Chaetothyriales	s__unclassified_o__Chaetothyriales	OTU444	0	0	0	0	0	0	0	0	0	0	0	0	0	0	0	4	0	0	0	1	5	0.1	5.7e-06
d__Eukaryota	k__Fungi	p__Ascomycota	c__Taphrinomycetes	o__Taphrinales	f__Taphrinaceae	g__Taphrina	s__Taphrina_pruni	OTU2106	0	6	13	2	0	0	0	66	0	0	0	0	0	0	0	0	0	6	0	0	93	0.25	0.000106002
d__Eukaryota	k__Fungi	p__Basidiomycota	c__Pucciniomycetes	o__Septobasidiales	f__Septobasidiaceae	g__Septobasidium	s__unclassified_g__Septobasidium	OTU2012	0	1	0	1	0	0	0	0	0	0	0	0	0	0	0	1	0	1	0	0	4	0.2	4.56e-06
d__Eukaryota	k__Fungi	p__Ascomycota	c__Dothideomycetes	o__Pleosporales	f__Phaeosphaeriaceae	g__unclassified_f__Phaeosphaeriaceae	s__unclassified_f__Phaeosphaeriaceae	OTU2077	1	3	458	24	9	0	93	0	0	0	0	0	0	0	0	10	9	123	7	64	801	0.55	0.000912987
d__Eukaryota	k__Fungi	p__Ascomycota	c__Dothideomycetes	o__Pleosporales	f__Phaeosphaeriaceae	g__unclassified_f__Phaeosphaeriaceae	s__unclassified_f__Phaeosphaeriaceae	OTU102	0	0	0	0	0	0	0	0	0	0	0	0	0	54	0	0	0	0	0	0	54	0.05	6.15e-05
d__Eukaryota	k__Fungi	p__Ascomycota	c__Dothideomycetes	o__Capnodiales	f__Neodevriesiaceae	g__Neodevriesia	s__unclassified_g__Neodevriesia	OTU1100	0	0	0	1	0	0	0	0	0	0	0	0	0	0	0	0	0	0	0	3	4	0.1	4.56e-06
d__Eukaryota	k__Fungi	p__Basidiomycota	c__unclassified_p__Basidiomycota	o__unclassified_p__Basidiomycota	f__unclassified_p__Basidiomycota	g__unclassified_p__Basidiomycota	s__unclassified_p__Basidiomycota	OTU569	0	3	0	0	0	0	0	0	0	0	0	0	0	0	0	0	0	0	0	3	6	0.1	6.84e-06
d__Eukaryota	k__Fungi	p__Ascomycota	c__Dothideomycetes	o__Capnodiales	f__Mycosphaerellaceae	g__Pseudocercospora	s__unclassified_g__Pseudocercospora	OTU1509	0	0	0	0	0	0	0	0	42	0	0	0	0	0	0	0	0	0	0	0	42	0.05	4.79e-05
d__Eukaryota	k__Fungi	p__Ascomycota	c__Dothideomycetes	o__Capnodiales	f__Cladosporiaceae	g__Cladosporium	s__Cladosporium_halotolerans	OTU1636	8	29	14	4	2	0	732	595	103	200	592	388	363	280	460	5	1	4	0	3	3783	0.9	0.0043119
d__Eukaryota	k__Fungi	p__Ascomycota	c__Dothideomycetes	o__Myriangiales	f__Myriangiaceae	g__Myriangium	s__Myriangium_hispanicum	OTU179	0	0	0	0	2	0	0	0	0	0	0	0	0	0	0	0	0	0	0	0	2	0.05	2.28e-06
d__Eukaryota	k__Fungi	p__Ascomycota	c__Dothideomycetes	o__Pleosporales	f__Lophiotremataceae	g__unclassified_f__Lophiotremataceae	s__unclassified_f__Lophiotremataceae	OTU165	0	0	0	0	3	0	0	0	0	0	0	0	0	0	0	0	0	0	0	0	3	0.05	3.42e-06
d__Eukaryota	k__Fungi	p__unclassified_k__Fungi	c__unclassified_k__Fungi	o__unclassified_k__Fungi	f__unclassified_k__Fungi	g__unclassified_k__Fungi	s__unclassified_k__Fungi	OTU885	0	0	8	0	0	0	0	0	0	0	0	0	0	0	0	1	0	0	0	0	9	0.1	1.03e-05
d__Eukaryota	k__Fungi	p__Ascomycota	c__Dothideomycetes	o__Pleosporales	f__Phaeosphaeriaceae	g__Phaeosphaeria	s__Phaeosphaeria_podocarpi	OTU1177	0	0	1	0	0	0	0	0	0	0	0	0	0	0	0	0	0	0	0	0	1	0.05	1.14e-06
d__Eukaryota	k__Fungi	p__Ascomycota	c__Dothideomycetes	o__Pleosporales	f__Pleosporaceae	g__Hendersonia	s__Hendersonia_pinicola	OTU1908	0	0	5	0	1	0	0	0	0	0	0	0	0	0	0	7	2	2	0	0	17	0.25	1.94e-05
d__Eukaryota	k__Fungi	p__Ascomycota	c__Dothideomycetes	o__Pleosporales	f__Didymellaceae	g__Neodidymelliopsis	s__Neodidymelliopsis_sp	OTU574	0	2	0	0	0	0	0	0	0	0	0	0	0	0	0	0	1	0	0	0	3	0.1	3.42e-06
d__Eukaryota	k__Fungi	p__Ascomycota	c__Sordariomycetes	o__unclassified_c__Sordariomycetes	f__unclassified_c__Sordariomycetes	g__unclassified_c__Sordariomycetes	s__unclassified_c__Sordariomycetes	OTU12	0	0	0	0	0	0	0	0	0	0	1	0	0	0	0	0	0	0	0	0	1	0.05	1.14e-06
d__Eukaryota	k__Fungi	p__Basidiomycota	c__unclassified_p__Basidiomycota	o__unclassified_p__Basidiomycota	f__unclassified_p__Basidiomycota	g__unclassified_p__Basidiomycota	s__unclassified_p__Basidiomycota	OTU1444	0	0	0	0	0	0	0	1	0	0	0	0	0	0	0	0	0	0	0	0	1	0.05	1.14e-06
d__Eukaryota	k__Fungi	p__Basidiomycota	c__Cystobasidiomycetes	o__unclassified_c__Cystobasidiomycetes	f__unclassified_c__Cystobasidiomycetes	g__unclassified_c__Cystobasidiomycetes	s__unclassified_c__Cystobasidiomycetes	OTU119	0	0	0	0	0	0	0	0	0	0	0	0	0	0	95	0	0	0	0	0	95	0.05	0.000108282
d__Eukaryota	k__Fungi	p__Ascomycota	c__Dothideomycetes	o__Capnodiales	f__Cladosporiaceae	g__Rachicladosporium	s__Rachicladosporium_pini	OTU697	0	0	3	1	0	0	0	0	0	0	0	0	0	0	0	0	0	0	0	0	4	0.1	4.56e-06
d__Eukaryota	k__Fungi	p__Ascomycota	c__Dothideomycetes	o__Pleosporales	f__Didymellaceae	g__Didymella	s__Didymella_heteroderae	OTU1551	8435	6521	5311	5143	6812	3528	6979	4825	5807	3692	1081	741	2596	2129	921	21133	10068	14483	12886	14428	137519	1	0.156745
d__Eukaryota	k__Fungi	p__Basidiomycota	c__Microbotryomycetes	o__Sporidiobolales	f__Sporidiobolaceae	g__Rhodotorula	s__Rhodotorula_babjevae	OTU1478	0	0	0	0	1	0	0	0	67	152	90	0	59	0	128	0	0	0	2	4	503	0.4	0.000573324
d__Eukaryota	k__Fungi	p__Ascomycota	c__Dothideomycetes	o__Patellariales	f__Patellariaceae	g__Banhegyia	s__Banhegyia_sp	OTU1220	0	0	0	0	0	0	0	0	0	0	0	0	0	0	0	0	0	0	0	12	12	0.05	1.37e-05
d__Eukaryota	k__Fungi	p__Ascomycota	c__Dothideomycetes	o__Dothideales	f__unclassified_o__Dothideales	g__unclassified_o__Dothideales	s__unclassified_o__Dothideales	OTU908	0	0	0	0	0	0	0	0	0	0	0	13	0	0	8	0	0	0	0	0	21	0.1	2.39e-05
d__Eukaryota	k__Fungi	p__Ascomycota	c__Dothideomycetes	o__Pleosporales	f__Phaeosphaeriaceae	g__Phaeosphaeriopsis	s__Phaeosphaeriopsis_sp	OTU1514	10	14	0	10	23	0	0	0	39	0	0	23	75	0	30	11	3	29	35	13	315	0.65	0.00035904
d__Eukaryota	k__Fungi	p__Ascomycota	c__Eurotiomycetes	o__Chaetothyriales	f__Trichomeriaceae	g__unclassified_f__Trichomeriaceae	s__unclassified_f__Trichomeriaceae	OTU1493	1	5	6	0	0	0	0	0	63	0	0	0	0	0	0	0	7	24	2	5	113	0.4	0.000128798
d__Eukaryota	k__Fungi	p__Basidiomycota	c__Agaricomycetes	o__Polyporales	f__Ganodermataceae	g__unclassified_f__Ganodermataceae	s__unclassified_f__Ganodermataceae	OTU246	0	0	0	0	0	0	0	0	0	0	0	0	0	0	0	0	0	4	0	0	4	0.05	4.56e-06
d__Eukaryota	k__Fungi	p__Basidiomycota	c__Agaricomycetes	o__Agaricales	f__Physalacriaceae	g__Cryptomarasmius	s__Cryptomarasmius_crescentiae	OTU132	0	0	0	0	0	0	0	0	0	0	0	0	0	0	53	0	0	0	0	0	53	0.05	6.04e-05
d__Eukaryota	k__Fungi	p__Ascomycota	c__Dothideomycetes	o__Dothideales	f__Aureobasidiaceae	g__Aureobasidium	s__Aureobasidium_proteae	OTU1550	334	743	508	756	70	61	241	114	519	267	118	75	318	74	271	75	216	14	101	213	5088	1	0.00579935
d__Eukaryota	k__Fungi	p__Basidiomycota	c__Agaricomycetes	o__unclassified_c__Agaricomycetes	f__unclassified_c__Agaricomycetes	g__unclassified_c__Agaricomycetes	s__unclassified_c__Agaricomycetes	OTU33	0	0	0	0	0	0	0	0	0	0	0	21	115	0	0	0	0	0	0	0	136	0.1	0.000155014
d__Eukaryota	k__Fungi	p__Basidiomycota	c__Agaricostilbomycetes	o__Agaricostilbales	f__Kondoaceae	g__unclassified_f__Kondoaceae	s__unclassified_f__Kondoaceae	OTU1271	0	3	7	1	0	0	0	0	0	0	0	0	0	0	0	115	0	0	2	0	128	0.25	0.000145896
d__Eukaryota	k__Fungi	p__Ascomycota	c__Dothideomycetes	o__Pleosporales	f__Phaeosphaeriaceae	g__Paraphoma	s__unclassified_g__Paraphoma	OTU189	0	0	0	0	15	0	0	0	0	0	0	0	0	0	0	0	0	0	0	0	15	0.05	1.71e-05
d__Eukaryota	k__Fungi	p__Ascomycota	c__Eurotiomycetes	o__Chaetothyriales	f__Chaetothyriales_fam_Incertae_sedis	g__Strelitziana	s__Strelitziana_albiziae	OTU1488	3	19	125	10	114	0	0	0	40	0	1	0	384	0	0	99	7	16	18	14	850	0.65	0.000968838
d__Eukaryota	k__Fungi	p__Ascomycota	c__Dothideomycetes	o__Pleosporales	f__Lophiotremataceae	g__Lophiotrema	s__Lophiotrema_eburnoides	OTU2136	0	0	0	10	0	0	0	0	0	0	0	0	0	0	0	0	0	1	0	0	11	0.1	1.25e-05
d__Eukaryota	k__Fungi	p__Ascomycota	c__Leotiomycetes	o__Helotiales	f__Hyaloscyphaceae	g__Proliferodiscus	s__Proliferodiscus_sp	OTU2007	12	0	4	11	0	0	0	0	0	0	0	0	0	0	0	0	5	21	0	0	53	0.25	6.04e-05
d__Eukaryota	k__Fungi	p__Ascomycota	c__Saccharomycetes	o__Saccharomycetales	f__Saccharomycopsidaceae	g__Saccharomycopsis	s__Saccharomycopsis_fibuligera	OTU1544	0	0	0	0	0	0	0	0	33	95	48	0	0	0	53	0	1	0	0	0	230	0.25	0.000262156
d__Eukaryota	k__Fungi	p__Ascomycota	c__Dothideomycetes	o__Pleosporales	f__unclassified_o__Pleosporales	g__unclassified_o__Pleosporales	s__unclassified_o__Pleosporales	OTU1098	0	0	0	0	0	0	0	0	0	0	0	0	0	0	0	0	0	0	0	4	4	0.05	4.56e-06
d__Eukaryota	k__Fungi	p__Ascomycota	c__Dothideomycetes	o__Pleosporales	f__unclassified_o__Pleosporales	g__unclassified_o__Pleosporales	s__unclassified_o__Pleosporales	OTU480	0	0	0	0	0	0	0	0	0	0	0	0	0	0	0	0	0	0	0	1	1	0.05	1.14e-06
d__Eukaryota	k__Fungi	p__Ascomycota	c__Dothideomycetes	o__Capnodiales	f__Teratosphaeriaceae	g__Capnobotryella	s__Capnobotryella_renispora	OTU1738	0	0	0	1	0	0	0	0	0	0	0	0	0	0	0	0	0	0	0	0	1	0.05	1.14e-06
d__Eukaryota	k__Fungi	p__Ascomycota	c__Dothideomycetes	o__Capnodiales	f__Cladosporiaceae	g__Rachicladosporium	s__Rachicladosporium_sp	OTU2029	16	30	227	32	1	157	0	0	0	0	0	0	0	0	0	6	3	3	8	2	485	0.55	0.000552807
d__Eukaryota	k__Fungi	p__Ascomycota	c__Dothideomycetes	o__Capnodiales	f__Cladosporiaceae	g__Cladosporium	s__unclassified_g__Cladosporium	OTU1497	8825	6583	6429	6785	7404	7110	4124	5354	6460	3360	4851	3985	4142	2992	4253	3154	4826	1624	2492	5492	100245	1	0.11426
d__Eukaryota	k__Fungi	p__Basidiomycota	c__Tremellomycetes	o__Filobasidiales	f__Filobasidiaceae	g__Naganishia	s__Naganishia_sp	OTU2017	16	26	7	2379	1	138	0	211	0	0	0	32	0	475	0	15	1	4	59	0	3364	0.65	0.00383432
d__Eukaryota	k__Fungi	p__Ascomycota	c__unclassified_p__Ascomycota	o__unclassified_p__Ascomycota	f__unclassified_p__Ascomycota	g__unclassified_p__Ascomycota	s__unclassified_p__Ascomycota	OTU1372	0	0	0	0	0	0	0	0	0	0	0	0	0	0	0	2	0	0	0	0	2	0.05	2.28e-06
d__Eukaryota	k__Fungi	p__Basidiomycota	c__Tremellomycetes	o__Filobasidiales	f__Filobasidiaceae	g__Naganishia	s__Naganishia_antarctica	OTU37	0	0	0	0	0	0	0	0	0	0	0	4	0	0	0	0	0	0	0	0	4	0.05	4.56e-06
d__Eukaryota	k__Fungi	p__Ascomycota	c__Eurotiomycetes	o__Chaetothyriales	f__Trichomeriaceae	g__Knufia	s__Knufia_sp	OTU982	0	0	0	0	0	0	22	0	0	0	0	14	0	0	0	0	0	0	0	0	36	0.1	4.1e-05
d__Eukaryota	k__Fungi	p__Ascomycota	c__Dothideomycetes	o__Pleosporales	f__Lophiotremataceae	g__Lophiotrema	s__Lophiotrema_sp	OTU1597	1429	90	1245	3599	4973	861	0	420	373	529	223	276	0	92	0	57	4762	10893	2061	1018	32901	0.85	0.0375009
d__Eukaryota	k__Fungi	p__Basidiomycota	c__Agaricomycetes	o__Polyporales	f__Ganodermataceae	g__Perenniporia	s__Perenniporia_tenuis	OTU819	0	0	0	0	0	0	0	103	0	0	0	0	0	0	233	0	0	0	0	0	336	0.1	0.000382976
d__Eukaryota	k__Fungi	p__Ascomycota	c__Sordariomycetes	o__unclassified_c__Sordariomycetes	f__unclassified_c__Sordariomycetes	g__unclassified_c__Sordariomycetes	s__unclassified_c__Sordariomycetes	OTU1545	3	0	0	0	1	3	9	32	3	16	247	126	84	91	105	0	0	0	0	4	724	0.65	0.000825222
d__Eukaryota	k__Fungi	p__Ascomycota	c__Dothideomycetes	o__Pleosporales	f__Lophiotremataceae	g__unclassified_f__Lophiotremataceae	s__unclassified_f__Lophiotremataceae	OTU1951	0	0	1	4	1	0	0	0	0	0	0	0	0	0	0	0	0	0	0	0	6	0.15	6.84e-06
d__Eukaryota	k__Fungi	p__Basidiomycota	c__Agaricomycetes	o__Corticiales	f__Vuilleminiaceae	g__Vuilleminia	s__Vuilleminia_sp	OTU1890	0	0	0	0	0	0	0	0	0	0	0	0	0	0	0	0	0	1	0	0	1	0.05	1.14e-06
d__Eukaryota	k__Fungi	p__unclassified_k__Fungi	c__unclassified_k__Fungi	o__unclassified_k__Fungi	f__unclassified_k__Fungi	g__unclassified_k__Fungi	s__unclassified_k__Fungi	OTU1829	0	0	0	0	0	0	0	0	0	0	0	0	0	0	0	0	0	1	0	0	1	0.05	1.14e-06
d__Eukaryota	k__Fungi	p__Ascomycota	c__unclassified_p__Ascomycota	o__unclassified_p__Ascomycota	f__unclassified_p__Ascomycota	g__unclassified_p__Ascomycota	s__unclassified_p__Ascomycota	OTU1575	0	0	0	0	0	0	0	0	4	0	0	0	0	0	0	0	0	0	0	0	4	0.05	4.56e-06
d__Eukaryota	k__Fungi	p__Ascomycota	c__unclassified_p__Ascomycota	o__unclassified_p__Ascomycota	f__unclassified_p__Ascomycota	g__unclassified_p__Ascomycota	s__unclassified_p__Ascomycota	OTU1572	0	0	0	0	0	0	0	0	134	0	0	0	0	0	0	0	0	0	0	0	134	0.05	0.000152734
d__Eukaryota	k__Fungi	p__Ascomycota	c__unclassified_p__Ascomycota	o__unclassified_p__Ascomycota	f__unclassified_p__Ascomycota	g__unclassified_p__Ascomycota	s__unclassified_p__Ascomycota	OTU544	0	4	1	0	2	0	0	0	0	0	0	0	0	0	0	0	1	0	0	0	8	0.2	9.12e-06
d__Eukaryota	k__Fungi	p__unclassified_k__Fungi	c__unclassified_k__Fungi	o__unclassified_k__Fungi	f__unclassified_k__Fungi	g__unclassified_k__Fungi	s__unclassified_k__Fungi	OTU166	0	0	0	0	1	0	0	0	0	0	0	0	0	0	0	0	0	0	0	0	1	0.05	1.14e-06
d__Eukaryota	k__Fungi	p__unclassified_k__Fungi	c__unclassified_k__Fungi	o__unclassified_k__Fungi	f__unclassified_k__Fungi	g__unclassified_k__Fungi	s__unclassified_k__Fungi	OTU2053	0	0	0	1	0	0	0	0	0	0	0	0	0	0	0	0	0	0	0	0	1	0.05	1.14e-06
d__Eukaryota	k__Fungi	p__Ascomycota	c__Dothideomycetes	o__Dothideales	f__Dothioraceae	g__Dothiora	s__Dothiora_sp	OTU1454	0	0	0	0	0	0	0	12	0	0	0	0	0	0	0	0	0	0	0	0	12	0.05	1.37e-05
d__Eukaryota	k__Fungi	p__Ascomycota	c__Dothideomycetes	o__Pleosporales	f__Biatriosporaceae	g__unclassified_f__Biatriosporaceae	s__unclassified_f__Biatriosporaceae	OTU1432	0	0	0	0	0	0	0	17	0	0	0	43	0	0	0	0	0	0	0	0	60	0.1	6.84e-05
d__Eukaryota	k__Fungi	p__Ascomycota	c__Sordariomycetes	o__Xylariales	f__Sporocadaceae	g__Pestalotiopsis	s__unclassified_g__Pestalotiopsis	OTU163	4	0	0	0	0	0	0	0	0	0	0	0	0	0	0	0	0	0	0	0	4	0.05	4.56e-06
d__Eukaryota	k__Fungi	p__Ascomycota	c__Eurotiomycetes	o__Chaetothyriales	f__Trichomeriaceae	g__unclassified_f__Trichomeriaceae	s__unclassified_f__Trichomeriaceae	OTU1961	0	3	2	4	2	156	0	46	0	0	0	0	0	0	0	0	6	10	11	2	242	0.5	0.000275834
d__Eukaryota	k__Fungi	p__Ascomycota	c__Taphrinomycetes	o__Taphrinales	f__Taphrinaceae	g__unclassified_f__Taphrinaceae	s__unclassified_f__Taphrinaceae	OTU1564	116	22	78	20	29	7	0	271	44	210	0	7	0	0	7	44	5	6	5	8	879	0.8	0.00100189
d__Eukaryota	k__Fungi	p__Basidiomycota	c__Cystobasidiomycetes	o__Cystobasidiales	f__Cystobasidiaceae	g__unclassified_f__Cystobasidiaceae	s__unclassified_f__Cystobasidiaceae	OTU1995	0	0	0	1	0	0	0	0	0	0	0	0	0	0	0	0	0	0	0	0	1	0.05	1.14e-06
d__Eukaryota	k__Fungi	p__Basidiomycota	c__Agaricostilbomycetes	o__Agaricostilbales	f__Kondoaceae	g__Kondoa	s__unclassified_g__Kondoa	OTU2067	0	0	0	2	0	0	0	0	0	0	0	0	0	0	0	0	0	0	0	0	2	0.05	2.28e-06
d__Eukaryota	k__Fungi	p__Ascomycota	c__Dothideomycetes	o__Dothideales	f__Aureobasidiaceae	g__unclassified_f__Aureobasidiaceae	s__unclassified_f__Aureobasidiaceae	OTU2037	0	2	0	0	0	0	0	0	0	0	0	0	0	0	0	1	3	0	0	0	6	0.15	6.84e-06
d__Eukaryota	k__Fungi	p__unclassified_k__Fungi	c__unclassified_k__Fungi	o__unclassified_k__Fungi	f__unclassified_k__Fungi	g__unclassified_k__Fungi	s__unclassified_k__Fungi	OTU1482	0	0	0	0	0	0	0	0	6	0	0	0	0	0	0	0	0	0	0	0	6	0.05	6.84e-06
d__Eukaryota	k__Fungi	p__Ascomycota	c__Eurotiomycetes	o__Eurotiales	f__Aspergillaceae	g__Penicillium	s__Penicillium_steckii	OTU1481	0	0	0	0	0	0	0	0	10	0	0	2	0	0	0	0	0	0	0	0	12	0.1	1.37e-05
d__Eukaryota	k__Fungi	p__Basidiomycota	c__Cystobasidiomycetes	o__Cystobasidiomycetes_ord_Incertae_sedis	f__unclassified_o__Cystobasidiomycetes_ord_Incertae_sedis	g__unclassified_o__Cystobasidiomycetes_ord_Incertae_sedis	s__unclassified_o__Cystobasidiomycetes_ord_Incertae_sedis	OTU710	0	1	0	0	0	0	1	0	0	0	0	0	0	3	0	0	0	0	0	0	5	0.15	5.7e-06
d__Eukaryota	k__Fungi	p__Basidiomycota	c__Tremellomycetes	o__Tremellales	f__Bulleribasidiaceae	g__Hannaella	s__Hannaella_zeae	OTU1397	0	0	0	0	0	423	0	0	0	0	0	0	0	0	0	0	0	0	0	0	423	0.05	0.000482139
d__Eukaryota	k__Fungi	p__Ascomycota	c__Dothideomycetes	o__Pleosporales	f__Didymosphaeriaceae	g__Paraphaeosphaeria	s__unclassified_g__Paraphaeosphaeria	OTU1822	0	0	0	0	0	0	0	0	0	0	0	0	0	0	0	0	0	2	0	0	2	0.05	2.28e-06
d__Eukaryota	k__Fungi	p__Ascomycota	c__Leotiomycetes	o__Helotiales	f__unclassified_o__Helotiales	g__unclassified_o__Helotiales	s__unclassified_o__Helotiales	OTU1607	0	0	0	0	0	0	0	0	27	0	0	0	0	0	0	0	0	0	0	0	27	0.05	3.08e-05
d__Eukaryota	k__Fungi	p__Ascomycota	c__Dothideomycetes	o__Pleosporales	f__Didymosphaeriaceae	g__Paraphaeosphaeria	s__Paraphaeosphaeria_sporulosa	OTU1608	15	0	4	6	5	0	0	0	220	0	0	0	0	0	0	22	17	16	10	145	460	0.5	0.000524312
d__Eukaryota	k__Fungi	p__Ascomycota	c__Dothideomycetes	o__Pleosporales	f__unclassified_o__Pleosporales	g__unclassified_o__Pleosporales	s__unclassified_o__Pleosporales	OTU2049	0	2	35	1	0	0	0	0	0	0	0	0	0	0	0	0	0	9	0	3	50	0.25	5.7e-05
d__Eukaryota	k__Fungi	p__Ascomycota	c__Dothideomycetes	o__Mytilinidiales	f__unclassified_o__Mytilinidiales	g__unclassified_o__Mytilinidiales	s__Mytilinidiales_sp	OTU2095	0	0	0	3	0	0	0	0	0	0	0	5	0	0	0	0	0	0	0	0	8	0.1	9.12e-06
d__Eukaryota	k__Fungi	p__Basidiomycota	c__Tremellomycetes	o__Tremellales	f__Tremellaceae	g__Cryptococcus_f__Tremellaceae	s__Cryptococcus_sp_g__Cryptococcus_f__Tremellaceae	OTU2064	5	10	148	6	22	0	0	0	0	0	0	0	0	0	0	16	6	10	6	26	255	0.5	0.000290651
d__Eukaryota	k__Fungi	p__Basidiomycota	c__Agaricomycetes	o__Agaricales	f__Schizophyllaceae	g__Schizophyllum	s__unclassified_g__Schizophyllum	OTU1456	0	0	0	0	0	0	0	2	0	0	0	0	0	0	0	0	0	0	0	0	2	0.05	2.28e-06
d__Eukaryota	k__Fungi	p__Ascomycota	c__Sordariomycetes	o__Xylariales	f__unclassified_o__Xylariales	g__unclassified_o__Xylariales	s__unclassified_o__Xylariales	OTU277	0	1	0	0	0	0	0	0	0	0	0	0	0	0	0	0	0	0	0	0	1	0.05	1.14e-06
d__Eukaryota	k__Fungi	p__Basidiomycota	c__Agaricomycetes	o__Polyporales	f__Meruliaceae	g__unclassified_f__Meruliaceae	s__unclassified_f__Meruliaceae	OTU916	0	1	0	0	0	0	0	0	0	0	0	108	18	46	71	0	0	0	0	0	244	0.25	0.000278113
d__Eukaryota	k__Fungi	p__Ascomycota	c__Taphrinomycetes	o__Taphrinales	f__Taphrinaceae	g__Taphrina	s__unclassified_g__Taphrina	OTU1652	0	6	0	0	0	0	0	0	0	0	0	0	0	0	0	0	0	0	0	0	6	0.05	6.84e-06
d__Eukaryota	k__Fungi	p__unclassified_k__Fungi	c__unclassified_k__Fungi	o__unclassified_k__Fungi	f__unclassified_k__Fungi	g__unclassified_k__Fungi	s__unclassified_k__Fungi	OTU1395	0	3	4	1	2	217	0	0	0	0	0	0	0	0	0	0	0	0	0	4	231	0.3	0.000263296
d__Eukaryota	k__Fungi	p__Ascomycota	c__Dothideomycetes	o__unclassified_c__Dothideomycetes	f__unclassified_c__Dothideomycetes	g__unclassified_c__Dothideomycetes	s__unclassified_c__Dothideomycetes	OTU556	11	24	9	4	28	2	7	0	1	1	2	7	7	1	0	40	12	34	122	8	320	0.9	0.000364739
d__Eukaryota	k__Fungi	p__Basidiomycota	c__Tremellomycetes	o__unclassified_c__Tremellomycetes	f__unclassified_c__Tremellomycetes	g__unclassified_c__Tremellomycetes	s__unclassified_c__Tremellomycetes	OTU1596	157	27	29	121	34	0	0	117	73	0	0	76	0	306	0	69	10	8	49	141	1217	0.7	0.00138715
d__Eukaryota	k__Fungi	p__Basidiomycota	c__Tremellomycetes	o__Tremellales	f__Phaeotremellaceae	g__Phaeotremella	s__Phaeotremella_sp	OTU893	4	1	5	3	2	0	0	0	0	0	0	0	0	0	55	15	3	6	1	5	100	0.55	0.000113981
d__Eukaryota	k__Fungi	p__unclassified_k__Fungi	c__unclassified_k__Fungi	o__unclassified_k__Fungi	f__unclassified_k__Fungi	g__unclassified_k__Fungi	s__unclassified_k__Fungi	OTU573	0	2	0	0	0	0	0	0	0	0	0	0	0	0	0	0	1	0	0	0	3	0.1	3.42e-06
d__Eukaryota	k__Fungi	p__unclassified_k__Fungi	c__unclassified_k__Fungi	o__unclassified_k__Fungi	f__unclassified_k__Fungi	g__unclassified_k__Fungi	s__unclassified_k__Fungi	OTU356	0	0	0	0	0	0	0	0	0	0	0	0	0	0	0	0	2	0	0	0	2	0.05	2.28e-06
d__Eukaryota	k__Fungi	p__Chytridiomycota	c__unclassified_p__Chytridiomycota	o__unclassified_p__Chytridiomycota	f__unclassified_p__Chytridiomycota	g__unclassified_p__Chytridiomycota	s__unclassified_p__Chytridiomycota	OTU113	0	0	0	0	0	0	0	0	0	0	0	0	0	84	0	0	0	0	0	0	84	0.05	9.57e-05
d__Eukaryota	k__Fungi	p__Basidiomycota	c__Agaricostilbomycetes	o__Agaricostilbales	f__Chionosphaeraceae	g__unclassified_f__Chionosphaeraceae	s__unclassified_f__Chionosphaeraceae	OTU1943	0	0	0	3	0	0	0	0	0	0	0	0	0	0	0	4	0	0	0	0	7	0.1	7.98e-06
d__Eukaryota	k__Fungi	p__Ascomycota	c__Leotiomycetes	o__Helotiales	f__Helotiaceae	g__Articulospora	s__Articulospora_sp	OTU795	0	0	2	0	1	0	0	0	0	0	72	32	0	0	37	0	0	0	1	0	145	0.3	0.000165272
d__Eukaryota	k__Fungi	p__Ascomycota	c__Eurotiomycetes	o__Chaetothyriales	f__Herpotrichiellaceae	g__unclassified_f__Herpotrichiellaceae	s__unclassified_f__Herpotrichiellaceae	OTU1948	0	0	0	2	0	0	0	0	0	0	0	0	0	0	0	0	0	0	0	0	2	0.05	2.28e-06
d__Eukaryota	k__Fungi	p__Ascomycota	c__Dothideomycetes	o__Capnodiales	f__unclassified_o__Capnodiales	g__unclassified_o__Capnodiales	s__unclassified_o__Capnodiales	OTU532	0	2	0	0	0	0	0	0	0	0	0	0	0	0	0	0	0	0	0	0	2	0.05	2.28e-06
d__Eukaryota	k__Fungi	p__Basidiomycota	c__Agaricostilbomycetes	o__Agaricostilbales	f__Chionosphaeraceae	g__Kurtzmanomyces	s__unclassified_g__Kurtzmanomyces	OTU1938	0	1	0	1	3	0	0	0	0	0	0	0	0	0	0	0	0	3	1	0	9	0.25	1.03e-05
d__Eukaryota	k__Fungi	p__Ascomycota	c__Dothideomycetes	o__Capnodiales	f__Cladosporiaceae	g__Rachicladosporium	s__unclassified_g__Rachicladosporium	OTU583	0	4	10	0	0	0	0	0	0	0	0	0	0	0	0	1	1	0	0	0	16	0.2	1.82e-05
d__Eukaryota	k__Fungi	p__Ascomycota	c__Dothideomycetes	o__Capnodiales	f__Mycosphaerellaceae	g__Zasmidium	s__Zasmidium_musae	OTU1449	0	0	0	0	0	64	0	62	0	0	0	0	0	0	23	0	0	0	0	0	149	0.15	0.000169832
d__Eukaryota	k__Fungi	p__Ascomycota	c__Sordariomycetes	o__Glomerellales	f__Plectosphaerellaceae	g__Gibellulopsis	s__Gibellulopsis_nigrescens	OTU750	0	0	0	1	0	0	0	0	0	0	0	0	0	0	0	0	0	0	0	0	1	0.05	1.14e-06
d__Eukaryota	k__Fungi	p__Ascomycota	c__Dothideomycetes	o__Pleosporales	f__Amorosiaceae	g__Angustimassarina	s__unclassified_g__Angustimassarina	OTU1941	0	0	0	3	0	0	0	0	0	0	0	0	0	0	0	0	0	0	0	0	3	0.05	3.42e-06
d__Eukaryota	k__Fungi	p__Ascomycota	c__Dothideomycetes	o__Capnodiales	f__Teratosphaeriaceae	g__Devriesia	s__Devriesia_pseudoamericana	OTU2024	0	0	0	3	0	0	0	0	0	0	0	0	0	0	0	0	0	0	1	0	4	0.1	4.56e-06
d__Eukaryota	k__Fungi	p__Ascomycota	c__Dothideomycetes	o__Pleosporales	f__Amorosiaceae	g__Angustimassarina	s__Angustimassarina_sp	OTU1568	1407	3664	5424	4230	2867	614	955	1311	1900	924	725	29	21	475	379	767	2208	2814	2901	3460	37075	1	0.0422584
d__Eukaryota	k__Fungi	p__Basidiomycota	c__Agaricomycetes	o__Agaricales	f__unclassified_o__Agaricales	g__unclassified_o__Agaricales	s__unclassified_o__Agaricales	OTU135	0	0	0	0	0	0	0	0	0	0	0	0	0	0	158	0	0	0	0	0	158	0.05	0.00018009
d__Eukaryota	k__Fungi	p__Ascomycota	c__Dothideomycetes	o__Pleosporales	f__Pleosporales_fam_Incertae_sedis	g__unclassified_f__Pleosporales_fam_Incertae_sedis	s__unclassified_f__Pleosporales_fam_Incertae_sedis	OTU610	0	0	0	0	1	0	0	0	0	0	0	0	0	0	0	0	21	1	0	0	23	0.15	2.62e-05
d__Eukaryota	k__Fungi	p__Ascomycota	c__Leotiomycetes	o__Helotiales	f__Hyaloscyphaceae	g__unclassified_f__Hyaloscyphaceae	s__Hyaloscyphaceae_sp	OTU1645	0	0	0	0	0	0	141	0	0	170	0	0	0	0	0	0	0	0	0	0	311	0.1	0.000354481
d__Eukaryota	k__Fungi	p__Ascomycota	c__Dothideomycetes	o__Pleosporales	f__Massarinaceae	g__Helminthosporium	s__Helminthosporium_asterinum	OTU1907	0	0	119	0	0	0	0	0	0	0	0	0	0	0	0	0	0	31	0	4	154	0.15	0.000175531
d__Eukaryota	k__Fungi	p__Ascomycota	c__Leotiomycetes	o__Helotiales	f__Dermateaceae	g__unclassified_f__Dermateaceae	s__unclassified_f__Dermateaceae	OTU1213	0	1	0	0	0	0	0	0	0	0	0	0	0	0	0	0	2	0	0	0	3	0.1	3.42e-06
d__Eukaryota	k__Fungi	p__Ascomycota	c__Dothideomycetes	o__Capnodiales	f__Cladosporiaceae	g__Cladosporium	s__unclassified_g__Cladosporium	OTU1967	0	0	0	1	2	0	0	2	0	0	0	0	0	0	0	0	0	0	0	0	5	0.15	5.7e-06
d__Eukaryota	k__Fungi	p__Basidiomycota	c__Cystobasidiomycetes	o__Erythrobasidiales	f__Erythrobasidiaceae	g__Bannoa	s__unclassified_g__Bannoa	OTU2026	0	0	1	2	0	0	0	0	0	0	0	0	0	0	0	0	0	0	0	0	3	0.1	3.42e-06
d__Eukaryota	k__Fungi	p__Basidiomycota	c__Tremellomycetes	o__Cystofilobasidiales	f__Mrakiaceae	g__Xanthophyllomyces	s__Xanthophyllomyces_dendrorhous	OTU254	0	0	0	0	0	0	0	0	0	0	0	0	0	0	0	0	0	0	6	0	6	0.05	6.84e-06
d__Eukaryota	k__Fungi	p__unclassified_k__Fungi	c__unclassified_k__Fungi	o__unclassified_k__Fungi	f__unclassified_k__Fungi	g__unclassified_k__Fungi	s__unclassified_k__Fungi	OTU62	0	0	0	0	0	0	0	0	0	0	0	89	0	0	0	0	0	0	0	0	89	0.05	0.000101443
d__Eukaryota	k__Fungi	p__Ascomycota	c__Leotiomycetes	o__Thelebolales	f__Thelebolaceae	g__Thelebolus	s__unclassified_g__Thelebolus	OTU1013	0	0	0	0	1	0	0	0	0	0	0	0	0	0	0	0	0	0	0	0	1	0.05	1.14e-06
d__Eukaryota	k__Fungi	p__Ascomycota	c__Sordariomycetes	o__Xylariales	f__Amphisphaeriaceae	g__Lepteutypa	s__Lepteutypa_fuckelii	OTU783	8	0	2	0	1	0	0	0	0	0	0	0	0	0	0	13	10	29	0	33	96	0.35	0.000109422
d__Eukaryota	k__Fungi	p__Ascomycota	c__Leotiomycetes	o__Helotiales	f__unclassified_o__Helotiales	g__unclassified_o__Helotiales	s__unclassified_o__Helotiales	OTU2112	0	8	0	4	0	0	0	0	0	0	0	0	0	0	0	0	0	0	0	0	12	0.1	1.37e-05
d__Eukaryota	k__Fungi	p__Basidiomycota	c__Agaricostilbomycetes	o__Agaricostilbales	f__Kondoaceae	g__Bensingtonia	s__unclassified_g__Bensingtonia	OTU536	0	2	1	0	1	0	0	0	0	0	0	0	0	0	0	1	0	1	3	2	11	0.35	1.25e-05
d__Eukaryota	k__Fungi	p__Basidiomycota	c__Tremellomycetes	o__Cystofilobasidiales	f__Mrakiaceae	g__Tausonia	s__unclassified_g__Tausonia	OTU1062	0	0	0	0	0	0	0	0	0	0	0	0	0	4	0	0	0	0	0	0	4	0.05	4.56e-06
d__Eukaryota	k__Fungi	p__Basidiomycota	c__Tremellomycetes	o__Cystofilobasidiales	f__Mrakiaceae	g__Mrakia	s__Mrakia_blollopis	OTU2142	0	0	0	4	0	0	0	0	0	0	0	36	0	0	0	1	0	0	0	1	42	0.2	4.79e-05
d__Eukaryota	k__Fungi	p__Ascomycota	c__Sordariomycetes	o__Glomerellales	f__Plectosphaerellaceae	g__Cephalosporium	s__Cephalosporium_sp	OTU1957	0	0	0	4	0	0	0	0	0	0	0	0	0	0	0	0	0	0	0	0	4	0.05	4.56e-06
d__Eukaryota	k__Fungi	p__Ascomycota	c__Dothideomycetes	o__Capnodiales	f__Mycosphaerellaceae	g__Passalora	s__Passalora_zambiae	OTU1877	0	0	0	0	0	0	0	0	0	0	0	0	0	0	0	0	0	1	0	0	1	0.05	1.14e-06
d__Eukaryota	k__Fungi	p__Basidiomycota	c__Agaricomycetes	o__Corticiales	f__Punctulariaceae	g__Punctularia	s__Punctularia_strigosozonata	OTU1592	0	0	0	0	0	0	0	0	78	0	0	0	0	0	0	0	0	0	0	0	78	0.05	8.89e-05
d__Eukaryota	k__Fungi	p__Basidiomycota	c__Agaricomycetes	o__Agaricales	f__Schizophyllaceae	g__Schizophyllum	s__Schizophyllum_radiatum	OTU1515	1	0	1	0	3	401	806	1550	269	3070	2168	4898	1612	3811	4506	0	0	1	1	1	23099	0.8	0.0263284
d__Eukaryota	k__Fungi	p__Ascomycota	c__Leotiomycetes	o__Helotiales	f__Dermateaceae	g__Trimmatostroma	s__Trimmatostroma_salicis	OTU1159	0	0	3	0	0	0	0	0	0	0	0	0	0	0	0	0	0	0	0	0	3	0.05	3.42e-06
d__Eukaryota	k__Fungi	p__Basidiomycota	c__Tremellomycetes	o__Tremellales	f__Bulleraceae	g__Genolevuria	s__Genolevuria_sp	OTU867	18	46	107	7	4	0	0	0	0	0	193	0	0	0	50	14	4	10	2	62	517	0.6	0.000589281
d__Eukaryota	k__Fungi	p__Ascomycota	c__Dothideomycetes	o__Pleosporales	f__Lophiostomataceae	g__Lophiostoma	s__Lophiostoma_fuckelii	OTU1942	0	0	0	2	2	0	0	0	0	0	0	0	0	0	0	0	0	0	0	0	4	0.1	4.56e-06
d__Eukaryota	k__Fungi	p__Ascomycota	c__unclassified_p__Ascomycota	o__unclassified_p__Ascomycota	f__unclassified_p__Ascomycota	g__unclassified_p__Ascomycota	s__unclassified_p__Ascomycota	OTU1583	0	0	0	0	0	0	0	0	27	0	0	0	0	0	0	0	0	1	0	1	29	0.15	3.31e-05
d__Eukaryota	k__Fungi	p__Ascomycota	c__Eurotiomycetes	o__Chaetothyriales	f__Herpotrichiellaceae	g__unclassified_f__Herpotrichiellaceae	s__unclassified_f__Herpotrichiellaceae	OTU1015	0	0	3	0	1	0	0	0	0	0	0	0	0	0	0	0	0	0	0	4	8	0.15	9.12e-06
d__Eukaryota	k__Fungi	p__unclassified_k__Fungi	c__unclassified_k__Fungi	o__unclassified_k__Fungi	f__unclassified_k__Fungi	g__unclassified_k__Fungi	s__unclassified_k__Fungi	OTU2125	1	0	0	0	0	0	0	0	0	0	0	0	0	0	0	0	0	0	0	0	1	0.05	1.14e-06
d__Eukaryota	k__Fungi	p__Ascomycota	c__unclassified_p__Ascomycota	o__unclassified_p__Ascomycota	f__unclassified_p__Ascomycota	g__unclassified_p__Ascomycota	s__unclassified_p__Ascomycota	OTU1959	0	1	0	13	6	0	0	44	0	0	0	0	0	0	0	41	10	28	0	21	164	0.4	0.000186929
d__Eukaryota	k__Fungi	p__unclassified_k__Fungi	c__unclassified_k__Fungi	o__unclassified_k__Fungi	f__unclassified_k__Fungi	g__unclassified_k__Fungi	s__unclassified_k__Fungi	OTU2120	0	2	0	18	1	0	0	0	0	0	0	0	0	0	0	2	5	2	0	0	30	0.3	3.42e-05
d__Eukaryota	k__Fungi	p__Ascomycota	c__Dothideomycetes	o__Pleosporales	f__Didymellaceae	g__unclassified_f__Didymellaceae	s__unclassified_f__Didymellaceae	OTU1039	0	0	0	0	1	0	1	0	0	0	3	0	2	0	1	3	0	0	0	0	11	0.3	1.25e-05
d__Eukaryota	k__Fungi	p__Basidiomycota	c__Agaricostilbomycetes	o__Agaricostilbales	f__Chionosphaeraceae	g__unclassified_f__Chionosphaeraceae	s__unclassified_f__Chionosphaeraceae	OTU1823	0	0	0	0	1	0	0	0	0	0	0	0	0	0	18	1	0	1	0	1	22	0.25	2.51e-05
d__Eukaryota	k__Fungi	p__Ascomycota	c__Dothideomycetes	o__Pleosporales	f__unclassified_o__Pleosporales	g__unclassified_o__Pleosporales	s__unclassified_o__Pleosporales	OTU1969	0	0	0	47	0	0	0	0	0	0	0	0	0	0	0	0	0	0	0	0	47	0.05	5.36e-05
d__Eukaryota	k__Fungi	p__Basidiomycota	c__Tremellomycetes	o__Tremellales	f__Bulleribasidiaceae	g__Dioszegia	s__Dioszegia_takashimae	OTU2022	0	0	0	2	0	0	0	0	0	0	0	0	0	0	0	0	0	0	0	0	2	0.05	2.28e-06
d__Eukaryota	k__Fungi	p__Ascomycota	c__Dothideomycetes	o__Pleosporales	f__Phaeosphaeriaceae	g__Setomelanomma	s__Setomelanomma_holmii	OTU1879	0	4	0	0	1	0	0	0	0	0	0	0	0	0	0	13	0	27	0	0	45	0.2	5.13e-05
d__Eukaryota	k__Fungi	p__Ascomycota	c__Sordariomycetes	o__Phyllachorales	f__Phyllachoraceae	g__Phyllachora	s__Phyllachora_phyllostachydis	OTU207	1	0	0	0	0	0	0	0	0	0	0	0	0	0	0	0	0	0	13	4	18	0.15	2.05e-05
d__Eukaryota	k__Fungi	p__unclassified_k__Fungi	c__unclassified_k__Fungi	o__unclassified_k__Fungi	f__unclassified_k__Fungi	g__unclassified_k__Fungi	s__unclassified_k__Fungi	OTU185	0	0	0	0	3	0	0	0	0	0	0	0	0	0	0	0	0	0	0	0	3	0.05	3.42e-06
d__Eukaryota	k__Fungi	p__Ascomycota	c__Orbiliomycetes	o__Orbiliales	f__Orbiliaceae	g__Retiarius	s__Retiarius_sp	OTU560	0	0	0	0	0	0	0	0	0	0	0	0	0	0	0	0	1	0	3	0	4	0.1	4.56e-06
d__Eukaryota	k__Fungi	p__Ascomycota	c__Dothideomycetes	o__unclassified_c__Dothideomycetes	f__unclassified_c__Dothideomycetes	g__unclassified_c__Dothideomycetes	s__unclassified_c__Dothideomycetes	OTU226	2	4	10	39	6	33	0	22	0	0	0	0	0	0	0	11	4	2	2	4	139	0.6	0.000158433
d__Eukaryota	k__Fungi	p__Ascomycota	c__unclassified_p__Ascomycota	o__unclassified_p__Ascomycota	f__unclassified_p__Ascomycota	g__unclassified_p__Ascomycota	s__unclassified_p__Ascomycota	OTU158	12	0	1	0	1	0	0	0	0	0	0	0	0	0	0	0	0	0	0	0	14	0.15	1.6e-05
d__Eukaryota	k__Fungi	p__Basidiomycota	c__Agaricostilbomycetes	o__Agaricostilbales	f__Chionosphaeraceae	g__unclassified_f__Chionosphaeraceae	s__unclassified_f__Chionosphaeraceae	OTU781	0	4	2	10	2	0	0	0	0	0	0	0	0	0	0	11	1	23	16	4	73	0.45	8.32e-05
d__Eukaryota	k__Fungi	p__Ascomycota	c__unclassified_p__Ascomycota	o__unclassified_p__Ascomycota	f__unclassified_p__Ascomycota	g__unclassified_p__Ascomycota	s__unclassified_p__Ascomycota	OTU1394	0	0	0	0	0	38	0	0	0	0	0	0	0	0	0	0	0	0	0	0	38	0.05	4.33e-05
d__Eukaryota	k__Fungi	p__Ascomycota	c__unclassified_p__Ascomycota	o__unclassified_p__Ascomycota	f__unclassified_p__Ascomycota	g__unclassified_p__Ascomycota	s__unclassified_p__Ascomycota	OTU314	0	0	0	0	0	0	0	0	0	0	0	0	0	0	0	0	59	0	0	0	59	0.05	6.72e-05
d__Eukaryota	k__Fungi	p__Ascomycota	c__unclassified_p__Ascomycota	o__unclassified_p__Ascomycota	f__unclassified_p__Ascomycota	g__unclassified_p__Ascomycota	s__unclassified_p__Ascomycota	OTU150	3	0	0	0	0	0	0	0	0	0	0	0	0	0	0	0	0	0	0	0	3	0.05	3.42e-06
d__Eukaryota	k__Fungi	p__Basidiomycota	c__Tremellomycetes	o__Trichosporonales	f__Trichosporonaceae	g__Cutaneotrichosporon	s__Cutaneotrichosporon_curvatus	OTU1609	0	0	1	0	0	0	0	0	119	0	45	0	0	320	0	0	0	0	0	0	485	0.2	0.000552807
d__Eukaryota	k__Fungi	p__Ascomycota	c__Dothideomycetes	o__Capnodiales	f__unclassified_o__Capnodiales	g__unclassified_o__Capnodiales	s__unclassified_o__Capnodiales	OTU230	0	2	7	0	2	0	0	0	0	0	0	0	0	0	0	0	4	0	1	1	17	0.3	1.94e-05
d__Eukaryota	k__Fungi	p__Basidiomycota	c__Tremellomycetes	o__Tremellales	f__Bulleribasidiaceae	g__Dioszegia	s__Dioszegia_sp	OTU1371	0	0	0	0	0	0	0	0	0	0	0	0	0	0	0	1	0	0	0	0	1	0.05	1.14e-06
d__Eukaryota	k__Fungi	p__Ascomycota	c__unclassified_p__Ascomycota	o__unclassified_p__Ascomycota	f__unclassified_p__Ascomycota	g__unclassified_p__Ascomycota	s__unclassified_p__Ascomycota	OTU155	2	0	0	0	0	0	0	0	0	0	0	0	0	0	0	0	0	0	0	0	2	0.05	2.28e-06
d__Eukaryota	k__Fungi	p__Ascomycota	c__Lecanoromycetes	o__Ostropales	f__Graphidaceae	g__Glyphis	s__Glyphis_sp	OTU2023	0	0	0	2	0	0	0	0	0	0	0	0	0	0	0	0	0	0	0	0	2	0.05	2.28e-06
d__Eukaryota	k__Fungi	p__Basidiomycota	c__Agaricomycetes	o__Agaricales	f__Tricholomataceae	g__Resupinatus	s__Resupinatus_sp	OTU711	0	0	0	0	0	0	0	0	0	0	76	33	0	0	13	0	0	0	0	0	122	0.15	0.000139057
d__Eukaryota	k__Fungi	p__Ascomycota	c__Eurotiomycetes	o__Chaetothyriales	f__Herpotrichiellaceae	g__Exophiala	s__unclassified_g__Exophiala	OTU249	0	1	0	0	7	0	0	0	0	0	0	0	0	0	0	9	0	0	2	4	23	0.25	2.62e-05
d__Eukaryota	k__Fungi	p__Ascomycota	c__Arthoniomycetes	o__Lichenostigmatales	f__Phaeococcomycetaceae	g__Phaeococcomyces	s__Phaeococcomyces_mexicanus	OTU1393	0	0	0	0	0	118	0	0	0	0	0	0	0	0	0	0	0	0	0	0	118	0.05	0.000134497
